# Supplementary material for: Autoinducer-2 and bile salts induce c-di-GMP synthesis to repress the T3SS via a T3SS chaperone
Source: Nat Commun. 2022 Nov 5;13:6684. doi: 10.1038/s41467-022-34607-9 (PMC9637222; doi:10.1038/s41467-022-34607-9)
Supplement: Supplementary file 4 — Supplementary Data 1 [file 41467_2022_34607_MOESM4_ESM.xlsx]

## Sheet: Supplementary Data 1
Supplementary Data 1. YeaJ homologs that possess a putative N-terminal GAPES1 domain and a putative C-terminal GGDEF domain.
Accession	Pairwise Identity (%)	E-value	Organism	Description	Query coverage (%)	Hit Start	Hit End	Protein Length	GAPES1				GGDEF				Taxonomy
									Start	End	Length	E-value	Start	End	Length	E-value
WP_001048646	100	0	Salmonella enterica subsp. enterica serovar Typhimurium str. SL1344	GGDEF domain-containing protein	100	1	497	497	31	304	274	4.5e-153	346	494	149	1.3e-34	Bacteria; Proteobacteria; Gammaproteobacteria; Enterobacterales; Enterobacteriaceae; Salmonella
EDY7461490	100	0	Salmonella enterica	GGDEF domain-containing protein	100	1	497	516	31	304	274	4.9e-153	346	494	149	1.3e-34	Bacteria; Proteobacteria; Gammaproteobacteria; Enterobacterales; Enterobacteriaceae; Salmonella
EBL7577164	100	0	Salmonella enterica	GGDEF domain-containing protein	99	1	496	496	31	304	274	4.4e-153	346	494	149	1.2e-34	Bacteria; Proteobacteria; Gammaproteobacteria; Enterobacterales; Enterobacteriaceae; Salmonella
EAQ9871884	100	0	Salmonella enterica	GGDEF domain-containing protein	98	1	489	489	31	304	274	4.3e-153	346	489	144	7.6e-33	Bacteria; Proteobacteria; Gammaproteobacteria; Enterobacterales; Enterobacteriaceae; Salmonella
EAB1540045	100	0	Salmonella enterica	diguanylate cyclase	97	1	480	480	31	304	274	4.1e-153	346	475	130	1.6e-30	Bacteria; Proteobacteria; Gammaproteobacteria; Enterobacterales; Enterobacteriaceae; Salmonella
EAB5919330	100	0	Salmonella enterica subsp. enterica	diguanylate cyclase	97	1	480	495	31	304	274	4.4e-153	346	476	131	1.2e-30	Bacteria; Proteobacteria; Gammaproteobacteria; Enterobacterales; Enterobacteriaceae; Salmonella
WP_058657328	100	0	Salmonella enterica	diguanylate cyclase, partial	97	1	480	486	31	304	274	4.2e-153	346	476	131	1.2e-30	Bacteria; Proteobacteria; Gammaproteobacteria; Enterobacterales; Enterobacteriaceae; Salmonella
WP_164527237	100	0	Salmonella enterica	diguanylate cyclase	97	1	480	494	31	304	274	4.4e-153	346	477	132	1.1e-30	Bacteria; Proteobacteria; Gammaproteobacteria; Enterobacterales; Enterobacteriaceae; Salmonella
EAA8464055	100	0	Salmonella enterica	diguanylate cyclase	96	1	478	478	31	304	274	4e-153	346	472	127	2.4e-30	Bacteria; Proteobacteria; Gammaproteobacteria; Enterobacterales; Enterobacteriaceae; Salmonella
MLI37144	100	0	Salmonella enterica subsp. enterica	diguanylate cyclase	95	1	473	473	31	304	274	3.9e-153	346	471	126	4.9e-30	Bacteria; Proteobacteria; Gammaproteobacteria; Enterobacterales; Enterobacteriaceae; Salmonella
HAV6659816	100	0	Salmonella enterica	diguanylate cyclase	94	1	468	468	31	304	274	3.8e-153	346	455	110	1.6e-29	Bacteria; Proteobacteria; Gammaproteobacteria; Enterobacterales; Enterobacteriaceae; Salmonella
WP_077953306	100	0	Salmonella enterica	GGDEF domain-containing protein	93	1	463	463	1	270	270	4.8e-151	312	460	149	1.1e-34	Bacteria; Proteobacteria; Gammaproteobacteria; Enterobacterales; Enterobacteriaceae; Salmonella
ECG0835758	100	0	Salmonella enterica subsp. enterica	GGDEF domain-containing protein	92	1	459	459	1	266	266	3.1e-148	308	456	149	1.1e-34	Bacteria; Proteobacteria; Gammaproteobacteria; Enterobacterales; Enterobacteriaceae; Salmonella
EGI9201874	100	0	Salmonella enterica subsp. enterica serovar Typhimurium	GGDEF domain-containing protein	92	1	458	458	1	265	265	1.4e-147	307	455	149	1.1e-34	Bacteria; Proteobacteria; Gammaproteobacteria; Enterobacterales; Enterobacteriaceae; Salmonella
WP_133177817	100	0	Salmonella enterica	GGDEF domain-containing protein, partial	92	1	456	456	1	263	263	7.1e-146	305	453	149	1.1e-34	Bacteria; Proteobacteria; Gammaproteobacteria; Enterobacterales; Enterobacteriaceae; Salmonella
EBU2016795	100	0	Salmonella enterica	GGDEF domain-containing protein	91	1	450	450	1	257	257	2e-142	299	447	149	1e-34	Bacteria; Proteobacteria; Gammaproteobacteria; Enterobacterales; Enterobacteriaceae; Salmonella
HAE7564686	100	0	Salmonella enterica subsp. enterica serovar Saintpaul	GGDEF domain-containing protein	91	1	451	451	1	258	258	5.3e-143	300	448	149	1e-34	Bacteria; Proteobacteria; Gammaproteobacteria; Enterobacterales; Enterobacteriaceae; Salmonella
SUG66533	100	0	Salmonella enterica subsp. enterica	diguanylate cyclase	90	15	462	462	15	269	255	1.3e-141	311	459	149	1.1e-34	Bacteria; Proteobacteria; Gammaproteobacteria; Enterobacterales; Enterobacteriaceae; Salmonella
EBU4613390	100	0	Salmonella enterica	diguanylate cyclase	87	1	432	432	1	239	239	8.8e-130	281	429	149	9.4e-35	Bacteria; Proteobacteria; Gammaproteobacteria; Enterobacterales; Enterobacteriaceae; Salmonella
EDA2579830	100	0	Salmonella enterica subsp. enterica serovar Typhimurium	diguanylate cyclase	87	1	433	433	1	240	240	1.7e-130	282	430	149	9.5e-35	Bacteria; Proteobacteria; Gammaproteobacteria; Enterobacterales; Enterobacteriaceae; Salmonella
HAT0195878	100	0	Salmonella enterica subsp. enterica	diguanylate cyclase	87	1	432	432	31	304	274	3e-153	346	431	86	1e-26	Bacteria; Proteobacteria; Gammaproteobacteria; Enterobacterales; Enterobacteriaceae; Salmonella
ECE7805310	100	0	Salmonella enterica subsp. enterica	diguanylate cyclase	86	1	425	425	31	304	274	2.9e-153	346	425	80	2.5e-22	Bacteria; Proteobacteria; Gammaproteobacteria; Enterobacterales; Enterobacteriaceae; Salmonella
WP_103111055	100	0	Salmonella enterica	diguanylate cyclase, partial	81	1	402	402	1	209	209	1.2e-115	251	399	149	8.1e-35	Bacteria; Proteobacteria; Gammaproteobacteria; Enterobacterales; Enterobacteriaceae; Salmonella
EBN7194126	100	0	Salmonella enterica	diguanylate cyclase	79	1	394	394	1	201	201	6.6e-111	243	391	149	7.8e-35	Bacteria; Proteobacteria; Gammaproteobacteria; Enterobacterales; Enterobacteriaceae; Salmonella
EBN8050215	100	0	Salmonella enterica	diguanylate cyclase	79	1	392	392	1	199	199	1.1e-109	241	389	149	7.7e-35	Bacteria; Proteobacteria; Gammaproteobacteria; Enterobacterales; Enterobacteriaceae; Salmonella
EGF4407650	100	0	Salmonella enterica subsp. enterica serovar Typhimurium	diguanylate cyclase	79	1	391	391	1	198	198	4.8e-109	240	388	149	7.6e-35	Bacteria; Proteobacteria; Gammaproteobacteria; Enterobacterales; Enterobacteriaceae; Salmonella
EAM3062735	100	0	Salmonella enterica	diguanylate cyclase	78	1	388	388	1	195	195	1.3e-106	237	385	149	7.5e-35	Bacteria; Proteobacteria; Gammaproteobacteria; Enterobacterales; Enterobacteriaceae; Salmonella
ECV2064076	100	0	Salmonella enterica	diguanylate cyclase	78	1	387	387	1	194	194	6.5e-106	236	384	149	7.5e-35	Bacteria; Proteobacteria; Gammaproteobacteria; Enterobacterales; Enterobacteriaceae; Salmonella
ECY3295746	100	0	Salmonella enterica subsp. enterica serovar Typhimurium	diguanylate cyclase	77	1	381	381	1	188	188	1.2e-102	230	378	149	7.2e-35	Bacteria; Proteobacteria; Gammaproteobacteria; Enterobacterales; Enterobacteriaceae; Salmonella
EEO4275049	100	0	Salmonella enterica	diguanylate cyclase	77	1	382	382	1	189	189	4e-103	231	379	149	7.2e-35	Bacteria; Proteobacteria; Gammaproteobacteria; Enterobacterales; Enterobacteriaceae; Salmonella
ECS6381292	100	0	Salmonella enterica subsp. enterica serovar Typhimurium	diguanylate cyclase	76	1	376	376	1	183	183	3.1e-100	225	373	149	7e-35	Bacteria; Proteobacteria; Gammaproteobacteria; Enterobacterales; Enterobacteriaceae; Salmonella
EAQ3195821	100	0	Salmonella enterica	diguanylate cyclase	75	1	371	371	1	178	178	3.2e-98	220	368	149	6.8e-35	Bacteria; Proteobacteria; Gammaproteobacteria; Enterobacterales; Enterobacteriaceae; Salmonella
EAX1053384	100	0	Salmonella enterica	diguanylate cyclase	75	1	374	374	1	181	181	2.8e-99	223	371	149	6.9e-35	Bacteria; Proteobacteria; Gammaproteobacteria; Enterobacterales; Enterobacteriaceae; Salmonella
EEF6901484	100	0	Salmonella enterica	diguanylate cyclase	75	1	372	372	1	179	179	1.3e-98	221	369	149	6.8e-35	Bacteria; Proteobacteria; Gammaproteobacteria; Enterobacterales; Enterobacteriaceae; Salmonella
EAP0526028	100	0	Salmonella enterica	diguanylate cyclase	73	1	365	365	1	172	172	2.3e-94	214	362	149	6.5e-35	Bacteria; Proteobacteria; Gammaproteobacteria; Enterobacterales; Enterobacteriaceae; Salmonella
ECX4431727	100	0	Salmonella enterica	diguanylate cyclase	73	1	364	364	1	171	171	8.7e-94	213	361	149	6.5e-35	Bacteria; Proteobacteria; Gammaproteobacteria; Enterobacterales; Enterobacteriaceae; Salmonella
EDV6913373	100	0	Salmonella enterica subsp. enterica serovar Typhimurium var. 5-	diguanylate cyclase	73	1	363	363	2	170	169	2.4e-93	212	360	149	6.5e-35	Bacteria; Proteobacteria; Gammaproteobacteria; Enterobacterales; Enterobacteriaceae; Salmonella
HAE7423989	100	0	Salmonella enterica subsp. enterica serovar 4,[5],12:i:-	diguanylate cyclase	73	1	362	362	2	169	168	4.8e-93	211	359	149	6.4e-35	Bacteria; Proteobacteria; Gammaproteobacteria; Enterobacterales; Enterobacteriaceae; Salmonella
EGG8259750	100	0	Salmonella enterica subsp. enterica serovar Typhimurium	diguanylate cyclase	72	1	360	360	1	167	167	2.2e-92	209	357	149	6.3e-35	Bacteria; Proteobacteria; Gammaproteobacteria; Enterobacterales; Enterobacteriaceae; Salmonella
EHB0963909	100	0	Salmonella enterica subsp. enterica serovar Typhimurium	diguanylate cyclase	72	1	357	357	1	164	164	8.5e-91	206	354	149	6.2e-35	Bacteria; Proteobacteria; Gammaproteobacteria; Enterobacterales; Enterobacteriaceae; Salmonella
EDM6245581	100	0	Salmonella enterica subsp. enterica serovar Typhimurium	diguanylate cyclase	71	1	354	354	1	161	161	2e-89	203	351	149	6.1e-35	Bacteria; Proteobacteria; Gammaproteobacteria; Enterobacterales; Enterobacteriaceae; Salmonella
EBC2362206	100	0	Salmonella enterica	diguanylate cyclase	70	1	346	346	2	153	152	1.4e-85	195	343	149	5.8e-35	Bacteria; Proteobacteria; Gammaproteobacteria; Enterobacterales; Enterobacteriaceae; Salmonella
EDX0754608	100	0	Salmonella enterica	diguanylate cyclase	70	1	348	348	1	155	155	2.8e-86	197	345	149	5.9e-35	Bacteria; Proteobacteria; Gammaproteobacteria; Enterobacterales; Enterobacteriaceae; Salmonella
EAU9949207	100	0	Salmonella enterica	diguanylate cyclase	69	1	345	345	1	152	152	2.2e-85	194	342	149	5.7e-35	Bacteria; Proteobacteria; Gammaproteobacteria; Enterobacterales; Enterobacteriaceae; Salmonella
EBQ8143543	100	0	Salmonella enterica	diguanylate cyclase	69	1	342	342	1	149	149	1.6e-83	191	339	149	5.6e-35	Bacteria; Proteobacteria; Gammaproteobacteria; Enterobacterales; Enterobacteriaceae; Salmonella
EDU5837900	100	0	Salmonella enterica subsp. enterica serovar Saintpaul	diguanylate cyclase	69	1	341	341	1	148	148	1.2e-82	190	338	149	5.6e-35	Bacteria; Proteobacteria; Gammaproteobacteria; Enterobacterales; Enterobacteriaceae; Salmonella
EEA3315978	100	0	Salmonella enterica	diguanylate cyclase	69	1	344	344	1	151	151	7.9e-85	193	341	149	5.7e-35	Bacteria; Proteobacteria; Gammaproteobacteria; Enterobacterales; Enterobacteriaceae; Salmonella
EBG3721992	100	0	Salmonella enterica	diguanylate cyclase	68	1	339	339	1	146	146	2.4e-81	188	336	149	5.5e-35	Bacteria; Proteobacteria; Gammaproteobacteria; Enterobacterales; Enterobacteriaceae; Salmonella
WP_106777578	100	0	Salmonella enterica	diguanylate cyclase, partial	68	1	337	337	1	144	144	4.7e-80	186	334	149	5.4e-35	Bacteria; Proteobacteria; Gammaproteobacteria; Enterobacterales; Enterobacteriaceae; Salmonella
EAN0149604	100	0	Salmonella enterica	diguanylate cyclase	67	1	332	332	1	139	139	5.3e-77	181	329	149	5.2e-35	Bacteria; Proteobacteria; Gammaproteobacteria; Enterobacterales; Enterobacteriaceae; Salmonella
EAN8383561	100	0	Salmonella enterica	diguanylate cyclase	67	1	335	335	1	142	142	4.4e-79	184	332	149	5.4e-35	Bacteria; Proteobacteria; Gammaproteobacteria; Enterobacterales; Enterobacteriaceae; Salmonella
EAV7497623	100	0	Salmonella enterica	diguanylate cyclase	67	1	334	334	1	141	141	1.4e-78	183	331	149	5.3e-35	Bacteria; Proteobacteria; Gammaproteobacteria; Enterobacterales; Enterobacteriaceae; Salmonella
EBG8437174	100	0	Salmonella enterica	diguanylate cyclase	67	1	331	331	1	138	138	4.4e-76	180	328	149	5.2e-35	Bacteria; Proteobacteria; Gammaproteobacteria; Enterobacterales; Enterobacteriaceae; Salmonella
EHB2194747	100	0	Salmonella enterica subsp. enterica serovar Typhimurium	diguanylate cyclase	67	1	333	333	1	140	140	1.1e-77	182	330	149	5.3e-35	Bacteria; Proteobacteria; Gammaproteobacteria; Enterobacterales; Enterobacteriaceae; Salmonella
EAB3583544	100	0	Salmonella enterica	diguanylate cyclase	66	1	327	327	1	134	134	3.3e-74	176	324	149	5.1e-35	Bacteria; Proteobacteria; Gammaproteobacteria; Enterobacterales; Enterobacteriaceae; Salmonella
EAQ8596635	100	0	Salmonella enterica	diguanylate cyclase	66	1	328	328	1	135	135	1.4e-74	177	325	149	5.1e-35	Bacteria; Proteobacteria; Gammaproteobacteria; Enterobacterales; Enterobacteriaceae; Salmonella
EBC0257817	100	0	Salmonella enterica	diguanylate cyclase	66	1	326	326	1	133	133	8.7e-74	175	323	149	5e-35	Bacteria; Proteobacteria; Gammaproteobacteria; Enterobacterales; Enterobacteriaceae; Salmonella
EBE0039049	100	0	Salmonella enterica	diguanylate cyclase	66	1	329	329	1	136	136	6.7e-75	178	326	149	5.1e-35	Bacteria; Proteobacteria; Gammaproteobacteria; Enterobacterales; Enterobacteriaceae; Salmonella
ECK8938203	100	0	Salmonella enterica subsp. enterica serovar Typhimurium	diguanylate cyclase	66	1	330	330	1	137	137	1.9e-75	179	327	149	5.2e-35	Bacteria; Proteobacteria; Gammaproteobacteria; Enterobacterales; Enterobacteriaceae; Salmonella
EAM5590471	100	0	Salmonella enterica	diguanylate cyclase	65	1	324	324	1	131	131	5.5e-73	173	321	149	4.9e-35	Bacteria; Proteobacteria; Gammaproteobacteria; Enterobacterales; Enterobacteriaceae; Salmonella
EBL1977536	100	0	Salmonella enterica	diguanylate cyclase	65	1	325	325	1	132	132	2.3e-73	174	322	149	5e-35	Bacteria; Proteobacteria; Gammaproteobacteria; Enterobacterales; Enterobacteriaceae; Salmonella
ECH3061541	100	0	Salmonella enterica	diguanylate cyclase	65	1	322	322	1	129	129	7.5e-72	171	319	149	4.9e-35	Bacteria; Proteobacteria; Gammaproteobacteria; Enterobacterales; Enterobacteriaceae; Salmonella
EDJ9772673	100	0	Salmonella enterica	diguanylate cyclase	65	1	321	321	1	128	128	3.9e-71	170	318	149	4.8e-35	Bacteria; Proteobacteria; Gammaproteobacteria; Enterobacterales; Enterobacteriaceae; Salmonella
EEL4882002	100	0	Salmonella enterica	diguanylate cyclase	65	1	323	323	1	130	130	2.4e-72	172	320	149	4.9e-35	Bacteria; Proteobacteria; Gammaproteobacteria; Enterobacterales; Enterobacteriaceae; Salmonella
EAQ3930626	100	0	Salmonella enterica	diguanylate cyclase	64	1	317	317	1	124	124	7.7e-69	166	314	149	4.7e-35	Bacteria; Proteobacteria; Gammaproteobacteria; Enterobacterales; Enterobacteriaceae; Salmonella
EAT4351460	100	0	Salmonella enterica	diguanylate cyclase	64	1	320	320	1	127	127	1.2e-70	169	317	149	4.8e-35	Bacteria; Proteobacteria; Gammaproteobacteria; Enterobacterales; Enterobacteriaceae; Salmonella
ECU1152503	100	0	Salmonella enterica subsp. enterica serovar Typhimurium	diguanylate cyclase	64	1	319	319	1	126	126	6.4e-70	168	316	149	4.8e-35	Bacteria; Proteobacteria; Gammaproteobacteria; Enterobacterales; Enterobacteriaceae; Salmonella
EHD4285234	100	0	Salmonella enterica subsp. enterica serovar Typhimurium	diguanylate cyclase	64	1	316	316	1	123	123	1.9e-67	165	313	149	4.6e-35	Bacteria; Proteobacteria; Gammaproteobacteria; Enterobacterales; Enterobacteriaceae; Salmonella
WP_141134194	100	0	Salmonella enterica	diguanylate cyclase, partial	64	1	318	318	1	125	125	2.3e-69	167	315	149	4.7e-35	Bacteria; Proteobacteria; Gammaproteobacteria; Enterobacterales; Enterobacteriaceae; Salmonella
EAN9184117	100	0	Salmonella enterica	diguanylate cyclase	63	1	315	315	1	122	122	4.1e-67	164	312	149	4.6e-35	Bacteria; Proteobacteria; Gammaproteobacteria; Enterobacterales; Enterobacteriaceae; Salmonella
EBK5722201	100	0	Salmonella enterica	diguanylate cyclase	63	1	312	312	1	119	119	1.2e-65	161	309	149	4.5e-35	Bacteria; Proteobacteria; Gammaproteobacteria; Enterobacterales; Enterobacteriaceae; Salmonella
ECR7969489	100	0	Salmonella enterica	diguanylate cyclase	63	1	311	311	1	118	118	3.7e-65	160	308	149	4.5e-35	Bacteria; Proteobacteria; Gammaproteobacteria; Enterobacterales; Enterobacteriaceae; Salmonella
ECY6942552	100	0	Salmonella enterica	diguanylate cyclase	63	1	313	313	1	120	120	3.7e-66	162	310	149	4.5e-35	Bacteria; Proteobacteria; Gammaproteobacteria; Enterobacterales; Enterobacteriaceae; Salmonella
EEL1401808	100	0	Salmonella enterica	diguanylate cyclase	63	1	314	314	1	121	121	1.5e-66	163	311	149	4.6e-35	Bacteria; Proteobacteria; Gammaproteobacteria; Enterobacterales; Enterobacteriaceae; Salmonella
ECJ9102236	100	0	Salmonella enterica	diguanylate cyclase	62	1	310	310	1	117	117	1.4e-64	159	307	149	4.4e-35	Bacteria; Proteobacteria; Gammaproteobacteria; Enterobacterales; Enterobacteriaceae; Salmonella
EDI2484203	100	0	Salmonella enterica subsp. enterica serovar Typhimurium	diguanylate cyclase	62	1	307	307	1	114	114	8.5e-63	156	304	149	4.3e-35	Bacteria; Proteobacteria; Gammaproteobacteria; Enterobacterales; Enterobacteriaceae; Salmonella
EEG9440147	100	0	Salmonella enterica	diguanylate cyclase	62	1	309	309	1	116	116	5.8e-64	158	306	149	4.4e-35	Bacteria; Proteobacteria; Gammaproteobacteria; Enterobacterales; Enterobacteriaceae; Salmonella
EFB5378303	100	0	Salmonella enterica	diguanylate cyclase	62	1	306	306	1	113	113	3.5e-62	155	303	149	4.3e-35	Bacteria; Proteobacteria; Gammaproteobacteria; Enterobacterales; Enterobacteriaceae; Salmonella
WP_141039716	100	0	Salmonella enterica	diguanylate cyclase, partial	62	1	308	308	1	115	115	1.9e-63	157	305	149	4.4e-35	Bacteria; Proteobacteria; Gammaproteobacteria; Enterobacterales; Enterobacteriaceae; Salmonella
EAR4009773	100	0	Salmonella enterica	diguanylate cyclase	61	1	304	304	1	111	111	4.7e-61	153	301	149	4.2e-35	Bacteria; Proteobacteria; Gammaproteobacteria; Enterobacterales; Enterobacteriaceae; Salmonella
EAS8253337	100	0	Salmonella enterica	diguanylate cyclase	61	1	301	301	1	108	108	1.8e-59	150	298	149	4.1e-35	Bacteria; Proteobacteria; Gammaproteobacteria; Enterobacterales; Enterobacteriaceae; Salmonella
EAV1618010	100	0	Salmonella enterica	diguanylate cyclase	61	1	302	302	1	109	109	5.4e-60	151	299	149	4.2e-35	Bacteria; Proteobacteria; Gammaproteobacteria; Enterobacterales; Enterobacteriaceae; Salmonella
ECP6503505	100	0	Salmonella enterica	diguanylate cyclase	61	1	305	305	1	112	112	1.1e-61	154	302	149	4.3e-35	Bacteria; Proteobacteria; Gammaproteobacteria; Enterobacterales; Enterobacteriaceae; Salmonella
WP_139783542	100	0	Salmonella enterica	diguanylate cyclase, partial	61	1	303	303	1	110	110	1.5e-60	152	300	149	4.2e-35	Bacteria; Proteobacteria; Gammaproteobacteria; Enterobacterales; Enterobacteriaceae; Salmonella
EAV5107135	100	0	Salmonella enterica	diguanylate cyclase	60	1	297	297	1	104	104	1.9e-57	146	294	149	4e-35	Bacteria; Proteobacteria; Gammaproteobacteria; Enterobacterales; Enterobacteriaceae; Salmonella
EAW1555024	100	0	Salmonella enterica subsp. enterica	diguanylate cyclase	60	1	299	299	1	106	106	1.8e-58	148	296	149	4e-35	Bacteria; Proteobacteria; Gammaproteobacteria; Enterobacterales; Enterobacteriaceae; Salmonella
EDB5807400	100	0	Salmonella enterica subsp. enterica serovar Typhimurium	diguanylate cyclase	60	1	296	296	1	103	103	7.1e-57	145	293	149	3.9e-35	Bacteria; Proteobacteria; Gammaproteobacteria; Enterobacterales; Enterobacteriaceae; Salmonella
EDU5733799	100	0	Salmonella enterica subsp. enterica serovar Saintpaul	diguanylate cyclase	60	1	300	300	1	107	107	6.9e-59	149	297	149	4.1e-35	Bacteria; Proteobacteria; Gammaproteobacteria; Enterobacterales; Enterobacteriaceae; Salmonella
WP_141039609	100	0	Salmonella enterica	diguanylate cyclase, partial	60	1	298	298	1	105	105	4.6e-58	147	295	149	4e-35	Bacteria; Proteobacteria; Gammaproteobacteria; Enterobacterales; Enterobacteriaceae; Salmonella
EAA1695733	99.799	0	Salmonella enterica subsp. enterica	GGDEF domain-containing protein	100	1	497	497	31	304	274	9.4e-153	346	494	149	1.3e-34	Bacteria; Proteobacteria; Gammaproteobacteria; Enterobacterales; Enterobacteriaceae; Salmonella
EAA5721218	99.799	0	Salmonella enterica subsp. enterica	GGDEF domain-containing protein	100	1	497	497	31	304	274	5e-152	346	494	149	1.3e-34	Bacteria; Proteobacteria; Gammaproteobacteria; Enterobacterales; Enterobacteriaceae; Salmonella
EAA7748376	99.799	0	Salmonella enterica subsp. enterica	GGDEF domain-containing protein	100	1	497	497	31	304	274	2.1e-152	346	494	149	1.3e-34	Bacteria; Proteobacteria; Gammaproteobacteria; Enterobacterales; Enterobacteriaceae; Salmonella
EAB2540610	99.799	0	Salmonella enterica	GGDEF domain-containing protein	100	1	497	497	31	304	274	4.5e-153	346	494	149	1e-33	Bacteria; Proteobacteria; Gammaproteobacteria; Enterobacterales; Enterobacteriaceae; Salmonella
EAB3552185	99.799	0	Salmonella enterica	GGDEF domain-containing protein	100	1	497	497	31	304	274	4.5e-153	346	494	149	1.6e-33	Bacteria; Proteobacteria; Gammaproteobacteria; Enterobacterales; Enterobacteriaceae; Salmonella
EAB9298829	99.799	0	Salmonella enterica subsp. enterica	GGDEF domain-containing protein	100	1	497	497	31	304	274	1.9e-152	346	494	149	1.3e-34	Bacteria; Proteobacteria; Gammaproteobacteria; Enterobacterales; Enterobacteriaceae; Salmonella
EAM5973116	99.799	0	Salmonella enterica	GGDEF domain-containing protein	100	1	497	497	31	304	274	3.4e-152	346	494	149	1.3e-34	Bacteria; Proteobacteria; Gammaproteobacteria; Enterobacterales; Enterobacteriaceae; Salmonella
EAM9132245	99.799	0	Salmonella enterica	GGDEF domain-containing protein	100	1	497	497	31	304	274	3.3e-152	346	494	149	1.3e-34	Bacteria; Proteobacteria; Gammaproteobacteria; Enterobacterales; Enterobacteriaceae; Salmonella
EAN0021546	99.799	0	Salmonella enterica	GGDEF domain-containing protein	100	1	497	497	31	304	274	4.5e-153	346	494	149	1.3e-34	Bacteria; Proteobacteria; Gammaproteobacteria; Enterobacterales; Enterobacteriaceae; Salmonella
EAO3949444	99.799	0	Salmonella enterica	GGDEF domain-containing protein	100	1	497	497	31	304	274	4.5e-153	346	494	149	1.6e-34	Bacteria; Proteobacteria; Gammaproteobacteria; Enterobacterales; Enterobacteriaceae; Salmonella
EAO4026357	99.799	0	Salmonella enterica	GGDEF domain-containing protein	100	1	497	497	31	304	274	1.9e-152	346	494	149	1.3e-34	Bacteria; Proteobacteria; Gammaproteobacteria; Enterobacterales; Enterobacteriaceae; Salmonella
EAO5907884	99.799	0	Salmonella enterica	GGDEF domain-containing protein	100	1	497	497	31	304	274	4.5e-153	346	494	149	1.3e-34	Bacteria; Proteobacteria; Gammaproteobacteria; Enterobacterales; Enterobacteriaceae; Salmonella
EAP2920575	99.799	0	Salmonella enterica	GGDEF domain-containing protein	100	1	497	497	31	304	274	2.7e-152	346	494	149	1.3e-34	Bacteria; Proteobacteria; Gammaproteobacteria; Enterobacterales; Enterobacteriaceae; Salmonella
EAP5432311	99.799	0	Salmonella enterica	GGDEF domain-containing protein	100	1	497	497	31	304	274	1.3e-152	346	494	149	1.3e-34	Bacteria; Proteobacteria; Gammaproteobacteria; Enterobacterales; Enterobacteriaceae; Salmonella
EAQ4932332	99.799	0	Salmonella enterica	GGDEF domain-containing protein	100	1	497	497	31	304	274	1.5e-152	346	494	149	1.3e-34	Bacteria; Proteobacteria; Gammaproteobacteria; Enterobacterales; Enterobacteriaceae; Salmonella
EAR9544757	99.799	0	Salmonella enterica	GGDEF domain-containing protein	100	1	497	497	31	304	274	1.3e-152	346	494	149	1.3e-34	Bacteria; Proteobacteria; Gammaproteobacteria; Enterobacterales; Enterobacteriaceae; Salmonella
EAS7362785	99.799	0	Salmonella enterica	GGDEF domain-containing protein	100	1	497	497	31	304	274	6.5e-152	346	494	149	1.3e-34	Bacteria; Proteobacteria; Gammaproteobacteria; Enterobacterales; Enterobacteriaceae; Salmonella
EAT1361780	99.799	0	Salmonella enterica	GGDEF domain-containing protein	100	1	497	497	31	304	274	8.6e-153	346	494	149	1.3e-34	Bacteria; Proteobacteria; Gammaproteobacteria; Enterobacterales; Enterobacteriaceae; Salmonella
EAT4102348	99.799	0	Salmonella enterica	GGDEF domain-containing protein	100	1	497	497	31	304	274	6.7e-153	346	494	149	1.3e-34	Bacteria; Proteobacteria; Gammaproteobacteria; Enterobacterales; Enterobacteriaceae; Salmonella
EAT5891023	99.799	0	Salmonella enterica	GGDEF domain-containing protein	100	1	497	497	31	304	274	1.7e-152	346	494	149	1.3e-34	Bacteria; Proteobacteria; Gammaproteobacteria; Enterobacterales; Enterobacteriaceae; Salmonella
EAT7796379	99.799	0	Salmonella enterica	GGDEF domain-containing protein	100	1	497	497	31	304	274	2.2e-152	346	494	149	1.3e-34	Bacteria; Proteobacteria; Gammaproteobacteria; Enterobacterales; Enterobacteriaceae; Salmonella
EAT8930627	99.799	0	Salmonella enterica	GGDEF domain-containing protein	100	1	497	497	31	304	274	4.5e-153	346	494	149	6.2e-35	Bacteria; Proteobacteria; Gammaproteobacteria; Enterobacterales; Enterobacteriaceae; Salmonella
EAU2005407	99.799	0	Salmonella enterica	GGDEF domain-containing protein	100	1	497	497	31	304	274	4.5e-153	346	494	149	4.4e-34	Bacteria; Proteobacteria; Gammaproteobacteria; Enterobacterales; Enterobacteriaceae; Salmonella
EAU6158862	99.799	0	Salmonella enterica	GGDEF domain-containing protein	100	1	497	497	31	304	274	4.5e-153	346	494	149	4.1e-34	Bacteria; Proteobacteria; Gammaproteobacteria; Enterobacterales; Enterobacteriaceae; Salmonella
EAV1964916	99.799	0	Salmonella enterica	GGDEF domain-containing protein	100	1	497	497	31	304	274	2.2e-152	346	494	149	1.3e-34	Bacteria; Proteobacteria; Gammaproteobacteria; Enterobacterales; Enterobacteriaceae; Salmonella
EAV6085166	99.799	0	Salmonella enterica	GGDEF domain-containing protein	100	1	497	497	31	304	274	5.9e-152	346	494	149	1.3e-34	Bacteria; Proteobacteria; Gammaproteobacteria; Enterobacterales; Enterobacteriaceae; Salmonella
EAW2126233	99.799	0	Salmonella enterica subsp. enterica	GGDEF domain-containing protein	100	1	497	497	31	304	274	1.2e-151	346	494	149	1.3e-34	Bacteria; Proteobacteria; Gammaproteobacteria; Enterobacterales; Enterobacteriaceae; Salmonella
EAX7907625	99.799	0	Salmonella enterica	GGDEF domain-containing protein	100	1	497	497	31	304	274	4.3e-152	346	494	149	1.3e-34	Bacteria; Proteobacteria; Gammaproteobacteria; Enterobacterales; Enterobacteriaceae; Salmonella
EAZ4262436	99.799	0	Salmonella enterica	GGDEF domain-containing protein	100	1	497	497	31	304	274	4.5e-153	346	494	149	1.3e-34	Bacteria; Proteobacteria; Gammaproteobacteria; Enterobacterales; Enterobacteriaceae; Salmonella
EBA3389655	99.799	0	Salmonella enterica	GGDEF domain-containing protein	100	1	497	497	31	304	274	5.3e-152	346	494	149	1.3e-34	Bacteria; Proteobacteria; Gammaproteobacteria; Enterobacterales; Enterobacteriaceae; Salmonella
EBB4745019	99.799	0	Salmonella enterica subsp. enterica serovar Typhimurium	GGDEF domain-containing protein	100	1	497	497	31	304	274	3.7e-152	346	494	149	1.3e-34	Bacteria; Proteobacteria; Gammaproteobacteria; Enterobacterales; Enterobacteriaceae; Salmonella
EBC6535895	99.799	0	Salmonella enterica	GGDEF domain-containing protein	100	1	497	497	31	304	274	3.1e-152	346	494	149	1.3e-34	Bacteria; Proteobacteria; Gammaproteobacteria; Enterobacterales; Enterobacteriaceae; Salmonella
EBD3723026	99.799	0	Salmonella enterica	GGDEF domain-containing protein	100	1	497	497	31	304	274	4.5e-153	346	494	149	3.2e-32	Bacteria; Proteobacteria; Gammaproteobacteria; Enterobacterales; Enterobacteriaceae; Salmonella
EBD5131602	99.799	0	Salmonella enterica	GGDEF domain-containing protein	100	1	497	497	31	304	274	2.1e-152	346	494	149	1.3e-34	Bacteria; Proteobacteria; Gammaproteobacteria; Enterobacterales; Enterobacteriaceae; Salmonella
EBG0673893	99.799	0	Salmonella enterica subsp. enterica	GGDEF domain-containing protein	100	1	497	497	31	304	274	8.7e-153	346	494	149	1.3e-34	Bacteria; Proteobacteria; Gammaproteobacteria; Enterobacterales; Enterobacteriaceae; Salmonella
EBG5990889	99.799	0	Salmonella enterica subsp. enterica	GGDEF domain-containing protein	100	1	497	497	31	304	274	4.5e-153	346	494	149	7.1e-34	Bacteria; Proteobacteria; Gammaproteobacteria; Enterobacterales; Enterobacteriaceae; Salmonella
EBG9159240	99.799	0	Salmonella enterica	GGDEF domain-containing protein	100	1	497	497	31	304	274	2.4e-152	346	494	149	1.3e-34	Bacteria; Proteobacteria; Gammaproteobacteria; Enterobacterales; Enterobacteriaceae; Salmonella
EBH9176713	99.799	0	Salmonella enterica subsp. enterica serovar 4,[5],12:i:-	GGDEF domain-containing protein	100	1	497	497	31	304	274	4.6e-152	346	494	149	1.3e-34	Bacteria; Proteobacteria; Gammaproteobacteria; Enterobacterales; Enterobacteriaceae; Salmonella
EBI5810858	99.799	0	Salmonella enterica	GGDEF domain-containing protein	100	1	497	497	31	304	274	4.9e-152	346	494	149	1.3e-34	Bacteria; Proteobacteria; Gammaproteobacteria; Enterobacterales; Enterobacteriaceae; Salmonella
EBL6292484	99.799	0	Salmonella enterica subsp. enterica serovar Typhimurium	GGDEF domain-containing protein	100	1	497	497	31	304	274	1.3e-152	346	494	149	1.3e-34	Bacteria; Proteobacteria; Gammaproteobacteria; Enterobacterales; Enterobacteriaceae; Salmonella
EBL9945967	99.799	0	Salmonella enterica	GGDEF domain-containing protein	100	1	497	497	31	304	274	4.5e-153	346	494	149	3.5e-34	Bacteria; Proteobacteria; Gammaproteobacteria; Enterobacterales; Enterobacteriaceae; Salmonella
EBM2624774	99.799	0	Salmonella enterica	GGDEF domain-containing protein	100	1	497	497	31	304	274	3.9e-151	346	494	149	1.3e-34	Bacteria; Proteobacteria; Gammaproteobacteria; Enterobacterales; Enterobacteriaceae; Salmonella
EBN7715801	99.799	0	Salmonella enterica	GGDEF domain-containing protein	100	1	497	497	31	304	274	2e-152	346	494	149	1.3e-34	Bacteria; Proteobacteria; Gammaproteobacteria; Enterobacterales; Enterobacteriaceae; Salmonella
EBN8222021	99.799	0	Salmonella enterica	GGDEF domain-containing protein	100	1	497	497	31	304	274	4.5e-153	346	494	149	1.3e-34	Bacteria; Proteobacteria; Gammaproteobacteria; Enterobacterales; Enterobacteriaceae; Salmonella
EBO1303192	99.799	0	Salmonella enterica	GGDEF domain-containing protein	100	1	497	497	31	304	274	4.5e-153	346	494	149	1.5e-34	Bacteria; Proteobacteria; Gammaproteobacteria; Enterobacterales; Enterobacteriaceae; Salmonella
EBP3638007	99.799	0	Salmonella enterica subsp. enterica	GGDEF domain-containing protein	100	1	497	497	31	304	274	2.1e-152	346	494	149	1.3e-34	Bacteria; Proteobacteria; Gammaproteobacteria; Enterobacterales; Enterobacteriaceae; Salmonella
EBR9136327	99.799	0	Salmonella enterica subsp. enterica serovar Haifa	GGDEF domain-containing protein	100	1	497	497	31	304	274	6.9e-152	346	494	149	1.3e-34	Bacteria; Proteobacteria; Gammaproteobacteria; Enterobacterales; Enterobacteriaceae; Salmonella
EBT0289906	99.799	0	Salmonella enterica	GGDEF domain-containing protein	100	1	497	497	31	304	274	1.1e-152	346	494	149	1.3e-34	Bacteria; Proteobacteria; Gammaproteobacteria; Enterobacterales; Enterobacteriaceae; Salmonella
EBU8239592	99.799	0	Salmonella enterica subsp. enterica serovar Typhimurium	GGDEF domain-containing protein	100	1	497	497	31	304	274	4.9e-152	346	494	149	1.3e-34	Bacteria; Proteobacteria; Gammaproteobacteria; Enterobacterales; Enterobacteriaceae; Salmonella
EBV2419235	99.799	0	Salmonella enterica subsp. enterica serovar Virchow	GGDEF domain-containing protein	100	1	497	497	31	304	274	1.2e-152	346	494	149	1.3e-34	Bacteria; Proteobacteria; Gammaproteobacteria; Enterobacterales; Enterobacteriaceae; Salmonella
EBW2584700	99.799	0	Salmonella enterica subsp. enterica serovar Typhimurium	GGDEF domain-containing protein	100	1	497	497	31	304	274	2.3e-152	346	494	149	1.3e-34	Bacteria; Proteobacteria; Gammaproteobacteria; Enterobacterales; Enterobacteriaceae; Salmonella
EBW4573089	99.799	0	Salmonella enterica subsp. enterica serovar Typhimurium	GGDEF domain-containing protein	100	1	497	497	31	304	274	4.5e-153	346	494	149	1.3e-34	Bacteria; Proteobacteria; Gammaproteobacteria; Enterobacterales; Enterobacteriaceae; Salmonella
EBW6109496	99.799	0	Salmonella enterica subsp. enterica serovar Typhimurium	GGDEF domain-containing protein	100	1	497	497	31	304	274	5.6e-153	346	494	149	1.3e-34	Bacteria; Proteobacteria; Gammaproteobacteria; Enterobacterales; Enterobacteriaceae; Salmonella
EBX5294957	99.799	0	Salmonella enterica subsp. enterica serovar Typhimurium	GGDEF domain-containing protein	100	1	497	497	31	304	274	4.5e-153	346	494	149	1.3e-34	Bacteria; Proteobacteria; Gammaproteobacteria; Enterobacterales; Enterobacteriaceae; Salmonella
ECA2350985	99.799	0	Salmonella enterica subsp. enterica serovar Virchow	GGDEF domain-containing protein	100	1	497	497	31	304	274	3.5e-153	346	494	149	1.3e-34	Bacteria; Proteobacteria; Gammaproteobacteria; Enterobacterales; Enterobacteriaceae; Salmonella
ECA4873592	99.799	0	Salmonella enterica subsp. enterica serovar Typhimurium	GGDEF domain-containing protein	100	1	497	497	31	304	274	4.5e-153	346	494	149	1.3e-34	Bacteria; Proteobacteria; Gammaproteobacteria; Enterobacterales; Enterobacteriaceae; Salmonella
ECC8916471	99.799	0	Salmonella enterica subsp. enterica	GGDEF domain-containing protein	100	1	497	497	31	304	274	3.6e-153	346	494	149	1.3e-34	Bacteria; Proteobacteria; Gammaproteobacteria; Enterobacterales; Enterobacteriaceae; Salmonella
ECC9042260	99.799	0	Salmonella enterica subsp. enterica	GGDEF domain-containing protein	100	1	497	497	31	304	274	4.5e-153	346	494	149	3.9e-34	Bacteria; Proteobacteria; Gammaproteobacteria; Enterobacterales; Enterobacteriaceae; Salmonella
ECD9070069	99.799	0	Salmonella enterica	GGDEF domain-containing protein	100	1	497	497	31	304	274	1.2e-152	346	494	149	1.3e-34	Bacteria; Proteobacteria; Gammaproteobacteria; Enterobacterales; Enterobacteriaceae; Salmonella
ECF8620340	99.799	0	Salmonella enterica	GGDEF domain-containing protein	100	1	497	497	31	304	274	8.8e-153	346	494	149	1.3e-34	Bacteria; Proteobacteria; Gammaproteobacteria; Enterobacterales; Enterobacteriaceae; Salmonella
ECI3743614	99.799	0	Salmonella enterica subsp. enterica	GGDEF domain-containing protein	100	1	497	497	31	304	274	3.1e-152	346	494	149	1.3e-34	Bacteria; Proteobacteria; Gammaproteobacteria; Enterobacterales; Enterobacteriaceae; Salmonella
ECJ0767986	99.799	0	Salmonella enterica	GGDEF domain-containing protein	100	1	497	497	31	304	274	1.5e-152	346	494	149	1.3e-34	Bacteria; Proteobacteria; Gammaproteobacteria; Enterobacterales; Enterobacteriaceae; Salmonella
ECK9669544	99.799	0	Salmonella enterica subsp. enterica serovar Typhimurium	GGDEF domain-containing protein	100	1	497	497	31	304	274	4.9e-152	346	494	149	1.3e-34	Bacteria; Proteobacteria; Gammaproteobacteria; Enterobacterales; Enterobacteriaceae; Salmonella
ECL6215362	99.799	0	Salmonella enterica	GGDEF domain-containing protein	100	1	497	497	31	304	274	4.5e-153	346	494	149	1.3e-34	Bacteria; Proteobacteria; Gammaproteobacteria; Enterobacterales; Enterobacteriaceae; Salmonella
ECL6980033	99.799	0	Salmonella enterica	GGDEF domain-containing protein	100	1	497	497	31	304	274	3.4e-152	346	494	149	1.3e-34	Bacteria; Proteobacteria; Gammaproteobacteria; Enterobacterales; Enterobacteriaceae; Salmonella
ECL7558695	99.799	0	Salmonella enterica	GGDEF domain-containing protein	100	1	497	497	31	304	274	4.5e-153	346	494	149	1.3e-34	Bacteria; Proteobacteria; Gammaproteobacteria; Enterobacterales; Enterobacteriaceae; Salmonella
ECM3468267	99.799	0	Salmonella enterica subsp. enterica serovar Typhimurium	GGDEF domain-containing protein	100	1	497	497	31	304	274	3.6e-152	346	494	149	1.3e-34	Bacteria; Proteobacteria; Gammaproteobacteria; Enterobacterales; Enterobacteriaceae; Salmonella
ECN1278044	99.799	0	Salmonella enterica subsp. enterica serovar Typhimurium	GGDEF domain-containing protein	100	1	497	497	31	304	274	1.9e-152	346	494	149	1.3e-34	Bacteria; Proteobacteria; Gammaproteobacteria; Enterobacterales; Enterobacteriaceae; Salmonella
ECN2636361	99.799	0	Salmonella enterica subsp. enterica serovar Typhimurium	GGDEF domain-containing protein	100	1	497	497	31	304	274	1.7e-152	346	494	149	1.3e-34	Bacteria; Proteobacteria; Gammaproteobacteria; Enterobacterales; Enterobacteriaceae; Salmonella
ECN3411466	99.799	0	Salmonella enterica subsp. enterica serovar Typhimurium	GGDEF domain-containing protein	100	1	497	497	31	304	274	5.5e-152	346	494	149	1.3e-34	Bacteria; Proteobacteria; Gammaproteobacteria; Enterobacterales; Enterobacteriaceae; Salmonella
ECQ2372937	99.799	0	Salmonella enterica	GGDEF domain-containing protein	100	1	497	497	31	304	274	6.5e-153	346	494	149	1.3e-34	Bacteria; Proteobacteria; Gammaproteobacteria; Enterobacterales; Enterobacteriaceae; Salmonella
ECS5417139	99.799	0	Salmonella enterica subsp. enterica serovar Typhimurium	GGDEF domain-containing protein	100	1	497	497	31	304	274	4.5e-153	346	494	149	1.3e-33	Bacteria; Proteobacteria; Gammaproteobacteria; Enterobacterales; Enterobacteriaceae; Salmonella
ECS7036740	99.799	0	Salmonella enterica subsp. enterica serovar Typhimurium	GGDEF domain-containing protein	100	1	497	497	31	304	274	4.5e-153	346	494	149	1.3e-34	Bacteria; Proteobacteria; Gammaproteobacteria; Enterobacterales; Enterobacteriaceae; Salmonella
ECT4873532	99.799	0	Salmonella enterica subsp. enterica serovar Typhimurium var. 5-	GGDEF domain-containing protein	100	1	497	497	31	304	274	1.2e-152	346	494	149	1.3e-34	Bacteria; Proteobacteria; Gammaproteobacteria; Enterobacterales; Enterobacteriaceae; Salmonella
ECV3678719	99.799	0	Salmonella enterica subsp. enterica serovar Typhimurium	GGDEF domain-containing protein	100	1	497	497	31	304	274	4.5e-153	346	494	149	1.2e-32	Bacteria; Proteobacteria; Gammaproteobacteria; Enterobacterales; Enterobacteriaceae; Salmonella
ECV7246190	99.799	0	Salmonella enterica subsp. enterica serovar Typhimurium	GGDEF domain-containing protein	100	1	497	497	31	304	274	7.2e-153	346	494	149	1.3e-34	Bacteria; Proteobacteria; Gammaproteobacteria; Enterobacterales; Enterobacteriaceae; Salmonella
ECV9042614	99.799	0	Salmonella enterica subsp. enterica serovar Typhimurium	GGDEF domain-containing protein	100	1	497	497	31	304	274	9.4e-153	346	494	149	1.3e-34	Bacteria; Proteobacteria; Gammaproteobacteria; Enterobacterales; Enterobacteriaceae; Salmonella
ECW0966587	99.799	0	Salmonella enterica subsp. enterica serovar Typhimurium	GGDEF domain-containing protein	100	1	497	497	31	304	274	1e-152	346	494	149	1.3e-34	Bacteria; Proteobacteria; Gammaproteobacteria; Enterobacterales; Enterobacteriaceae; Salmonella
ECX5551072	99.799	0	Salmonella enterica subsp. enterica serovar Typhimurium	GGDEF domain-containing protein	100	1	497	497	31	304	274	4.5e-153	346	494	149	1.3e-34	Bacteria; Proteobacteria; Gammaproteobacteria; Enterobacterales; Enterobacteriaceae; Salmonella
EDA1488240	99.799	0	Salmonella enterica subsp. enterica	GGDEF domain-containing protein	100	1	497	497	31	304	274	4.5e-153	346	494	149	1.7e-34	Bacteria; Proteobacteria; Gammaproteobacteria; Enterobacterales; Enterobacteriaceae; Salmonella
EDA2747893	99.799	0	Salmonella enterica subsp. enterica serovar Typhimurium	GGDEF domain-containing protein	100	1	497	497	31	304	274	5.4e-152	346	494	149	1.3e-34	Bacteria; Proteobacteria; Gammaproteobacteria; Enterobacterales; Enterobacteriaceae; Salmonella
EDA7142236	99.799	0	Salmonella enterica subsp. enterica serovar Typhimurium	GGDEF domain-containing protein	100	1	497	497	31	304	274	4.5e-153	346	494	149	1.2e-34	Bacteria; Proteobacteria; Gammaproteobacteria; Enterobacterales; Enterobacteriaceae; Salmonella
EDB3333752	99.799	0	Salmonella enterica subsp. enterica serovar Typhimurium	GGDEF domain-containing protein	100	1	497	497	31	304	274	4.1e-152	346	494	149	1.3e-34	Bacteria; Proteobacteria; Gammaproteobacteria; Enterobacterales; Enterobacteriaceae; Salmonella
EDK7391326	99.799	0	Salmonella enterica subsp. enterica serovar Typhimurium	diguanylate cyclase	100	1	497	497	31	304	274	2.8e-152	346	494	149	1.3e-34	Bacteria; Proteobacteria; Gammaproteobacteria; Enterobacterales; Enterobacteriaceae; Salmonella
EDK9466293	99.799	0	Salmonella enterica	diguanylate cyclase	100	1	497	497	31	304	274	4.5e-153	346	494	149	6.5e-33	Bacteria; Proteobacteria; Gammaproteobacteria; Enterobacterales; Enterobacteriaceae; Salmonella
EDQ3315950	99.799	0	Salmonella enterica subsp. enterica	GGDEF domain-containing protein	100	1	497	497	31	304	274	4.5e-153	346	494	149	5.2e-34	Bacteria; Proteobacteria; Gammaproteobacteria; Enterobacterales; Enterobacteriaceae; Salmonella
EDR3864503	99.799	0	Salmonella enterica	GGDEF domain-containing protein	100	1	497	497	31	304	274	4.5e-153	346	494	149	1.1e-34	Bacteria; Proteobacteria; Gammaproteobacteria; Enterobacterales; Enterobacteriaceae; Salmonella
EDR4184843	99.799	0	Salmonella enterica	GGDEF domain-containing protein	100	1	497	497	31	304	274	5.4e-151	346	494	149	1.3e-34	Bacteria; Proteobacteria; Gammaproteobacteria; Enterobacterales; Enterobacteriaceae; Salmonella
EDS8013418	99.799	0	Salmonella enterica subsp. enterica	GGDEF domain-containing protein	100	1	497	497	31	304	274	4.5e-153	346	494	149	3.9e-34	Bacteria; Proteobacteria; Gammaproteobacteria; Enterobacterales; Enterobacteriaceae; Salmonella
EDV9217429	99.799	0	Salmonella enterica subsp. enterica serovar Haifa	GGDEF domain-containing protein	100	1	497	497	31	304	274	4.5e-153	346	494	149	5.9e-35	Bacteria; Proteobacteria; Gammaproteobacteria; Enterobacterales; Enterobacteriaceae; Salmonella
EDW9913909	99.799	0	Salmonella enterica	GGDEF domain-containing protein	100	1	497	497	31	304	274	1e-151	346	494	149	1.3e-34	Bacteria; Proteobacteria; Gammaproteobacteria; Enterobacterales; Enterobacteriaceae; Salmonella
EEB3453606	99.799	0	Salmonella enterica	diguanylate cyclase	100	1	497	497	31	304	274	1.7e-152	346	494	149	1.3e-34	Bacteria; Proteobacteria; Gammaproteobacteria; Enterobacterales; Enterobacteriaceae; Salmonella
EED6431827	99.799	0	Salmonella enterica subsp. enterica serovar Virchow	GGDEF domain-containing protein	100	1	497	497	31	304	274	2.7e-152	346	494	149	1.3e-34	Bacteria; Proteobacteria; Gammaproteobacteria; Enterobacterales; Enterobacteriaceae; Salmonella
EEE3479996	99.799	0	Salmonella enterica subsp. enterica serovar Typhimurium	diguanylate cyclase	100	1	497	497	31	304	274	1.7e-152	346	494	149	1.3e-34	Bacteria; Proteobacteria; Gammaproteobacteria; Enterobacterales; Enterobacteriaceae; Salmonella
EEK2383447	99.799	0	Salmonella enterica subsp. enterica serovar Typhimurium	GGDEF domain-containing protein	100	1	497	497	31	304	274	4e-152	346	494	149	1.3e-34	Bacteria; Proteobacteria; Gammaproteobacteria; Enterobacterales; Enterobacteriaceae; Salmonella
EEK2747934	99.799	0	Salmonella enterica	GGDEF domain-containing protein	100	1	497	497	31	304	274	4.5e-153	346	494	149	1.3e-34	Bacteria; Proteobacteria; Gammaproteobacteria; Enterobacterales; Enterobacteriaceae; Salmonella
EFT0444922	99.799	0	Salmonella enterica	GGDEF domain-containing protein	100	1	497	497	31	304	274	4.5e-153	346	494	149	8.2e-35	Bacteria; Proteobacteria; Gammaproteobacteria; Enterobacterales; Enterobacteriaceae; Salmonella
EFV2842114	99.799	0	Salmonella enterica subsp. enterica serovar 4,[5],12:i:-	GGDEF domain-containing protein	100	1	497	497	31	304	274	4.5e-153	346	494	149	7e-34	Bacteria; Proteobacteria; Gammaproteobacteria; Enterobacterales; Enterobacteriaceae; Salmonella
EGA3895182	99.799	0	Salmonella enterica	GGDEF domain-containing protein	100	1	497	497	31	304	274	1.8e-152	346	494	149	1.3e-34	Bacteria; Proteobacteria; Gammaproteobacteria; Enterobacterales; Enterobacteriaceae; Salmonella
EGF7033320	99.799	0	Salmonella enterica	GGDEF domain-containing protein	100	1	497	497	31	304	274	4.3e-153	346	494	149	1.3e-34	Bacteria; Proteobacteria; Gammaproteobacteria; Enterobacterales; Enterobacteriaceae; Salmonella
EGG4223424	99.799	0	Salmonella enterica	diguanylate cyclase	100	1	497	497	31	304	274	3.5e-152	346	494	149	1.3e-34	Bacteria; Proteobacteria; Gammaproteobacteria; Enterobacterales; Enterobacteriaceae; Salmonella
EGI0676346	99.799	0	Salmonella enterica	GGDEF domain-containing protein	100	1	497	497	31	304	274	4.5e-153	346	494	149	1.3e-34	Bacteria; Proteobacteria; Gammaproteobacteria; Enterobacterales; Enterobacteriaceae; Salmonella
EGM5092938	99.799	0	Salmonella enterica	GGDEF domain-containing protein	100	1	497	497	31	304	274	6.9e-152	346	494	149	1.3e-34	Bacteria; Proteobacteria; Gammaproteobacteria; Enterobacterales; Enterobacteriaceae; Salmonella
EGM9102240	99.799	0	Salmonella enterica subsp. enterica serovar Typhimurium	GGDEF domain-containing protein	100	1	497	497	31	304	274	5.2e-153	346	494	149	1.3e-34	Bacteria; Proteobacteria; Gammaproteobacteria; Enterobacterales; Enterobacteriaceae; Salmonella
EGN6945219	99.799	0	Salmonella enterica	GGDEF domain-containing protein	100	1	497	497	31	303	273	1.9e-152	346	494	149	1.3e-34	Bacteria; Proteobacteria; Gammaproteobacteria; Enterobacterales; Enterobacteriaceae; Salmonella
EGP3779575	99.799	0	Salmonella enterica	GGDEF domain-containing protein	100	1	497	497	31	304	274	1.6e-152	346	494	149	1.3e-34	Bacteria; Proteobacteria; Gammaproteobacteria; Enterobacterales; Enterobacteriaceae; Salmonella
EGT7586004	99.799	0	Salmonella enterica	GGDEF domain-containing protein	100	1	497	497	31	304	274	1.2e-152	346	494	149	1.3e-34	Bacteria; Proteobacteria; Gammaproteobacteria; Enterobacterales; Enterobacteriaceae; Salmonella
EGV5527297	99.799	0	Salmonella enterica	GGDEF domain-containing protein	100	1	497	497	31	304	274	4.2e-152	346	494	149	1.3e-34	Bacteria; Proteobacteria; Gammaproteobacteria; Enterobacterales; Enterobacteriaceae; Salmonella
EGW4100502	99.799	0	Salmonella enterica	GGDEF domain-containing protein	100	1	497	497	31	304	274	4.5e-153	346	494	149	5.7e-34	Bacteria; Proteobacteria; Gammaproteobacteria; Enterobacterales; Enterobacteriaceae; Salmonella
EGW9809399	99.799	0	Salmonella enterica	GGDEF domain-containing protein	100	1	497	497	31	304	274	4.5e-153	346	494	149	6.6e-34	Bacteria; Proteobacteria; Gammaproteobacteria; Enterobacterales; Enterobacteriaceae; Salmonella
EHC0809496	99.799	0	Salmonella enterica subsp. enterica serovar Typhimurium	GGDEF domain-containing protein	100	1	497	497	31	304	274	2e-152	346	494	149	1.3e-34	Bacteria; Proteobacteria; Gammaproteobacteria; Enterobacterales; Enterobacteriaceae; Salmonella
EHD3219853	99.799	0	Salmonella enterica subsp. enterica serovar 4,[5],12:i:-	GGDEF domain-containing protein	100	1	497	497	31	304	274	4.5e-153	346	494	149	1.7e-34	Bacteria; Proteobacteria; Gammaproteobacteria; Enterobacterales; Enterobacteriaceae; Salmonella
HAC6701757	99.799	0	Salmonella enterica subsp. enterica serovar Potsdam	GGDEF domain-containing protein	100	1	497	497	31	304	274	4.5e-153	346	494	149	2.1e-34	Bacteria; Proteobacteria; Gammaproteobacteria; Enterobacterales; Enterobacteriaceae; Salmonella
HAD0225052	99.799	0	Salmonella enterica subsp. enterica serovar Typhimurium	GGDEF domain-containing protein	100	1	497	497	31	304	274	6e-153	346	494	149	1.3e-34	Bacteria; Proteobacteria; Gammaproteobacteria; Enterobacterales; Enterobacteriaceae; Salmonella
HAD0397095	99.799	0	Salmonella enterica subsp. enterica serovar Typhimurium	GGDEF domain-containing protein	100	1	497	497	31	304	274	9.5e-153	346	494	149	1.3e-34	Bacteria; Proteobacteria; Gammaproteobacteria; Enterobacterales; Enterobacteriaceae; Salmonella
HAD9164233	99.799	0	Salmonella enterica	GGDEF domain-containing protein	100	1	497	497	31	304	274	1.2e-152	346	494	149	1.3e-34	Bacteria; Proteobacteria; Gammaproteobacteria; Enterobacterales; Enterobacteriaceae; Salmonella
HAF0315992	99.799	0	Salmonella enterica subsp. enterica serovar Typhimurium	GGDEF domain-containing protein	100	1	497	497	31	304	274	6.1e-152	346	494	149	1.3e-34	Bacteria; Proteobacteria; Gammaproteobacteria; Enterobacterales; Enterobacteriaceae; Salmonella
HAG3942245	99.799	0	Salmonella enterica	GGDEF domain-containing protein	100	1	497	497	31	304	274	4.5e-153	346	494	149	1.3e-34	Bacteria; Proteobacteria; Gammaproteobacteria; Enterobacterales; Enterobacteriaceae; Salmonella
HAG5095490	99.799	0	Salmonella enterica	GGDEF domain-containing protein	100	1	497	497	31	304	274	4.5e-153	346	494	149	1.4e-34	Bacteria; Proteobacteria; Gammaproteobacteria; Enterobacterales; Enterobacteriaceae; Salmonella
HAV0349647	99.799	0	Salmonella enterica subsp. enterica serovar Typhimurium	diguanylate cyclase	100	1	497	497	31	304	274	4.5e-153	346	494	149	9.1e-34	Bacteria; Proteobacteria; Gammaproteobacteria; Enterobacterales; Enterobacteriaceae; Salmonella
HAV0483132	99.799	0	Salmonella enterica subsp. enterica	GGDEF domain-containing protein	100	1	497	497	31	304	274	4.5e-153	346	494	149	2.1e-33	Bacteria; Proteobacteria; Gammaproteobacteria; Enterobacterales; Enterobacteriaceae; Salmonella
MDR86211	99.799	0	Salmonella enterica	GGDEF domain-containing protein	100	1	497	497	31	304	274	8.1e-152	346	494	149	1.3e-34	Bacteria; Proteobacteria; Gammaproteobacteria; Enterobacterales; Enterobacteriaceae; Salmonella
WP_001048652	99.799	0	Salmonella enterica	GGDEF domain-containing protein	100	1	497	497	31	304	274	2.6e-153	346	494	149	1.3e-34	Bacteria; Proteobacteria; Gammaproteobacteria; Enterobacterales; Enterobacteriaceae; Salmonella
WP_023198688	99.799	0	Salmonella	MULTISPECIES: GGDEF domain-containing protein	100	1	497	497	31	304	274	4.5e-153	346	494	149	2.9e-34	Bacteria; Proteobacteria; Gammaproteobacteria; Enterobacterales; Enterobacteriaceae; Salmonella
WP_050953201	99.799	0	Salmonella enterica	GGDEF domain-containing protein	100	1	497	497	31	304	274	4.5e-153	346	494	149	9e-33	Bacteria; Proteobacteria; Gammaproteobacteria; Enterobacterales; Enterobacteriaceae; Salmonella
WP_050954172	99.799	0	Salmonella enterica	GGDEF domain-containing protein	100	1	497	497	31	304	274	3.7e-152	346	494	149	1.3e-34	Bacteria; Proteobacteria; Gammaproteobacteria; Enterobacterales; Enterobacteriaceae; Salmonella
WP_053320781	99.799	0	Salmonella enterica	GGDEF domain-containing protein	100	1	497	497	31	304	274	5e-152	346	494	149	1.3e-34	Bacteria; Proteobacteria; Gammaproteobacteria; Enterobacterales; Enterobacteriaceae; Salmonella
WP_058112131	99.799	0	Salmonella enterica	GGDEF domain-containing protein	100	1	497	497	31	304	274	1.7e-152	346	494	149	1.3e-34	Bacteria; Proteobacteria; Gammaproteobacteria; Enterobacterales; Enterobacteriaceae; Salmonella
WP_061201655	99.799	0	Salmonella enterica	GGDEF domain-containing protein	100	1	497	497	31	304	274	1.8e-152	346	494	149	1.3e-34	Bacteria; Proteobacteria; Gammaproteobacteria; Enterobacterales; Enterobacteriaceae; Salmonella
WP_061872875	99.799	0	Salmonella enterica	GGDEF domain-containing protein	100	1	497	497	31	304	274	1.3e-152	346	494	149	1.3e-34	Bacteria; Proteobacteria; Gammaproteobacteria; Enterobacterales; Enterobacteriaceae; Salmonella
WP_061873857	99.799	0	Salmonella enterica	GGDEF domain-containing protein	100	1	497	497	31	304	274	4.5e-153	346	494	149	1.1e-34	Bacteria; Proteobacteria; Gammaproteobacteria; Enterobacterales; Enterobacteriaceae; Salmonella
WP_080069565	99.799	0	Salmonella enterica	GGDEF domain-containing protein	100	1	497	497	31	304	274	4.5e-153	346	494	149	1.3e-34	Bacteria; Proteobacteria; Gammaproteobacteria; Enterobacterales; Enterobacteriaceae; Salmonella
WP_080092463	99.799	0	Salmonella enterica	GGDEF domain-containing protein	100	1	497	497	31	304	274	4.5e-153	346	494	149	8.3e-35	Bacteria; Proteobacteria; Gammaproteobacteria; Enterobacterales; Enterobacteriaceae; Salmonella
WP_080190303	99.799	0	Salmonella enterica	GGDEF domain-containing protein	100	1	497	497	31	304	274	1.2e-151	346	494	149	1.3e-34	Bacteria; Proteobacteria; Gammaproteobacteria; Enterobacterales; Enterobacteriaceae; Salmonella
WP_084567282	99.799	0	Salmonella enterica	GGDEF domain-containing protein	100	1	497	497	31	304	274	2.1e-152	346	494	149	1.3e-34	Bacteria; Proteobacteria; Gammaproteobacteria; Enterobacterales; Enterobacteriaceae; Salmonella
WP_097367666	99.799	0	Salmonella enterica	GGDEF domain-containing protein	100	1	497	497	31	304	274	4.5e-153	346	494	149	1.2e-34	Bacteria; Proteobacteria; Gammaproteobacteria; Enterobacterales; Enterobacteriaceae; Salmonella
WP_097368875	99.799	0	Salmonella enterica	GGDEF domain-containing protein	100	1	497	497	31	304	274	1e-152	346	494	149	1.3e-34	Bacteria; Proteobacteria; Gammaproteobacteria; Enterobacterales; Enterobacteriaceae; Salmonella
WP_097376869	99.799	0	Salmonella enterica	GGDEF domain-containing protein	100	1	497	497	31	304	274	4.5e-153	346	494	149	1.5e-34	Bacteria; Proteobacteria; Gammaproteobacteria; Enterobacterales; Enterobacteriaceae; Salmonella
WP_106777646	99.799	0	Salmonella enterica	GGDEF domain-containing protein	100	1	497	497	31	304	274	4.5e-153	346	494	149	1.3e-34	Bacteria; Proteobacteria; Gammaproteobacteria; Enterobacterales; Enterobacteriaceae; Salmonella
WP_116764855	99.799	0	Salmonella enterica	GGDEF domain-containing protein	100	1	497	497	31	304	274	1.8e-152	346	494	149	1.3e-34	Bacteria; Proteobacteria; Gammaproteobacteria; Enterobacterales; Enterobacteriaceae; Salmonella
WP_127201183	99.799	0	Salmonella enterica	GGDEF domain-containing protein	100	1	497	497	31	304	274	5.7e-153	346	494	149	1.3e-34	Bacteria; Proteobacteria; Gammaproteobacteria; Enterobacterales; Enterobacteriaceae; Salmonella
WP_179678550	99.799	0	Salmonella enterica	diguanylate cyclase	100	1	497	497	31	304	274	4e-151	346	494	149	1.3e-34	Bacteria; Proteobacteria; Gammaproteobacteria; Enterobacterales; Enterobacteriaceae; Salmonella
WP_179678744	99.799	0	Salmonella enterica	diguanylate cyclase	100	1	497	497	31	304	274	2e-152	346	494	149	1.3e-34	Bacteria; Proteobacteria; Gammaproteobacteria; Enterobacterales; Enterobacteriaceae; Salmonella
WP_179739330	99.799	0	Salmonella enterica	diguanylate cyclase	100	1	497	497	31	304	274	2.4e-152	346	494	149	1.3e-34	Bacteria; Proteobacteria; Gammaproteobacteria; Enterobacterales; Enterobacteriaceae; Salmonella
WP_187788571	99.799	0	unclassified Salmonella	MULTISPECIES: diguanylate cyclase	100	1	497	497	31	304	274	4.5e-153	346	494	149	7.8e-35	Bacteria; Proteobacteria; Gammaproteobacteria; Enterobacterales; Enterobacteriaceae; Salmonella
CPR61964	99.794	0	Salmonella enterica subsp. enterica serovar Bovismorbificans	ggdef domain-containing protein	98	1	485	485	31	304	274	2.4e-153	346	485	140	1.5e-31	Bacteria; Proteobacteria; Gammaproteobacteria; Enterobacterales; Enterobacteriaceae; Salmonella
EDW0473293	99.792	0	Salmonella enterica	diguanylate cyclase	97	1	480	480	31	304	274	2.3e-153	346	475	130	1.6e-30	Bacteria; Proteobacteria; Gammaproteobacteria; Enterobacterales; Enterobacteriaceae; Salmonella
WP_094198680	99.792	0	Salmonella enterica	diguanylate cyclase, partial	97	1	480	486	31	304	274	2.4e-153	346	476	131	1.2e-30	Bacteria; Proteobacteria; Gammaproteobacteria; Enterobacterales; Enterobacteriaceae; Salmonella
EBH8413639	99.791	0	Salmonella enterica subsp. diarizonae serovar 53:z10:z	diguanylate cyclase	96	1	479	479	31	304	274	2.3e-153	346	473	128	2e-30	Bacteria; Proteobacteria; Gammaproteobacteria; Enterobacterales; Enterobacteriaceae; Salmonella
EDC2513351	99.784	0	Salmonella enterica	GGDEF domain-containing protein	93	1	463	463	1	270	270	1.8e-150	312	460	149	1.1e-34	Bacteria; Proteobacteria; Gammaproteobacteria; Enterobacterales; Enterobacteriaceae; Salmonella
EHB0582734	99.784	0	Salmonella enterica	GGDEF domain-containing protein	93	1	463	463	1	270	270	2.7e-151	312	460	149	1.1e-34	Bacteria; Proteobacteria; Gammaproteobacteria; Enterobacterales; Enterobacteriaceae; Salmonella
EHE1798047	99.774	0	Salmonella enterica	diguanylate cyclase	89	1	443	443	31	304	274	1.9e-153	346	435	90	2.1e-27	Bacteria; Proteobacteria; Gammaproteobacteria; Enterobacterales; Enterobacteriaceae; Salmonella
EDJ1494011	99.769	0	Salmonella enterica	diguanylate cyclase	87	1	433	433	1	240	240	7.7e-130	282	430	149	9.5e-35	Bacteria; Proteobacteria; Gammaproteobacteria; Enterobacterales; Enterobacteriaceae; Salmonella
EDK8443256	99.769	0	Salmonella enterica	diguanylate cyclase	87	1	433	433	1	240	240	1.1e-130	282	430	149	9.5e-35	Bacteria; Proteobacteria; Gammaproteobacteria; Enterobacterales; Enterobacteriaceae; Salmonella
EBC7306498	99.76	0	Salmonella enterica	diguanylate cyclase	84	1	417	417	31	304	274	1.6e-153	346	417	72	3.6e-18	Bacteria; Proteobacteria; Gammaproteobacteria; Enterobacterales; Enterobacteriaceae; Salmonella
EDH0539249	99.752	0	Salmonella enterica subsp. enterica serovar Montevideo	diguanylate cyclase	81	1	403	403	1	210	210	2.3e-116	252	400	149	8.1e-35	Bacteria; Proteobacteria; Gammaproteobacteria; Enterobacterales; Enterobacteriaceae; Salmonella
EDF8528234	99.744	0	Salmonella enterica	diguanylate cyclase	78	1	390	390	1	197	197	3.4e-108	239	387	149	7.6e-35	Bacteria; Proteobacteria; Gammaproteobacteria; Enterobacterales; Enterobacteriaceae; Salmonella
EBB7229845	99.74	0	Salmonella enterica	diguanylate cyclase	77	1	385	385	1	192	192	3.4e-104	234	382	149	7.4e-35	Bacteria; Proteobacteria; Gammaproteobacteria; Enterobacterales; Enterobacteriaceae; Salmonella
EDX3161184	99.74	0	Salmonella enterica subsp. enterica serovar Agbeni	diguanylate cyclase	77	1	385	385	1	192	192	3.1e-104	234	382	149	7.4e-35	Bacteria; Proteobacteria; Gammaproteobacteria; Enterobacterales; Enterobacteriaceae; Salmonella
ECY3923798	99.738	0	Salmonella enterica subsp. enterica serovar Chester	diguanylate cyclase	77	1	381	381	1	188	188	1.9e-102	230	378	149	7.2e-35	Bacteria; Proteobacteria; Gammaproteobacteria; Enterobacterales; Enterobacteriaceae; Salmonella
WP_079901823	99.734	0	Salmonella enterica	diguanylate cyclase, partial	76	1	376	376	1	183	183	5e-100	225	373	149	7e-35	Bacteria; Proteobacteria; Gammaproteobacteria; Enterobacterales; Enterobacteriaceae; Salmonella
EAT6471869	99.725	0	Salmonella enterica	diguanylate cyclase	73	1	363	363	2	170	169	3.9e-93	212	360	149	6.5e-35	Bacteria; Proteobacteria; Gammaproteobacteria; Enterobacterales; Enterobacteriaceae; Salmonella
HAM2260074	99.725	0	Salmonella enterica subsp. enterica serovar Infantis	diguanylate cyclase	73	1	364	364	1	171	171	1.4e-93	213	361	149	6.5e-35	Bacteria; Proteobacteria; Gammaproteobacteria; Enterobacterales; Enterobacteriaceae; Salmonella
ECW8857210	99.723	0	Salmonella enterica	diguanylate cyclase	73	1	361	361	1	168	168	1.2e-92	210	358	149	6.4e-35	Bacteria; Proteobacteria; Gammaproteobacteria; Enterobacterales; Enterobacteriaceae; Salmonella
ECJ6860874	99.718	0	Salmonella enterica	diguanylate cyclase	71	1	355	355	1	162	162	1.1e-89	204	352	149	6.1e-35	Bacteria; Proteobacteria; Gammaproteobacteria; Enterobacterales; Enterobacteriaceae; Salmonella
ECQ2702033	99.717	0	Salmonella enterica	diguanylate cyclase	71	1	353	353	1	160	160	1.1e-88	202	350	149	6.1e-35	Bacteria; Proteobacteria; Gammaproteobacteria; Enterobacterales; Enterobacteriaceae; Salmonella
EAX2639769	99.716	0	Salmonella enterica	diguanylate cyclase	71	1	352	352	1	159	159	2.8e-88	201	349	149	6e-35	Bacteria; Proteobacteria; Gammaproteobacteria; Enterobacterales; Enterobacteriaceae; Salmonella
EBN5044079	99.716	0	Salmonella enterica	diguanylate cyclase	71	1	352	352	1	159	159	1.6e-88	201	349	149	1.4e-34	Bacteria; Proteobacteria; Gammaproteobacteria; Enterobacterales; Enterobacteriaceae; Salmonella
EBU5203010	99.715	0	Salmonella enterica	diguanylate cyclase	71	1	351	351	1	158	158	1e-87	200	348	149	6e-35	Bacteria; Proteobacteria; Gammaproteobacteria; Enterobacterales; Enterobacteriaceae; Salmonella
EAM1692380	99.714	0	Salmonella enterica	diguanylate cyclase	70	1	350	350	1	157	157	3.1e-87	199	347	149	5.9e-35	Bacteria; Proteobacteria; Gammaproteobacteria; Enterobacterales; Enterobacteriaceae; Salmonella
EBM7330781	99.713	0	Salmonella enterica	diguanylate cyclase	70	1	349	349	1	156	156	1.3e-86	198	346	149	7.6e-34	Bacteria; Proteobacteria; Gammaproteobacteria; Enterobacterales; Enterobacteriaceae; Salmonella
EHD5568501	99.711	0	Salmonella enterica subsp. enterica serovar Manhattan	diguanylate cyclase	70	1	346	346	2	153	152	6.4e-85	195	343	149	5.8e-35	Bacteria; Proteobacteria; Gammaproteobacteria; Enterobacterales; Enterobacteriaceae; Salmonella
WP_080192813	99.711	0	Salmonella enterica	diguanylate cyclase, partial	70	1	346	346	2	153	152	2.4e-85	195	343	149	5.8e-35	Bacteria; Proteobacteria; Gammaproteobacteria; Enterobacterales; Enterobacteriaceae; Salmonella
EDX0518778	99.709	0	Salmonella enterica	diguanylate cyclase	69	1	344	344	1	151	151	1.3e-84	193	341	149	5.7e-35	Bacteria; Proteobacteria; Gammaproteobacteria; Enterobacterales; Enterobacteriaceae; Salmonella
EBP7510054	99.708	0	Salmonella enterica	diguanylate cyclase	69	1	342	342	1	149	149	2.7e-83	191	339	149	5.6e-35	Bacteria; Proteobacteria; Gammaproteobacteria; Enterobacterales; Enterobacteriaceae; Salmonella
EGD6398233	99.707	0	Salmonella enterica	diguanylate cyclase	69	1	341	341	1	148	148	2e-82	190	338	149	5.6e-35	Bacteria; Proteobacteria; Gammaproteobacteria; Enterobacterales; Enterobacteriaceae; Salmonella
ECL7828908	99.706	0	Salmonella enterica	diguanylate cyclase	68	1	340	340	1	147	147	1.3e-81	189	337	149	5.5e-35	Bacteria; Proteobacteria; Gammaproteobacteria; Enterobacterales; Enterobacteriaceae; Salmonella
ECF9137956	99.705	0	Salmonella enterica	diguanylate cyclase	68	1	339	339	1	146	146	3.4e-81	188	336	149	5.5e-35	Bacteria; Proteobacteria; Gammaproteobacteria; Enterobacterales; Enterobacteriaceae; Salmonella
EHA9273300	99.704	0	Salmonella enterica	diguanylate cyclase	68	1	338	338	1	145	145	1.9e-80	187	335	149	5.5e-35	Bacteria; Proteobacteria; Gammaproteobacteria; Enterobacterales; Enterobacteriaceae; Salmonella
EAP4298730	99.702	0	Salmonella enterica	diguanylate cyclase	68	1	336	336	1	143	143	2.1e-79	185	333	149	5.4e-35	Bacteria; Proteobacteria; Gammaproteobacteria; Enterobacterales; Enterobacteriaceae; Salmonella
EAP7091845	99.701	0	Salmonella enterica	diguanylate cyclase	67	1	335	335	1	142	142	7.4e-79	184	332	149	5.4e-35	Bacteria; Proteobacteria; Gammaproteobacteria; Enterobacterales; Enterobacteriaceae; Salmonella
EGP0845321	99.7	0	Salmonella enterica	diguanylate cyclase	67	1	333	333	1	140	140	1.9e-77	182	330	149	5.3e-35	Bacteria; Proteobacteria; Gammaproteobacteria; Enterobacterales; Enterobacteriaceae; Salmonella
EAY3762183	99.699	0	Salmonella enterica	diguanylate cyclase	67	1	332	332	1	139	139	8.8e-77	181	329	149	5.2e-35	Bacteria; Proteobacteria; Gammaproteobacteria; Enterobacterales; Enterobacteriaceae; Salmonella
EAP1461415	99.698	0	Salmonella enterica	diguanylate cyclase	67	1	331	331	1	138	138	6.3e-76	180	328	149	5.2e-35	Bacteria; Proteobacteria; Gammaproteobacteria; Enterobacterales; Enterobacteriaceae; Salmonella
EAU9329408	99.698	0	Salmonella enterica	diguanylate cyclase	67	1	331	331	1	138	138	7.3e-76	180	328	149	5.2e-35	Bacteria; Proteobacteria; Gammaproteobacteria; Enterobacterales; Enterobacteriaceae; Salmonella
ECI9280146	99.697	0	Salmonella enterica	diguanylate cyclase	66	1	330	330	1	137	137	3.1e-75	179	327	149	5.2e-35	Bacteria; Proteobacteria; Gammaproteobacteria; Enterobacterales; Enterobacteriaceae; Salmonella
EDZ2803847	99.697	0	Salmonella enterica	diguanylate cyclase	66	1	330	330	1	137	137	5.2e-75	179	327	149	5.2e-35	Bacteria; Proteobacteria; Gammaproteobacteria; Enterobacterales; Enterobacteriaceae; Salmonella
ECP2897635	99.696	0	Salmonella enterica	diguanylate cyclase	66	1	329	329	1	136	136	1.1e-74	178	326	149	5.1e-35	Bacteria; Proteobacteria; Gammaproteobacteria; Enterobacterales; Enterobacteriaceae; Salmonella
EAM7770644	99.695	0	Salmonella enterica	diguanylate cyclase	66	1	328	328	1	135	135	2.2e-74	177	325	149	5.1e-35	Bacteria; Proteobacteria; Gammaproteobacteria; Enterobacterales; Enterobacteriaceae; Salmonella
ECH7323236	99.695	0	Salmonella enterica	diguanylate cyclase	66	1	328	328	1	135	135	1.9e-74	177	325	149	5.1e-35	Bacteria; Proteobacteria; Gammaproteobacteria; Enterobacterales; Enterobacteriaceae; Salmonella
EAM9892350	99.694	0	Salmonella enterica	diguanylate cyclase	66	1	327	327	1	134	134	5.5e-74	176	324	149	5.1e-35	Bacteria; Proteobacteria; Gammaproteobacteria; Enterobacterales; Enterobacteriaceae; Salmonella
EAR6919357	99.694	0	Salmonella enterica	diguanylate cyclase	66	1	327	327	1	134	134	4.8e-74	176	324	149	5.1e-35	Bacteria; Proteobacteria; Gammaproteobacteria; Enterobacterales; Enterobacteriaceae; Salmonella
EAU7481309	99.693	0	Salmonella enterica	diguanylate cyclase	66	1	326	326	1	133	133	1.4e-73	175	323	149	5e-35	Bacteria; Proteobacteria; Gammaproteobacteria; Enterobacterales; Enterobacteriaceae; Salmonella
EAT0655548	99.692	0	Salmonella enterica	diguanylate cyclase	65	1	325	325	1	132	132	6.2e-73	174	322	149	5e-35	Bacteria; Proteobacteria; Gammaproteobacteria; Enterobacterales; Enterobacteriaceae; Salmonella
EAZ7784887	99.692	0	Salmonella enterica	diguanylate cyclase	65	1	325	325	1	132	132	3.7e-73	174	322	149	5e-35	Bacteria; Proteobacteria; Gammaproteobacteria; Enterobacterales; Enterobacteriaceae; Salmonella
HAE9669282	99.692	0	Salmonella enterica subsp. enterica serovar Java	diguanylate cyclase	65	1	325	325	1	132	132	3.3e-73	174	322	149	5e-35	Bacteria; Proteobacteria; Gammaproteobacteria; Enterobacterales; Enterobacteriaceae; Salmonella
EAR6308443	99.691	0	Salmonella enterica	diguanylate cyclase	65	1	324	324	1	131	131	7.9e-73	173	321	149	4.9e-35	Bacteria; Proteobacteria; Gammaproteobacteria; Enterobacterales; Enterobacteriaceae; Salmonella
EAV6690732	99.691	0	Salmonella enterica	diguanylate cyclase	65	1	324	324	1	131	131	9e-73	173	321	149	4.9e-35	Bacteria; Proteobacteria; Gammaproteobacteria; Enterobacterales; Enterobacteriaceae; Salmonella
ECK5109633	99.69	0	Salmonella enterica	diguanylate cyclase	65	1	323	323	1	130	130	3.9e-72	172	320	149	4.9e-35	Bacteria; Proteobacteria; Gammaproteobacteria; Enterobacterales; Enterobacteriaceae; Salmonella
EDY3116346	99.69	0	Salmonella enterica	diguanylate cyclase	65	1	323	323	1	130	130	3.4e-72	172	320	149	4.9e-35	Bacteria; Proteobacteria; Gammaproteobacteria; Enterobacterales; Enterobacteriaceae; Salmonella
EAR3926824	99.689	0	Salmonella enterica	diguanylate cyclase	65	1	322	322	1	129	129	1.1e-71	171	319	149	4.9e-35	Bacteria; Proteobacteria; Gammaproteobacteria; Enterobacterales; Enterobacteriaceae; Salmonella
EBE4201436	99.689	0	Salmonella enterica	diguanylate cyclase	65	1	322	322	1	129	129	1.2e-71	171	319	149	4.9e-35	Bacteria; Proteobacteria; Gammaproteobacteria; Enterobacterales; Enterobacteriaceae; Salmonella
EAV1741938	99.688	0	Salmonella enterica	diguanylate cyclase	65	1	321	321	1	128	128	6.4e-71	170	318	149	4.8e-35	Bacteria; Proteobacteria; Gammaproteobacteria; Enterobacterales; Enterobacteriaceae; Salmonella
EAQ3711088	99.688	0	Salmonella enterica	diguanylate cyclase	64	1	320	320	1	127	127	2e-70	169	317	149	4.8e-35	Bacteria; Proteobacteria; Gammaproteobacteria; Enterobacterales; Enterobacteriaceae; Salmonella
ECO5129370	99.688	0	Salmonella enterica	diguanylate cyclase	64	1	320	320	1	127	127	3.3e-70	169	317	149	4.8e-35	Bacteria; Proteobacteria; Gammaproteobacteria; Enterobacterales; Enterobacteriaceae; Salmonella
EAT5575708	99.687	0	Salmonella enterica	diguanylate cyclase	64	1	319	319	1	126	126	1.1e-69	168	316	149	4.8e-35	Bacteria; Proteobacteria; Gammaproteobacteria; Enterobacterales; Enterobacteriaceae; Salmonella
EDJ0330854	99.687	0	Salmonella enterica	diguanylate cyclase	64	1	319	319	1	126	126	9.1e-70	168	316	149	4.8e-35	Bacteria; Proteobacteria; Gammaproteobacteria; Enterobacterales; Enterobacteriaceae; Salmonella
WP_141087460	99.687	0	Salmonella enterica	diguanylate cyclase, partial	64	1	319	319	1	126	126	6.9e-70	168	316	149	4.8e-35	Bacteria; Proteobacteria; Gammaproteobacteria; Enterobacterales; Enterobacteriaceae; Salmonella
EAN9847103	99.686	0	Salmonella enterica	diguanylate cyclase	64	1	318	318	1	125	125	3.8e-69	167	315	149	4.7e-35	Bacteria; Proteobacteria; Gammaproteobacteria; Enterobacterales; Enterobacteriaceae; Salmonella
EAO2640904	99.685	0	Salmonella enterica	diguanylate cyclase	64	1	317	317	1	124	124	1.3e-68	166	314	149	4.7e-35	Bacteria; Proteobacteria; Gammaproteobacteria; Enterobacterales; Enterobacteriaceae; Salmonella
EEK7970324	99.685	0	Salmonella enterica	diguanylate cyclase	64	1	317	317	1	124	124	1.1e-68	166	314	149	4.7e-35	Bacteria; Proteobacteria; Gammaproteobacteria; Enterobacterales; Enterobacteriaceae; Salmonella
EAM7432189	99.684	0	Salmonella enterica	diguanylate cyclase	64	1	316	316	1	123	123	3.1e-67	165	313	149	4.6e-35	Bacteria; Proteobacteria; Gammaproteobacteria; Enterobacterales; Enterobacteriaceae; Salmonella
EDK0403108	99.684	0	Salmonella enterica	diguanylate cyclase	64	1	316	316	1	123	123	5e-67	165	313	149	4.6e-35	Bacteria; Proteobacteria; Gammaproteobacteria; Enterobacterales; Enterobacteriaceae; Salmonella
EAU5925186	99.683	0	Salmonella enterica	diguanylate cyclase	63	1	315	315	1	122	122	5.8e-67	164	312	149	4.6e-35	Bacteria; Proteobacteria; Gammaproteobacteria; Enterobacterales; Enterobacteriaceae; Salmonella
EBA4368643	99.683	0	Salmonella enterica	diguanylate cyclase	63	1	315	315	1	122	122	6.8e-67	164	312	149	4.6e-35	Bacteria; Proteobacteria; Gammaproteobacteria; Enterobacterales; Enterobacteriaceae; Salmonella
ECL5840316	99.683	0	Salmonella enterica	diguanylate cyclase	63	1	315	315	1	122	122	1.1e-66	164	312	149	4.6e-35	Bacteria; Proteobacteria; Gammaproteobacteria; Enterobacterales; Enterobacteriaceae; Salmonella
EAS2525230	99.682	0	Salmonella enterica	diguanylate cyclase	63	1	314	314	1	121	121	2.2e-66	163	311	149	4.6e-35	Bacteria; Proteobacteria; Gammaproteobacteria; Enterobacterales; Enterobacteriaceae; Salmonella
EEC6027540	99.681	0	Salmonella enterica	diguanylate cyclase	63	1	313	313	1	120	120	6.2e-66	162	310	149	4.5e-35	Bacteria; Proteobacteria; Gammaproteobacteria; Enterobacterales; Enterobacteriaceae; Salmonella
EAP2900027	99.679	0	Salmonella enterica	diguanylate cyclase	63	1	312	312	1	119	119	2e-65	161	309	149	4.5e-35	Bacteria; Proteobacteria; Gammaproteobacteria; Enterobacterales; Enterobacteriaceae; Salmonella
ECG0357196	99.679	0	Salmonella enterica	diguanylate cyclase	63	1	312	312	1	119	119	1.7e-65	161	309	149	4.5e-35	Bacteria; Proteobacteria; Gammaproteobacteria; Enterobacterales; Enterobacteriaceae; Salmonella
EGC6482673	99.679	0	Salmonella enterica subsp. enterica serovar Typhimurium	diguanylate cyclase	63	1	312	312	1	119	119	1.1e-64	161	309	149	4.5e-35	Bacteria; Proteobacteria; Gammaproteobacteria; Enterobacterales; Enterobacteriaceae; Salmonella
EAO2564914	99.678	0	Salmonella enterica	diguanylate cyclase	63	1	311	311	1	118	118	6.1e-65	160	308	149	4.5e-35	Bacteria; Proteobacteria; Gammaproteobacteria; Enterobacterales; Enterobacteriaceae; Salmonella
EBM6724238	99.678	0	Salmonella enterica	diguanylate cyclase	63	1	311	311	1	118	118	5.2e-65	160	308	149	4.5e-35	Bacteria; Proteobacteria; Gammaproteobacteria; Enterobacterales; Enterobacteriaceae; Salmonella
EAO7711635	99.677	0	Salmonella enterica	diguanylate cyclase	62	1	310	310	1	117	117	2.3e-64	159	307	149	4.4e-35	Bacteria; Proteobacteria; Gammaproteobacteria; Enterobacterales; Enterobacteriaceae; Salmonella
ECG8023076	99.677	0	Salmonella enterica	diguanylate cyclase	62	1	310	310	1	117	117	2e-64	159	307	149	4.4e-35	Bacteria; Proteobacteria; Gammaproteobacteria; Enterobacterales; Enterobacteriaceae; Salmonella
EFQ6170354	99.677	0	Salmonella enterica	diguanylate cyclase	62	1	310	310	1	117	117	1.4e-64	159	307	149	5.7e-34	Bacteria; Proteobacteria; Gammaproteobacteria; Enterobacterales; Enterobacteriaceae; Salmonella
EAN1389990	99.676	0	Salmonella enterica	diguanylate cyclase	62	1	309	309	1	116	116	8.3e-64	158	306	149	4.4e-35	Bacteria; Proteobacteria; Gammaproteobacteria; Enterobacterales; Enterobacteriaceae; Salmonella
EFS8851614	99.676	0	Salmonella enterica	diguanylate cyclase	62	1	309	309	1	116	116	9.6e-64	158	306	149	4.4e-35	Bacteria; Proteobacteria; Gammaproteobacteria; Enterobacterales; Enterobacteriaceae; Salmonella
EAR8914377	99.675	0	Salmonella enterica	diguanylate cyclase	62	1	308	308	1	115	115	3.1e-63	157	305	149	4.4e-35	Bacteria; Proteobacteria; Gammaproteobacteria; Enterobacterales; Enterobacteriaceae; Salmonella
HAE4539489	99.675	0	Salmonella enterica subsp. enterica serovar 4,[5],12:b:-	diguanylate cyclase	62	1	308	308	1	115	115	2.6e-63	157	305	149	4.4e-35	Bacteria; Proteobacteria; Gammaproteobacteria; Enterobacterales; Enterobacteriaceae; Salmonella
EAN8236044	99.674	0	Salmonella enterica	diguanylate cyclase	62	1	307	307	1	114	114	1.4e-62	156	304	149	4.3e-35	Bacteria; Proteobacteria; Gammaproteobacteria; Enterobacterales; Enterobacteriaceae; Salmonella
EAV4088903	99.674	0	Salmonella enterica	diguanylate cyclase	62	1	307	307	1	114	114	2e-62	156	304	149	4.3e-35	Bacteria; Proteobacteria; Gammaproteobacteria; Enterobacterales; Enterobacteriaceae; Salmonella
EAN4523781	99.673	0	Salmonella enterica	diguanylate cyclase	62	1	306	306	1	113	113	5.8e-62	155	303	149	4.3e-35	Bacteria; Proteobacteria; Gammaproteobacteria; Enterobacterales; Enterobacteriaceae; Salmonella
EBE8401504	99.673	0	Salmonella enterica	diguanylate cyclase	62	1	306	306	1	113	113	5e-62	155	303	149	4.3e-35	Bacteria; Proteobacteria; Gammaproteobacteria; Enterobacterales; Enterobacteriaceae; Salmonella
EBQ5750883	99.672	0	Salmonella enterica	diguanylate cyclase	61	1	305	305	1	112	112	1.7e-61	154	302	149	4.3e-35	Bacteria; Proteobacteria; Gammaproteobacteria; Enterobacterales; Enterobacteriaceae; Salmonella
ECR5291190	99.671	0	Salmonella enterica	diguanylate cyclase	61	1	304	304	1	111	111	7.7e-61	153	301	149	4.2e-35	Bacteria; Proteobacteria; Gammaproteobacteria; Enterobacterales; Enterobacteriaceae; Salmonella
EDJ6040392	99.67	0	Salmonella enterica	diguanylate cyclase	61	1	303	303	1	110	110	2.1e-60	152	300	149	4.2e-35	Bacteria; Proteobacteria; Gammaproteobacteria; Enterobacterales; Enterobacteriaceae; Salmonella
WP_110262840	99.67	0	Salmonella enterica	diguanylate cyclase, partial	61	16	318	318	15	125	111	9.3e-61	167	315	149	4.7e-35	Bacteria; Proteobacteria; Gammaproteobacteria; Enterobacterales; Enterobacteriaceae; Salmonella
WP_140028110	99.67	0	Salmonella enterica	diguanylate cyclase, partial	61	1	303	303	1	110	110	2.5e-60	152	300	149	4.2e-35	Bacteria; Proteobacteria; Gammaproteobacteria; Enterobacterales; Enterobacteriaceae; Salmonella
ECC7187671	99.669	0	Salmonella enterica	diguanylate cyclase	61	1	302	302	1	109	109	7.6e-60	151	299	149	4.2e-35	Bacteria; Proteobacteria; Gammaproteobacteria; Enterobacterales; Enterobacteriaceae; Salmonella
ECW2438229	99.669	0	Salmonella enterica	diguanylate cyclase	61	1	302	302	1	109	109	8.9e-60	151	299	149	4.2e-35	Bacteria; Proteobacteria; Gammaproteobacteria; Enterobacterales; Enterobacteriaceae; Salmonella
OQL31520	99.669	0	Salmonella enterica subsp. enterica serovar Typhimurium	GGDEF domain-containing protein	61	1	302	302	1	109	109	8.3e-60	151	299	149	4.2e-35	Bacteria; Proteobacteria; Gammaproteobacteria; Enterobacterales; Enterobacteriaceae; Salmonella
EBA1092655	99.668	0	Salmonella enterica	diguanylate cyclase	61	1	301	301	1	108	108	3e-59	150	298	149	4.1e-35	Bacteria; Proteobacteria; Gammaproteobacteria; Enterobacterales; Enterobacteriaceae; Salmonella
ECO5188277	99.668	0	Salmonella enterica	diguanylate cyclase	61	1	301	301	1	108	108	4.8e-59	150	298	149	4.1e-35	Bacteria; Proteobacteria; Gammaproteobacteria; Enterobacterales; Enterobacteriaceae; Salmonella
ECP6595545	99.668	0	Salmonella enterica	diguanylate cyclase	61	1	301	301	1	108	108	2.6e-59	150	298	149	4.1e-35	Bacteria; Proteobacteria; Gammaproteobacteria; Enterobacterales; Enterobacteriaceae; Salmonella
EAN6443811	99.667	0	Salmonella enterica	diguanylate cyclase	60	1	300	300	1	107	107	1.1e-58	149	297	149	4.1e-35	Bacteria; Proteobacteria; Gammaproteobacteria; Enterobacterales; Enterobacteriaceae; Salmonella
EBA1510166	99.667	0	Salmonella enterica	diguanylate cyclase	60	1	300	300	1	107	107	9.9e-59	149	297	149	4.1e-35	Bacteria; Proteobacteria; Gammaproteobacteria; Enterobacterales; Enterobacteriaceae; Salmonella
EAO3428840	99.666	0	Salmonella enterica	diguanylate cyclase	60	1	299	299	1	106	106	2.9e-58	148	296	149	4e-35	Bacteria; Proteobacteria; Gammaproteobacteria; Enterobacterales; Enterobacteriaceae; Salmonella
EAM3641017	99.664	0	Salmonella enterica	diguanylate cyclase	60	1	298	298	1	105	105	1.2e-57	147	295	149	4e-35	Bacteria; Proteobacteria; Gammaproteobacteria; Enterobacterales; Enterobacteriaceae; Salmonella
EAM9956384	99.664	0	Salmonella enterica	diguanylate cyclase	60	1	298	298	1	105	105	7.5e-58	147	295	149	4e-35	Bacteria; Proteobacteria; Gammaproteobacteria; Enterobacterales; Enterobacteriaceae; Salmonella
EAY2722895	99.664	0	Salmonella enterica subsp. enterica serovar Typhimurium	diguanylate cyclase	60	1	298	298	1	105	105	6.2e-57	147	295	149	4e-35	Bacteria; Proteobacteria; Gammaproteobacteria; Enterobacterales; Enterobacteriaceae; Salmonella
EDE9443430	99.664	0	Salmonella enterica	diguanylate cyclase	60	1	298	298	1	105	105	6.6e-58	147	295	149	4e-35	Bacteria; Proteobacteria; Gammaproteobacteria; Enterobacterales; Enterobacteriaceae; Salmonella
EAN5187350	99.663	0	Salmonella enterica	diguanylate cyclase	60	1	297	297	1	104	104	3e-57	146	294	149	4e-35	Bacteria; Proteobacteria; Gammaproteobacteria; Enterobacterales; Enterobacteriaceae; Salmonella
ECQ0217992	99.663	0	Salmonella enterica	diguanylate cyclase	60	1	297	297	1	104	104	4.9e-57	146	294	149	4e-35	Bacteria; Proteobacteria; Gammaproteobacteria; Enterobacterales; Enterobacteriaceae; Salmonella
EGN3439408	99.663	0	Salmonella enterica subsp. enterica serovar Anatum	diguanylate cyclase	60	1	297	297	1	104	104	2.7e-57	146	294	149	4e-35	Bacteria; Proteobacteria; Gammaproteobacteria; Enterobacterales; Enterobacteriaceae; Salmonella
EAV4304669	99.662	0	Salmonella enterica	diguanylate cyclase	60	1	296	296	1	103	103	7.1e-57	145	293	149	3.5e-35	Bacteria; Proteobacteria; Gammaproteobacteria; Enterobacterales; Enterobacteriaceae; Salmonella
EEC3482159	99.662	0	Salmonella enterica	diguanylate cyclase	60	1	296	296	1	103	103	1.1e-56	145	293	149	3.9e-35	Bacteria; Proteobacteria; Gammaproteobacteria; Enterobacterales; Enterobacteriaceae; Salmonella
EAA5429262	99.598	0	Salmonella enterica subsp. enterica	GGDEF domain-containing protein	100	1	497	497	31	304	274	2.6e-153	346	494	149	3.8e-34	Bacteria; Proteobacteria; Gammaproteobacteria; Enterobacterales; Enterobacteriaceae; Salmonella
EAA7481913	99.598	0	Salmonella enterica subsp. enterica serovar Irumu	GGDEF domain-containing protein	100	1	497	497	31	304	274	1.4e-152	346	494	149	1.3e-34	Bacteria; Proteobacteria; Gammaproteobacteria; Enterobacterales; Enterobacteriaceae; Salmonella
EAM1917503	99.598	0	Salmonella enterica	GGDEF domain-containing protein	100	1	497	497	31	304	274	2.6e-153	346	494	149	1.1e-33	Bacteria; Proteobacteria; Gammaproteobacteria; Enterobacterales; Enterobacteriaceae; Salmonella
EAO5408753	99.598	0	Salmonella enterica	GGDEF domain-containing protein	100	1	497	497	31	304	274	2.6e-153	346	494	149	2.3e-34	Bacteria; Proteobacteria; Gammaproteobacteria; Enterobacterales; Enterobacteriaceae; Salmonella
EAP0198645	99.598	0	Salmonella enterica	GGDEF domain-containing protein	100	1	497	497	31	304	274	2.7e-152	346	494	149	1.3e-34	Bacteria; Proteobacteria; Gammaproteobacteria; Enterobacterales; Enterobacteriaceae; Salmonella
EAT4977735	99.598	0	Salmonella enterica	GGDEF domain-containing protein	100	1	497	497	31	304	274	6.9e-152	346	494	149	1.1e-34	Bacteria; Proteobacteria; Gammaproteobacteria; Enterobacterales; Enterobacteriaceae; Salmonella
EAV7275762	99.598	0	Salmonella enterica	GGDEF domain-containing protein	100	1	497	497	31	304	274	2.6e-153	346	494	149	1.6e-34	Bacteria; Proteobacteria; Gammaproteobacteria; Enterobacterales; Enterobacteriaceae; Salmonella
EAZ6130703	99.598	0	Salmonella enterica	GGDEF domain-containing protein	100	1	497	516	31	304	274	4.6e-153	346	494	149	1.3e-34	Bacteria; Proteobacteria; Gammaproteobacteria; Enterobacterales; Enterobacteriaceae; Salmonella
EBA9230856	99.598	0	Salmonella enterica	GGDEF domain-containing protein	100	1	497	497	31	304	274	2.6e-153	346	494	149	3.2e-32	Bacteria; Proteobacteria; Gammaproteobacteria; Enterobacterales; Enterobacteriaceae; Salmonella
EBB4934750	99.598	0	Salmonella enterica	GGDEF domain-containing protein	100	1	497	497	31	304	274	1.2e-152	346	494	149	1.3e-34	Bacteria; Proteobacteria; Gammaproteobacteria; Enterobacterales; Enterobacteriaceae; Salmonella
EBI3713916	99.598	0	Salmonella enterica	GGDEF domain-containing protein	100	1	497	497	31	304	274	6e-153	346	494	149	1.3e-34	Bacteria; Proteobacteria; Gammaproteobacteria; Enterobacterales; Enterobacteriaceae; Salmonella
EBJ7410103	99.598	0	Salmonella enterica	GGDEF domain-containing protein	100	1	497	497	31	304	274	3.9e-152	346	494	149	1.3e-34	Bacteria; Proteobacteria; Gammaproteobacteria; Enterobacterales; Enterobacteriaceae; Salmonella
EBR8614202	99.598	0	Salmonella enterica subsp. enterica serovar Kenya	GGDEF domain-containing protein	100	1	497	497	31	304	274	2.6e-153	346	494	149	1.3e-34	Bacteria; Proteobacteria; Gammaproteobacteria; Enterobacterales; Enterobacteriaceae; Salmonella
EBW3590504	99.598	0	Salmonella enterica subsp. enterica serovar Newport	GGDEF domain-containing protein	100	1	497	497	31	304	274	7.3e-153	346	494	149	1.3e-34	Bacteria; Proteobacteria; Gammaproteobacteria; Enterobacterales; Enterobacteriaceae; Salmonella
ECB6447655	99.598	0	Salmonella enterica subsp. enterica serovar Larochelle	GGDEF domain-containing protein	100	1	497	497	31	304	274	2.6e-153	346	494	149	1.8e-34	Bacteria; Proteobacteria; Gammaproteobacteria; Enterobacterales; Enterobacteriaceae; Salmonella
ECD2971692	99.598	0	Salmonella enterica subsp. enterica serovar Typhimurium	GGDEF domain-containing protein	100	1	497	497	31	304	274	1.8e-152	346	494	149	1.1e-34	Bacteria; Proteobacteria; Gammaproteobacteria; Enterobacterales; Enterobacteriaceae; Salmonella
ECI1574768	99.598	0	Salmonella enterica subsp. enterica serovar Newport	GGDEF domain-containing protein	100	1	497	497	31	304	274	1e-152	346	494	149	1.3e-34	Bacteria; Proteobacteria; Gammaproteobacteria; Enterobacterales; Enterobacteriaceae; Salmonella
EDG3739260	99.598	0	Salmonella enterica subsp. enterica serovar Bovismorbificans	diguanylate cyclase	100	1	497	497	31	304	274	2e-152	346	494	149	1.3e-34	Bacteria; Proteobacteria; Gammaproteobacteria; Enterobacterales; Enterobacteriaceae; Salmonella
EDO5270375	99.598	0	Salmonella enterica subsp. enterica serovar Paratyphi B	diguanylate cyclase	100	1	497	497	31	304	274	3.9e-152	346	494	149	1.3e-34	Bacteria; Proteobacteria; Gammaproteobacteria; Enterobacterales; Enterobacteriaceae; Salmonella
EDQ8911509	99.598	0	Salmonella enterica	GGDEF domain-containing protein	100	1	497	497	31	304	274	6e-152	346	494	149	1.3e-34	Bacteria; Proteobacteria; Gammaproteobacteria; Enterobacterales; Enterobacteriaceae; Salmonella
EDR7058189	99.598	0	Salmonella enterica subsp. enterica serovar Typhimurium	GGDEF domain-containing protein	100	1	497	497	31	304	274	8.7e-153	346	494	149	1.3e-34	Bacteria; Proteobacteria; Gammaproteobacteria; Enterobacterales; Enterobacteriaceae; Salmonella
EDT9515907	99.598	0	Salmonella enterica	GGDEF domain-containing protein	100	1	497	497	31	304	274	2.6e-153	346	494	149	3.5e-34	Bacteria; Proteobacteria; Gammaproteobacteria; Enterobacterales; Enterobacteriaceae; Salmonella
EDW0815104	99.598	0	Salmonella enterica subsp. enterica	GGDEF domain-containing protein	100	1	497	497	31	304	274	8e-153	346	494	149	1.3e-34	Bacteria; Proteobacteria; Gammaproteobacteria; Enterobacterales; Enterobacteriaceae; Salmonella
EDZ2478634	99.598	0	Salmonella enterica	GGDEF domain-containing protein	100	1	497	497	31	304	274	1.7e-152	346	494	149	1.3e-34	Bacteria; Proteobacteria; Gammaproteobacteria; Enterobacterales; Enterobacteriaceae; Salmonella
EED3326652	99.598	0	Salmonella enterica subsp. enterica	GGDEF domain-containing protein	100	1	497	497	31	304	274	6.6e-153	346	494	149	1.3e-34	Bacteria; Proteobacteria; Gammaproteobacteria; Enterobacterales; Enterobacteriaceae; Salmonella
EEJ4754080	99.598	0	Salmonella enterica	GGDEF domain-containing protein	100	1	497	497	31	304	274	2.4e-151	346	494	149	1.3e-34	Bacteria; Proteobacteria; Gammaproteobacteria; Enterobacterales; Enterobacteriaceae; Salmonella
EEJ8885623	99.598	0	Salmonella enterica subsp. enterica	GGDEF domain-containing protein	100	1	497	497	31	304	274	2.6e-153	346	494	149	1.5e-34	Bacteria; Proteobacteria; Gammaproteobacteria; Enterobacterales; Enterobacteriaceae; Salmonella
EEZ7122168	99.598	0	Salmonella enterica	GGDEF domain-containing protein	100	1	497	497	31	304	274	1.1e-152	346	494	149	1.3e-34	Bacteria; Proteobacteria; Gammaproteobacteria; Enterobacterales; Enterobacteriaceae; Salmonella
EFT3712684	99.598	0	Salmonella enterica	GGDEF domain-containing protein	100	1	497	497	31	304	274	6.7e-152	346	494	149	1.3e-34	Bacteria; Proteobacteria; Gammaproteobacteria; Enterobacterales; Enterobacteriaceae; Salmonella
EGH0372313	99.598	0	Salmonella enterica subsp. enterica serovar Bovismorbificans	GGDEF domain-containing protein	100	1	497	497	31	304	274	6.6e-153	346	494	149	1.3e-34	Bacteria; Proteobacteria; Gammaproteobacteria; Enterobacterales; Enterobacteriaceae; Salmonella
EGS1608177	99.598	0	Salmonella enterica	GGDEF domain-containing protein	100	1	495	495	31	302	272	2.3e-149	344	492	149	1.2e-34	Bacteria; Proteobacteria; Gammaproteobacteria; Enterobacterales; Enterobacteriaceae; Salmonella
EHA9134230	99.598	0	Salmonella enterica subsp. enterica serovar Bovismorbificans	GGDEF domain-containing protein	100	1	497	497	31	304	274	2.6e-153	346	494	149	1.9e-33	Bacteria; Proteobacteria; Gammaproteobacteria; Enterobacterales; Enterobacteriaceae; Salmonella
EHF7756713	99.598	0	Salmonella enterica	GGDEF domain-containing protein	100	1	497	497	31	304	274	2.6e-153	346	494	149	1.4e-34	Bacteria; Proteobacteria; Gammaproteobacteria; Enterobacterales; Enterobacteriaceae; Salmonella
HAD8821103	99.598	0	Salmonella enterica	GGDEF domain-containing protein	100	1	497	497	31	304	274	7.9e-153	346	494	149	1.3e-34	Bacteria; Proteobacteria; Gammaproteobacteria; Enterobacterales; Enterobacteriaceae; Salmonella
HAF8846492	99.598	0	Salmonella enterica	GGDEF domain-containing protein	100	1	497	497	31	304	274	3.4e-152	346	494	149	1.3e-34	Bacteria; Proteobacteria; Gammaproteobacteria; Enterobacterales; Enterobacteriaceae; Salmonella
QSG18642	99.598	0	Salmonella enterica subsp. enterica serovar Typhimurium	GGDEF domain-containing protein	100	1	497	497	31	304	274	8.7e-153	346	494	149	4.5e-35	Bacteria; Proteobacteria; Gammaproteobacteria; Enterobacterales; Enterobacteriaceae; Salmonella
WP_001048658	99.598	0	Salmonella	MULTISPECIES: GGDEF domain-containing protein	100	1	497	497	31	304	274	4.2e-153	346	494	149	1.3e-34	Bacteria; Proteobacteria; Gammaproteobacteria; Enterobacterales; Enterobacteriaceae; Salmonella
WP_017465439	99.598	0	Salmonella	MULTISPECIES: GGDEF domain-containing protein	100	1	497	497	31	304	274	9e-152	346	494	149	2.9e-34	Bacteria; Proteobacteria; Gammaproteobacteria; Enterobacterales; Enterobacteriaceae; Salmonella
WP_020438051	99.598	0	Salmonella enterica	diguanylate cyclase	100	1	497	497	31	304	274	1.7e-152	346	494	149	3.5e-32	Bacteria; Proteobacteria; Gammaproteobacteria; Enterobacterales; Enterobacteriaceae; Salmonella
WP_020839404	99.598	0	Salmonella enterica	GGDEF domain-containing protein	100	1	497	497	31	304	274	6e-153	346	494	149	1.3e-34	Bacteria; Proteobacteria; Gammaproteobacteria; Enterobacterales; Enterobacteriaceae; Salmonella
WP_023193575	99.598	0	Salmonella enterica	GGDEF domain-containing protein	100	1	497	497	31	304	274	4.1e-153	346	494	149	1.3e-34	Bacteria; Proteobacteria; Gammaproteobacteria; Enterobacterales; Enterobacteriaceae; Salmonella
WP_045888462	99.598	0	Salmonella enterica	GGDEF domain-containing protein	100	1	497	497	31	304	274	2.7e-153	346	494	149	1.3e-34	Bacteria; Proteobacteria; Gammaproteobacteria; Enterobacterales; Enterobacteriaceae; Salmonella
WP_079787029	99.598	0	Salmonella enterica	GGDEF domain-containing protein	100	1	497	497	31	304	274	2.5e-152	346	494	149	1.3e-34	Bacteria; Proteobacteria; Gammaproteobacteria; Enterobacterales; Enterobacteriaceae; Salmonella
WP_079902892	99.598	0	Salmonella enterica	GGDEF domain-containing protein	100	1	497	497	31	304	274	3.8e-153	346	494	149	1.3e-34	Bacteria; Proteobacteria; Gammaproteobacteria; Enterobacterales; Enterobacteriaceae; Salmonella
WP_079959473	99.598	0	Salmonella enterica	GGDEF domain-containing protein	100	1	497	497	31	304	274	6.7e-153	346	494	149	1.3e-34	Bacteria; Proteobacteria; Gammaproteobacteria; Enterobacterales; Enterobacteriaceae; Salmonella
WP_079960174	99.598	0	Salmonella enterica	GGDEF domain-containing protein	100	1	497	497	31	304	274	2.6e-153	346	494	149	2e-34	Bacteria; Proteobacteria; Gammaproteobacteria; Enterobacterales; Enterobacteriaceae; Salmonella
WP_080097641	99.598	0	Salmonella enterica	GGDEF domain-containing protein	100	1	497	497	31	304	274	2.6e-153	346	494	149	8.3e-35	Bacteria; Proteobacteria; Gammaproteobacteria; Enterobacterales; Enterobacteriaceae; Salmonella
WP_129429065	99.598	0	Salmonella enterica	GGDEF domain-containing protein	100	1	497	497	31	304	274	2.6e-153	346	494	149	1.3e-34	Bacteria; Proteobacteria; Gammaproteobacteria; Enterobacterales; Enterobacteriaceae; Salmonella
EDT6690826	99.597	0	Salmonella enterica subsp. enterica	GGDEF domain-containing protein	99	1	496	497	31	304	274	4.2e-153	346	494	149	1.3e-34	Bacteria; Proteobacteria; Gammaproteobacteria; Enterobacterales; Enterobacteriaceae; Salmonella
EBF8914448	99.592	0	Salmonella enterica	GGDEF domain-containing protein	99	1	490	490	31	304	274	2.6e-153	346	490	145	3.1e-33	Bacteria; Proteobacteria; Gammaproteobacteria; Enterobacterales; Enterobacteriaceae; Salmonella
EDL8699262	99.591	0	Salmonella enterica subsp. enterica serovar Infantis	diguanylate cyclase	98	1	489	489	31	304	274	4e-153	346	489	144	7.6e-33	Bacteria; Proteobacteria; Gammaproteobacteria; Enterobacterales; Enterobacteriaceae; Salmonella
ECH1465330	99.587	0	Salmonella enterica subsp. enterica	diguanylate cyclase	97	1	484	484	31	304	274	3.9e-153	346	482	137	3e-31	Bacteria; Proteobacteria; Gammaproteobacteria; Enterobacterales; Enterobacteriaceae; Salmonella
EDG7742856	99.583	0	Salmonella enterica subsp. enterica serovar Infantis	diguanylate cyclase	97	1	480	480	31	304	274	3.8e-153	346	475	130	1.6e-30	Bacteria; Proteobacteria; Gammaproteobacteria; Enterobacterales; Enterobacteriaceae; Salmonella
EAT3721243	99.582	0	Salmonella enterica	diguanylate cyclase	96	1	478	478	31	304	274	3.8e-153	346	472	127	2.4e-30	Bacteria; Proteobacteria; Gammaproteobacteria; Enterobacterales; Enterobacteriaceae; Salmonella
WP_080078861	99.582	0	Salmonella enterica	diguanylate cyclase	96	1	478	478	31	304	274	3.7e-153	346	472	127	2.4e-30	Bacteria; Proteobacteria; Gammaproteobacteria; Enterobacterales; Enterobacteriaceae; Salmonella
WP_080080598	99.569	0	Salmonella enterica	diguanylate cyclase, partial	93	1	464	464	31	304	274	3.5e-153	346	454	109	2.7e-29	Bacteria; Proteobacteria; Gammaproteobacteria; Enterobacterales; Enterobacteriaceae; Salmonella
EAM2736555	99.568	0	Salmonella enterica	GGDEF domain-containing protein	93	1	463	463	1	270	270	9.8e-150	312	460	149	2.5e-34	Bacteria; Proteobacteria; Gammaproteobacteria; Enterobacterales; Enterobacteriaceae; Salmonella
EAR3235287	99.568	0	Salmonella enterica	GGDEF domain-containing protein	93	1	463	463	1	270	270	4.5e-151	312	460	149	1.1e-34	Bacteria; Proteobacteria; Gammaproteobacteria; Enterobacterales; Enterobacteriaceae; Salmonella
WP_167658981	99.568	0	Salmonella enterica	diguanylate cyclase	93	1	463	463	1	270	270	4.3e-151	312	460	149	1.1e-34	Bacteria; Proteobacteria; Gammaproteobacteria; Enterobacterales; Enterobacteriaceae; Salmonella
ECX9480244	99.566	0	Salmonella enterica	GGDEF domain-containing protein	93	1	461	461	1	268	268	9.9e-150	310	458	149	1.1e-34	Bacteria; Proteobacteria; Gammaproteobacteria; Enterobacterales; Enterobacteriaceae; Salmonella
ECM1152117	99.565	0	Salmonella enterica subsp. enterica serovar Infantis	GGDEF domain-containing protein	93	1	460	460	1	267	267	3.8e-149	309	457	149	1.1e-34	Bacteria; Proteobacteria; Gammaproteobacteria; Enterobacterales; Enterobacteriaceae; Salmonella
HAE9013265	99.561	0	Salmonella enterica subsp. enterica serovar Thompson	GGDEF domain-containing protein	92	1	456	456	1	263	263	1.4e-144	305	453	149	2.5e-34	Bacteria; Proteobacteria; Gammaproteobacteria; Enterobacterales; Enterobacteriaceae; Salmonella
ECJ6736818	99.538	0	Salmonella enterica subsp. enterica	diguanylate cyclase	87	1	433	433	1	240	240	1.7e-130	282	430	149	9.5e-35	Bacteria; Proteobacteria; Gammaproteobacteria; Enterobacterales; Enterobacteriaceae; Salmonella
EGS7973191	99.538	0	Salmonella enterica	diguanylate cyclase	87	1	433	433	1	240	240	2.7e-130	282	430	149	9.5e-35	Bacteria; Proteobacteria; Gammaproteobacteria; Enterobacterales; Enterobacteriaceae; Salmonella
WP_080189785	99.538	0	Salmonella enterica	diguanylate cyclase	87	1	433	433	1	240	240	1.7e-130	282	430	149	9.5e-35	Bacteria; Proteobacteria; Gammaproteobacteria; Enterobacterales; Enterobacteriaceae; Salmonella
WP_080242351	99.538	0	Salmonella enterica	diguanylate cyclase	87	1	433	433	1	240	240	3.1e-129	282	430	149	2.2e-34	Bacteria; Proteobacteria; Gammaproteobacteria; Enterobacterales; Enterobacteriaceae; Salmonella
ECX5405854	99.532	0	Salmonella enterica	diguanylate cyclase	86	1	427	427	31	304	274	2.7e-153	346	427	82	3.4e-24	Bacteria; Proteobacteria; Gammaproteobacteria; Enterobacterales; Enterobacteriaceae; Salmonella
EBN1440393	99.51	0	Salmonella enterica	diguanylate cyclase	82	1	408	408	2	215	214	1.6e-118	257	405	149	8.4e-35	Bacteria; Proteobacteria; Gammaproteobacteria; Enterobacterales; Enterobacteriaceae; Salmonella
EGK9487677	99.51	0	Salmonella enterica	diguanylate cyclase	82	1	408	408	2	215	214	1.7e-118	257	405	149	8.4e-35	Bacteria; Proteobacteria; Gammaproteobacteria; Enterobacterales; Enterobacteriaceae; Salmonella
EGS9577465	99.51	0	Salmonella enterica	diguanylate cyclase	82	1	408	408	2	215	214	2.7e-118	257	405	149	8.4e-35	Bacteria; Proteobacteria; Gammaproteobacteria; Enterobacterales; Enterobacteriaceae; Salmonella
KTW33026	99.506	0	Salmonella enterica subsp. enterica serovar Agona	diguanylate cyclase, partial	81	1	405	405	1	212	212	1.1e-117	254	402	149	8.2e-35	Bacteria; Proteobacteria; Gammaproteobacteria; Enterobacterales; Enterobacteriaceae; Salmonella
EAX4235659	99.501	0	Salmonella enterica	diguanylate cyclase	81	1	401	401	1	208	208	7.2e-114	250	398	149	8.1e-35	Bacteria; Proteobacteria; Gammaproteobacteria; Enterobacterales; Enterobacteriaceae; Salmonella
WP_194547979	99.5	0	Salmonella enterica	diguanylate cyclase, partial	80	1	400	400	31	304	274	2.2e-153	346	400	55	3.7e-13	Bacteria; Proteobacteria; Gammaproteobacteria; Enterobacterales; Enterobacteriaceae; Salmonella
ECG8095812	99.494	0	Salmonella enterica	diguanylate cyclase	79	1	395	395	1	202	202	3.5e-110	244	392	149	7.8e-35	Bacteria; Proteobacteria; Gammaproteobacteria; Enterobacterales; Enterobacteriaceae; Salmonella
EAM1856943	99.487	0	Salmonella enterica	diguanylate cyclase	78	1	390	390	1	197	197	3.4e-108	239	387	149	7.6e-35	Bacteria; Proteobacteria; Gammaproteobacteria; Enterobacterales; Enterobacteriaceae; Salmonella
EED6684337	99.486	0	Salmonella enterica subsp. enterica	diguanylate cyclase	78	1	389	389	1	196	196	6.6e-107	238	386	149	7.5e-35	Bacteria; Proteobacteria; Gammaproteobacteria; Enterobacterales; Enterobacteriaceae; Salmonella
MBJ6064680	99.485	0	Salmonella enterica subsp. enterica serovar Derby	diguanylate cyclase	78	1	388	388	1	195	195	2.2e-106	237	385	149	1.5e-35	Bacteria; Proteobacteria; Gammaproteobacteria; Enterobacterales; Enterobacteriaceae; Salmonella
EDS5307054	99.482	0	Salmonella enterica subsp. enterica serovar Heidelberg str. CFSAN003465	diguanylate cyclase	78	1	386	386	1	193	193	9e-104	235	383	149	7.4e-35	Bacteria; Proteobacteria; Gammaproteobacteria; Enterobacterales; Enterobacteriaceae; Salmonella
EDV8682242	99.481	0	Salmonella enterica subsp. enterica serovar Berta	diguanylate cyclase	77	1	385	385	1	192	192	3.4e-104	234	382	149	9.6e-35	Bacteria; Proteobacteria; Gammaproteobacteria; Enterobacterales; Enterobacteriaceae; Salmonella
EFS0550704	99.481	0	Salmonella enterica	diguanylate cyclase	77	1	385	385	1	192	192	3.1e-104	234	382	149	4.9e-35	Bacteria; Proteobacteria; Gammaproteobacteria; Enterobacterales; Enterobacteriaceae; Salmonella
EAW4783966	99.476	0	Salmonella enterica	diguanylate cyclase	77	1	382	382	1	189	189	7.1e-102	231	379	149	7.2e-35	Bacteria; Proteobacteria; Gammaproteobacteria; Enterobacterales; Enterobacteriaceae; Salmonella
EEM5937088	99.475	0	Salmonella enterica	diguanylate cyclase	77	1	381	381	1	188	188	2.5e-101	230	378	149	1.7e-34	Bacteria; Proteobacteria; Gammaproteobacteria; Enterobacterales; Enterobacteriaceae; Salmonella
WP_138816610	99.475	0	Salmonella enterica	diguanylate cyclase, partial	77	1	381	381	1	188	188	2.4e-101	230	378	149	7.2e-35	Bacteria; Proteobacteria; Gammaproteobacteria; Enterobacterales; Enterobacteriaceae; Salmonella
EBU5392164	99.474	0	Salmonella enterica	diguanylate cyclase	76	1	380	380	2	187	186	6.9e-100	229	377	149	7.2e-35	Bacteria; Proteobacteria; Gammaproteobacteria; Enterobacterales; Enterobacteriaceae; Salmonella
EBQ2074302	99.468	0	Salmonella enterica	diguanylate cyclase	76	1	376	376	1	183	183	5e-100	225	373	149	1.4e-35	Bacteria; Proteobacteria; Gammaproteobacteria; Enterobacterales; Enterobacteriaceae; Salmonella
HAF1222510	99.461	0	Salmonella enterica subsp. enterica serovar Heidelberg	diguanylate cyclase	75	1	371	371	1	178	178	6.5e-97	220	368	149	6.8e-35	Bacteria; Proteobacteria; Gammaproteobacteria; Enterobacterales; Enterobacteriaceae; Salmonella
EEH5619476	99.459	0	Salmonella enterica	diguanylate cyclase	74	1	370	370	1	177	177	2.6e-96	219	367	149	1.6e-34	Bacteria; Proteobacteria; Gammaproteobacteria; Enterobacterales; Enterobacteriaceae; Salmonella
ECX6565254	99.455	0	Salmonella enterica subsp. enterica serovar Virchow	diguanylate cyclase	74	1	367	367	1	174	174	3.6e-94	216	364	149	6.6e-35	Bacteria; Proteobacteria; Gammaproteobacteria; Enterobacterales; Enterobacteriaceae; Salmonella
EAW1437135	99.443	0	Salmonella enterica	diguanylate cyclase	72	1	359	359	1	166	166	1.1e-91	208	356	149	1.2e-35	Bacteria; Proteobacteria; Gammaproteobacteria; Enterobacterales; Enterobacteriaceae; Salmonella
WP_080166278	99.443	0	Salmonella enterica	diguanylate cyclase, partial	72	1	359	359	1	166	166	1.7e-90	208	356	149	6.3e-35	Bacteria; Proteobacteria; Gammaproteobacteria; Enterobacterales; Enterobacteriaceae; Salmonella
EAX7677251	99.441	0	Salmonella enterica	diguanylate cyclase	72	1	358	358	1	165	165	4.9e-90	207	355	149	6.3e-35	Bacteria; Proteobacteria; Gammaproteobacteria; Enterobacterales; Enterobacteriaceae; Salmonella
HAA0024127	99.438	0	Salmonella enterica subsp. enterica serovar Infantis	diguanylate cyclase	72	1	356	356	1	163	163	3.4e-89	205	353	149	6.2e-35	Bacteria; Proteobacteria; Gammaproteobacteria; Enterobacterales; Enterobacteriaceae; Salmonella
MHW04864	99.438	0	Salmonella enterica	diguanylate cyclase	72	1	356	356	1	163	163	3.3e-90	205	353	149	6.2e-35	Bacteria; Proteobacteria; Gammaproteobacteria; Enterobacterales; Enterobacteriaceae; Salmonella
EAW2000488	99.435	0	Salmonella enterica subsp. enterica	diguanylate cyclase	71	1	354	354	1	161	161	3.3e-89	203	351	149	3.9e-33	Bacteria; Proteobacteria; Gammaproteobacteria; Enterobacterales; Enterobacteriaceae; Salmonella
EAX0920478	99.432	0	Salmonella enterica	diguanylate cyclase	71	1	352	352	1	159	159	4.6e-88	201	349	149	6e-35	Bacteria; Proteobacteria; Gammaproteobacteria; Enterobacterales; Enterobacteriaceae; Salmonella
EDJ0017360	99.427	0	Salmonella enterica	diguanylate cyclase	70	1	349	349	1	156	156	3e-85	198	346	149	5.9e-35	Bacteria; Proteobacteria; Gammaproteobacteria; Enterobacterales; Enterobacteriaceae; Salmonella
EBL0350448	99.424	0	Salmonella enterica	diguanylate cyclase	70	1	347	347	2	154	153	1.4e-84	196	344	149	1.4e-34	Bacteria; Proteobacteria; Gammaproteobacteria; Enterobacterales; Enterobacteriaceae; Salmonella
EEC1732133	99.424	0	Salmonella enterica subsp. enterica serovar Derby	diguanylate cyclase	70	1	347	347	2	154	153	1e-85	196	344	149	1.1e-35	Bacteria; Proteobacteria; Gammaproteobacteria; Enterobacterales; Enterobacteriaceae; Salmonella
HAE5351687	99.422	0	Salmonella enterica subsp. enterica serovar Heidelberg	diguanylate cyclase	70	1	346	346	2	153	152	3.1e-84	195	343	149	5.8e-35	Bacteria; Proteobacteria; Gammaproteobacteria; Enterobacterales; Enterobacteriaceae; Salmonella
ECI2173576	99.42	0	Salmonella enterica subsp. enterica serovar Heidelberg	diguanylate cyclase	69	1	345	345	1	152	152	4.9e-84	194	342	149	5.7e-35	Bacteria; Proteobacteria; Gammaproteobacteria; Enterobacterales; Enterobacteriaceae; Salmonella
ECZ4622349	99.417	0	Salmonella enterica	diguanylate cyclase	69	1	343	343	1	150	150	4.2e-83	192	340	149	5.7e-35	Bacteria; Proteobacteria; Gammaproteobacteria; Enterobacterales; Enterobacteriaceae; Salmonella
EBA8270846	99.415	0	Salmonella enterica	diguanylate cyclase	69	1	342	342	1	149	149	3.6e-82	191	339	149	5.6e-35	Bacteria; Proteobacteria; Gammaproteobacteria; Enterobacterales; Enterobacteriaceae; Salmonella
ECX1365275	99.413	0	Salmonella enterica subsp. enterica serovar Heidelberg	diguanylate cyclase	69	1	341	341	1	148	148	2.7e-81	190	338	149	5.6e-35	Bacteria; Proteobacteria; Gammaproteobacteria; Enterobacterales; Enterobacteriaceae; Salmonella
EDS0053766	99.41	0	Salmonella enterica subsp. enterica serovar Norwich	diguanylate cyclase	68	1	339	339	1	146	146	1.2e-80	188	336	149	5.5e-35	Bacteria; Proteobacteria; Gammaproteobacteria; Enterobacterales; Enterobacteriaceae; Salmonella
EDK1137492	99.408	0	Salmonella enterica	diguanylate cyclase	68	1	338	338	1	145	145	2.2e-80	187	335	149	5.5e-35	Bacteria; Proteobacteria; Gammaproteobacteria; Enterobacterales; Enterobacteriaceae; Salmonella
EGS1561651	99.407	0	Salmonella enterica	diguanylate cyclase	68	1	337	337	1	144	144	9.9e-79	186	334	149	1.3e-34	Bacteria; Proteobacteria; Gammaproteobacteria; Enterobacterales; Enterobacteriaceae; Salmonella
EAS9312258	99.405	0	Salmonella enterica	diguanylate cyclase	68	1	336	336	1	143	143	2.1e-79	185	333	149	3.5e-33	Bacteria; Proteobacteria; Gammaproteobacteria; Enterobacterales; Enterobacteriaceae; Salmonella
EBC9568145	99.405	0	Salmonella enterica subsp. enterica serovar Heidelberg	diguanylate cyclase	68	1	336	336	1	143	143	2.8e-78	185	333	149	5.4e-35	Bacteria; Proteobacteria; Gammaproteobacteria; Enterobacterales; Enterobacteriaceae; Salmonella
EEC3109652	99.405	0	Salmonella enterica	diguanylate cyclase	68	1	336	336	1	143	143	2.1e-79	185	333	149	5.4e-35	Bacteria; Proteobacteria; Gammaproteobacteria; Enterobacterales; Enterobacteriaceae; Salmonella
EDT0073106	99.403	0	Salmonella enterica	diguanylate cyclase	67	1	335	335	1	142	142	9.4e-78	184	332	149	1.2e-34	Bacteria; Proteobacteria; Gammaproteobacteria; Enterobacterales; Enterobacteriaceae; Salmonella
HAF4334073	99.401	0	Salmonella enterica	diguanylate cyclase	67	1	334	334	1	141	141	2.4e-78	183	331	149	1e-35	Bacteria; Proteobacteria; Gammaproteobacteria; Enterobacterales; Enterobacteriaceae; Salmonella
EAB7334592	99.399	0	Salmonella enterica subsp. enterica	diguanylate cyclase	67	1	333	333	1	140	140	2.5e-76	182	330	149	5.3e-35	Bacteria; Proteobacteria; Gammaproteobacteria; Enterobacterales; Enterobacteriaceae; Salmonella
EBJ9610273	99.399	0	Salmonella enterica	diguanylate cyclase	67	1	333	333	1	140	140	5.9e-77	182	330	149	5.3e-35	Bacteria; Proteobacteria; Gammaproteobacteria; Enterobacterales; Enterobacteriaceae; Salmonella
EDG2688439	99.399	0	Salmonella enterica	diguanylate cyclase	67	1	333	333	1	140	140	1.1e-77	182	330	149	1.8e-34	Bacteria; Proteobacteria; Gammaproteobacteria; Enterobacterales; Enterobacteriaceae; Salmonella
EGR8264033	99.398	0	Salmonella enterica	diguanylate cyclase	67	1	332	332	1	139	139	1.3e-75	181	329	149	5.2e-35	Bacteria; Proteobacteria; Gammaproteobacteria; Enterobacterales; Enterobacteriaceae; Salmonella
WP_138647485	99.398	0	Salmonella enterica	diguanylate cyclase, partial	67	1	332	332	1	139	139	1.1e-75	181	329	149	5.2e-35	Bacteria; Proteobacteria; Gammaproteobacteria; Enterobacterales; Enterobacteriaceae; Salmonella
AZT32911	99.396	0	Salmonella enterica subsp. enterica serovar Stanleyville	GGDEF domain-containing protein	100	1	497	497	31	304	274	4.1e-153	346	494	149	1.3e-34	Bacteria; Proteobacteria; Gammaproteobacteria; Enterobacterales; Enterobacteriaceae; Salmonella
EAA0890531	99.396	0	Salmonella enterica subsp. enterica	GGDEF domain-containing protein	100	1	497	497	31	304	274	9.9e-153	346	494	149	1.3e-34	Bacteria; Proteobacteria; Gammaproteobacteria; Enterobacterales; Enterobacteriaceae; Salmonella
EAA2342487	99.396	0	Salmonella enterica subsp. enterica	GGDEF domain-containing protein	100	1	497	497	31	304	274	4.2e-153	346	494	149	1.3e-34	Bacteria; Proteobacteria; Gammaproteobacteria; Enterobacterales; Enterobacteriaceae; Salmonella
EAA4899225	99.396	0	Salmonella enterica subsp. enterica	GGDEF domain-containing protein	100	1	497	497	31	304	274	4.2e-153	346	494	149	4e-33	Bacteria; Proteobacteria; Gammaproteobacteria; Enterobacterales; Enterobacteriaceae; Salmonella
EAA4979590	99.396	0	Salmonella enterica	GGDEF domain-containing protein	100	1	497	497	31	304	274	1.2e-152	346	494	149	1.3e-34	Bacteria; Proteobacteria; Gammaproteobacteria; Enterobacterales; Enterobacteriaceae; Salmonella
EAA5418894	99.396	0	Salmonella enterica subsp. enterica	GGDEF domain-containing protein	100	1	497	497	31	304	274	4.2e-153	346	494	149	1.3e-34	Bacteria; Proteobacteria; Gammaproteobacteria; Enterobacterales; Enterobacteriaceae; Salmonella
EAA5933573	99.396	0	Salmonella enterica subsp. enterica	GGDEF domain-containing protein	100	1	497	497	31	304	274	1e-152	346	494	149	1.3e-34	Bacteria; Proteobacteria; Gammaproteobacteria; Enterobacterales; Enterobacteriaceae; Salmonella
EAA6407334	99.396	0	Salmonella enterica subsp. enterica	GGDEF domain-containing protein	100	1	497	497	31	304	274	4.2e-153	346	494	149	1.3e-34	Bacteria; Proteobacteria; Gammaproteobacteria; Enterobacterales; Enterobacteriaceae; Salmonella
EAA6830356	99.396	0	Salmonella enterica subsp. enterica	GGDEF domain-containing protein	100	1	497	497	31	304	274	2.3e-152	346	494	149	1.3e-34	Bacteria; Proteobacteria; Gammaproteobacteria; Enterobacterales; Enterobacteriaceae; Salmonella
EAA6843097	99.396	0	Salmonella enterica subsp. enterica	GGDEF domain-containing protein	100	1	497	497	31	304	274	4.2e-153	346	494	149	1.6e-34	Bacteria; Proteobacteria; Gammaproteobacteria; Enterobacterales; Enterobacteriaceae; Salmonella
EAA7137106	99.396	0	Salmonella enterica	GGDEF domain-containing protein	100	1	497	497	31	304	274	4.2e-153	346	494	149	1.3e-34	Bacteria; Proteobacteria; Gammaproteobacteria; Enterobacterales; Enterobacteriaceae; Salmonella
EAA7289160	99.396	0	Salmonella enterica subsp. enterica	GGDEF domain-containing protein	100	1	497	497	31	304	274	7.2e-153	346	494	149	1.3e-34	Bacteria; Proteobacteria; Gammaproteobacteria; Enterobacterales; Enterobacteriaceae; Salmonella
EAA7980196	99.396	0	Salmonella enterica	GGDEF domain-containing protein	100	1	497	497	31	304	274	4.2e-153	346	494	149	1.3e-34	Bacteria; Proteobacteria; Gammaproteobacteria; Enterobacterales; Enterobacteriaceae; Salmonella
EAA9529077	99.396	0	Salmonella enterica subsp. enterica	GGDEF domain-containing protein	100	1	497	497	31	304	274	2.3e-152	346	494	149	1.3e-34	Bacteria; Proteobacteria; Gammaproteobacteria; Enterobacterales; Enterobacteriaceae; Salmonella
EAA9610131	99.396	0	Salmonella enterica	GGDEF domain-containing protein	100	1	497	497	31	304	274	4.2e-153	346	493	148	1.6e-34	Bacteria; Proteobacteria; Gammaproteobacteria; Enterobacterales; Enterobacteriaceae; Salmonella
EAB2928506	99.396	0	Salmonella enterica	GGDEF domain-containing protein	100	1	497	497	31	304	274	6.4e-152	346	494	149	1.3e-34	Bacteria; Proteobacteria; Gammaproteobacteria; Enterobacterales; Enterobacteriaceae; Salmonella
EAB5017808	99.396	0	Salmonella enterica	GGDEF domain-containing protein	100	1	497	497	31	304	274	3.1e-152	346	494	149	1.3e-34	Bacteria; Proteobacteria; Gammaproteobacteria; Enterobacterales; Enterobacteriaceae; Salmonella
EAB6348920	99.396	0	Salmonella enterica subsp. enterica	GGDEF domain-containing protein	100	1	497	497	31	304	274	4.2e-153	346	494	149	1.3e-34	Bacteria; Proteobacteria; Gammaproteobacteria; Enterobacterales; Enterobacteriaceae; Salmonella
EAB7440373	99.396	0	Salmonella enterica subsp. enterica	GGDEF domain-containing protein	100	1	497	497	31	304	274	2.3e-152	346	494	149	1.3e-34	Bacteria; Proteobacteria; Gammaproteobacteria; Enterobacterales; Enterobacteriaceae; Salmonella
EAB7565032	99.396	0	Salmonella enterica subsp. enterica	GGDEF domain-containing protein	100	1	497	497	31	304	274	4.2e-153	346	494	149	1.3e-34	Bacteria; Proteobacteria; Gammaproteobacteria; Enterobacterales; Enterobacteriaceae; Salmonella
EAB7812333	99.396	0	Salmonella enterica subsp. enterica	GGDEF domain-containing protein	100	1	497	497	31	304	274	6.4e-152	346	494	149	1.3e-34	Bacteria; Proteobacteria; Gammaproteobacteria; Enterobacterales; Enterobacteriaceae; Salmonella
EAB8362723	99.396	0	Salmonella enterica subsp. enterica	GGDEF domain-containing protein	100	1	497	497	31	304	274	2.2e-151	346	494	149	1.3e-34	Bacteria; Proteobacteria; Gammaproteobacteria; Enterobacterales; Enterobacteriaceae; Salmonella
EAB8834711	99.396	0	Salmonella enterica subsp. enterica	GGDEF domain-containing protein	100	1	497	497	31	304	274	4.2e-153	346	494	149	1e-33	Bacteria; Proteobacteria; Gammaproteobacteria; Enterobacterales; Enterobacteriaceae; Salmonella
EAB9004298	99.396	0	Salmonella enterica subsp. enterica	GGDEF domain-containing protein	100	1	497	497	31	304	274	2.3e-153	346	494	149	1.3e-34	Bacteria; Proteobacteria; Gammaproteobacteria; Enterobacterales; Enterobacteriaceae; Salmonella
EAC0956996	99.396	0	Salmonella enterica subsp. enterica	GGDEF domain-containing protein	100	1	497	497	31	304	274	4.2e-153	346	494	149	2.1e-34	Bacteria; Proteobacteria; Gammaproteobacteria; Enterobacterales; Enterobacteriaceae; Salmonella
EAM1839933	99.396	0	Salmonella enterica	GGDEF domain-containing protein	100	1	497	497	31	304	274	4.1e-153	346	494	149	1.8e-34	Bacteria; Proteobacteria; Gammaproteobacteria; Enterobacterales; Enterobacteriaceae; Salmonella
EAM2306237	99.396	0	Salmonella enterica	GGDEF domain-containing protein	100	1	497	497	31	304	274	1.1e-152	346	494	149	1.3e-34	Bacteria; Proteobacteria; Gammaproteobacteria; Enterobacterales; Enterobacteriaceae; Salmonella
EAM2568948	99.396	0	Salmonella enterica	GGDEF domain-containing protein	100	1	497	497	31	304	274	5.8e-153	346	494	149	1.3e-34	Bacteria; Proteobacteria; Gammaproteobacteria; Enterobacterales; Enterobacteriaceae; Salmonella
EAM2622428	99.396	0	Salmonella enterica	GGDEF domain-containing protein	100	1	497	497	31	304	274	7.5e-153	346	494	149	1.3e-34	Bacteria; Proteobacteria; Gammaproteobacteria; Enterobacterales; Enterobacteriaceae; Salmonella
EAM2773614	99.396	0	Salmonella enterica	GGDEF domain-containing protein	100	1	497	497	31	304	274	3.6e-152	346	494	149	1.3e-34	Bacteria; Proteobacteria; Gammaproteobacteria; Enterobacterales; Enterobacteriaceae; Salmonella
EAM4193854	99.396	0	Salmonella enterica	GGDEF domain-containing protein	100	1	497	497	31	304	274	4.1e-153	348	494	147	2.1e-33	Bacteria; Proteobacteria; Gammaproteobacteria; Enterobacterales; Enterobacteriaceae; Salmonella
EAM6078581	99.396	0	Salmonella enterica	GGDEF domain-containing protein	100	1	497	497	31	304	274	1e-152	346	494	149	1.3e-34	Bacteria; Proteobacteria; Gammaproteobacteria; Enterobacterales; Enterobacteriaceae; Salmonella
EAM7233467	99.396	0	Salmonella enterica	GGDEF domain-containing protein	100	1	497	497	31	304	274	4.1e-153	346	494	149	1.3e-34	Bacteria; Proteobacteria; Gammaproteobacteria; Enterobacterales; Enterobacteriaceae; Salmonella
EAM8570861	99.396	0	Salmonella enterica	GGDEF domain-containing protein	100	1	497	497	31	304	274	6.7e-153	346	494	149	1.3e-34	Bacteria; Proteobacteria; Gammaproteobacteria; Enterobacterales; Enterobacteriaceae; Salmonella
EAN0263598	99.396	0	Salmonella enterica	GGDEF domain-containing protein	100	1	497	497	31	304	274	4.2e-153	346	494	149	1.2e-34	Bacteria; Proteobacteria; Gammaproteobacteria; Enterobacterales; Enterobacteriaceae; Salmonella
EAN1245212	99.396	0	Salmonella enterica	GGDEF domain-containing protein	100	1	497	497	31	304	274	1.9e-152	346	494	149	1.3e-34	Bacteria; Proteobacteria; Gammaproteobacteria; Enterobacterales; Enterobacteriaceae; Salmonella
EAN3836490	99.396	0	Salmonella enterica	GGDEF domain-containing protein	100	1	497	497	31	304	274	1.8e-152	346	494	149	1.3e-34	Bacteria; Proteobacteria; Gammaproteobacteria; Enterobacterales; Enterobacteriaceae; Salmonella
EAO0797722	99.396	0	Salmonella enterica	GGDEF domain-containing protein	100	1	497	497	31	304	274	1.3e-152	346	494	149	1.3e-34	Bacteria; Proteobacteria; Gammaproteobacteria; Enterobacterales; Enterobacteriaceae; Salmonella
EAO2591998	99.396	0	Salmonella enterica	GGDEF domain-containing protein	100	1	497	497	31	304	274	2.7e-152	346	494	149	1.3e-34	Bacteria; Proteobacteria; Gammaproteobacteria; Enterobacterales; Enterobacteriaceae; Salmonella
EAO5664175	99.396	0	Salmonella enterica	GGDEF domain-containing protein	100	1	497	497	31	304	274	7.8e-153	346	494	149	1.3e-34	Bacteria; Proteobacteria; Gammaproteobacteria; Enterobacterales; Enterobacteriaceae; Salmonella
EAO5692387	99.396	0	Salmonella enterica	GGDEF domain-containing protein	100	1	497	497	31	304	274	2e-152	346	494	149	1.3e-34	Bacteria; Proteobacteria; Gammaproteobacteria; Enterobacterales; Enterobacteriaceae; Salmonella
EAO6307697	99.396	0	Salmonella enterica	GGDEF domain-containing protein	100	1	497	497	31	304	274	4.2e-153	346	494	149	1.3e-34	Bacteria; Proteobacteria; Gammaproteobacteria; Enterobacterales; Enterobacteriaceae; Salmonella
EAO7545301	99.396	0	Salmonella enterica	GGDEF domain-containing protein	100	1	497	497	31	304	274	3.3e-152	346	494	149	1.3e-34	Bacteria; Proteobacteria; Gammaproteobacteria; Enterobacterales; Enterobacteriaceae; Salmonella
EAO9646921	99.396	0	Salmonella enterica	GGDEF domain-containing protein	100	1	497	497	31	304	274	7.1e-151	346	494	149	2.9e-34	Bacteria; Proteobacteria; Gammaproteobacteria; Enterobacterales; Enterobacteriaceae; Salmonella
EAP0561047	99.396	0	Salmonella enterica	GGDEF domain-containing protein	100	1	497	497	31	304	274	1.3e-152	346	494	149	1.3e-34	Bacteria; Proteobacteria; Gammaproteobacteria; Enterobacterales; Enterobacteriaceae; Salmonella
EAP4236894	99.396	0	Salmonella enterica	GGDEF domain-containing protein	100	1	497	497	31	304	274	4.1e-153	346	494	149	2.7e-34	Bacteria; Proteobacteria; Gammaproteobacteria; Enterobacterales; Enterobacteriaceae; Salmonella
EAP4455574	99.396	0	Salmonella enterica	GGDEF domain-containing protein	100	1	497	497	31	304	274	4.1e-153	346	494	149	3.3e-34	Bacteria; Proteobacteria; Gammaproteobacteria; Enterobacterales; Enterobacteriaceae; Salmonella
EAP6163250	99.396	0	Salmonella enterica	GGDEF domain-containing protein	100	1	497	497	31	304	274	4.2e-153	346	494	149	2.4e-34	Bacteria; Proteobacteria; Gammaproteobacteria; Enterobacterales; Enterobacteriaceae; Salmonella
EAP6638553	99.396	0	Salmonella enterica	GGDEF domain-containing protein	100	1	497	497	31	304	274	4.1e-153	346	494	149	5.6e-35	Bacteria; Proteobacteria; Gammaproteobacteria; Enterobacterales; Enterobacteriaceae; Salmonella
EAP9250414	99.396	0	Salmonella enterica	GGDEF domain-containing protein	100	1	497	497	31	304	274	2e-152	346	494	149	1.3e-34	Bacteria; Proteobacteria; Gammaproteobacteria; Enterobacterales; Enterobacteriaceae; Salmonella
EAQ0569394	99.396	0	Salmonella enterica	GGDEF domain-containing protein	100	1	497	497	31	304	274	6.2e-152	346	494	149	1.3e-34	Bacteria; Proteobacteria; Gammaproteobacteria; Enterobacterales; Enterobacteriaceae; Salmonella
EAQ2765287	99.396	0	Salmonella enterica	GGDEF domain-containing protein	100	1	497	497	31	304	274	4.1e-153	346	494	149	5.6e-35	Bacteria; Proteobacteria; Gammaproteobacteria; Enterobacterales; Enterobacteriaceae; Salmonella
EAQ3588558	99.396	0	Salmonella enterica	GGDEF domain-containing protein	100	1	497	497	31	304	274	2e-152	346	494	149	1.3e-34	Bacteria; Proteobacteria; Gammaproteobacteria; Enterobacterales; Enterobacteriaceae; Salmonella
EAQ4367437	99.396	0	Salmonella enterica	GGDEF domain-containing protein	100	1	497	497	31	304	274	2.5e-152	346	494	149	1.3e-34	Bacteria; Proteobacteria; Gammaproteobacteria; Enterobacterales; Enterobacteriaceae; Salmonella
EAQ6305564	99.396	0	Salmonella enterica	GGDEF domain-containing protein	100	1	497	497	31	304	274	4.2e-153	346	494	149	1.2e-34	Bacteria; Proteobacteria; Gammaproteobacteria; Enterobacterales; Enterobacteriaceae; Salmonella
EAQ7098060	99.396	0	Salmonella enterica	GGDEF domain-containing protein	100	1	497	497	31	304	274	4.2e-153	346	494	149	1.6e-34	Bacteria; Proteobacteria; Gammaproteobacteria; Enterobacterales; Enterobacteriaceae; Salmonella
EAQ8053684	99.396	0	Salmonella enterica	GGDEF domain-containing protein	100	1	497	497	31	304	274	4.7e-152	346	494	149	1.3e-34	Bacteria; Proteobacteria; Gammaproteobacteria; Enterobacterales; Enterobacteriaceae; Salmonella
EAR4919352	99.396	0	Salmonella enterica	GGDEF domain-containing protein	100	1	497	497	31	304	274	9e-152	346	494	149	7.3e-34	Bacteria; Proteobacteria; Gammaproteobacteria; Enterobacterales; Enterobacteriaceae; Salmonella
EAS1742350	99.396	0	Salmonella enterica	GGDEF domain-containing protein	100	1	497	497	31	304	274	8.1e-152	346	494	149	1.3e-34	Bacteria; Proteobacteria; Gammaproteobacteria; Enterobacterales; Enterobacteriaceae; Salmonella
EAS1906783	99.396	0	Salmonella enterica	GGDEF domain-containing protein	100	1	497	497	31	304	274	4.2e-153	346	494	149	1.3e-34	Bacteria; Proteobacteria; Gammaproteobacteria; Enterobacterales; Enterobacteriaceae; Salmonella
EAS1992567	99.396	0	Salmonella enterica	GGDEF domain-containing protein	100	1	497	497	31	304	274	5e-152	346	494	149	1.3e-34	Bacteria; Proteobacteria; Gammaproteobacteria; Enterobacterales; Enterobacteriaceae; Salmonella
EAS2181405	99.396	0	Salmonella enterica	GGDEF domain-containing protein	100	1	497	497	31	304	274	1.6e-152	346	494	149	1.3e-34	Bacteria; Proteobacteria; Gammaproteobacteria; Enterobacterales; Enterobacteriaceae; Salmonella
EAS9335619	99.396	0	Salmonella enterica	GGDEF domain-containing protein	100	1	497	497	31	304	274	1.4e-152	346	494	149	1.3e-34	Bacteria; Proteobacteria; Gammaproteobacteria; Enterobacterales; Enterobacteriaceae; Salmonella
EAT8014765	99.396	0	Salmonella enterica	GGDEF domain-containing protein	100	1	497	497	31	304	274	4.2e-153	346	494	149	5.6e-34	Bacteria; Proteobacteria; Gammaproteobacteria; Enterobacterales; Enterobacteriaceae; Salmonella
EAU0276911	99.396	0	Salmonella enterica	GGDEF domain-containing protein	100	1	497	497	31	304	274	7.3e-153	346	494	149	1.3e-34	Bacteria; Proteobacteria; Gammaproteobacteria; Enterobacterales; Enterobacteriaceae; Salmonella
EAU6105378	99.396	0	Salmonella enterica	GGDEF domain-containing protein	100	1	497	497	31	304	274	4.2e-153	346	494	149	5.7e-34	Bacteria; Proteobacteria; Gammaproteobacteria; Enterobacterales; Enterobacteriaceae; Salmonella
EAU6189859	99.396	0	Salmonella enterica	GGDEF domain-containing protein	100	1	497	497	31	304	274	4.2e-153	346	494	149	8.2e-35	Bacteria; Proteobacteria; Gammaproteobacteria; Enterobacterales; Enterobacteriaceae; Salmonella
EAU9816855	99.396	0	Salmonella enterica	GGDEF domain-containing protein	100	1	497	497	31	304	274	1.6e-152	346	494	149	1.3e-34	Bacteria; Proteobacteria; Gammaproteobacteria; Enterobacterales; Enterobacteriaceae; Salmonella
EAV6974882	99.396	0	Salmonella enterica	GGDEF domain-containing protein	100	1	497	497	31	304	274	4.2e-153	346	494	149	7.4e-34	Bacteria; Proteobacteria; Gammaproteobacteria; Enterobacterales; Enterobacteriaceae; Salmonella
EAV9421086	99.396	0	Salmonella enterica	GGDEF domain-containing protein	100	1	497	497	31	304	274	7.1e-153	346	494	149	1.3e-34	Bacteria; Proteobacteria; Gammaproteobacteria; Enterobacterales; Enterobacteriaceae; Salmonella
EAX2090838	99.396	0	Salmonella enterica	GGDEF domain-containing protein	100	1	497	497	31	304	274	4.2e-153	346	494	149	5.8e-34	Bacteria; Proteobacteria; Gammaproteobacteria; Enterobacterales; Enterobacteriaceae; Salmonella
EAX2247458	99.396	0	Salmonella enterica	GGDEF domain-containing protein	100	1	497	497	31	304	274	4.1e-153	346	494	149	1.3e-34	Bacteria; Proteobacteria; Gammaproteobacteria; Enterobacterales; Enterobacteriaceae; Salmonella
EAX3553279	99.396	0	Salmonella enterica	GGDEF domain-containing protein	100	1	497	497	31	304	274	9.8e-152	346	494	149	1.3e-34	Bacteria; Proteobacteria; Gammaproteobacteria; Enterobacterales; Enterobacteriaceae; Salmonella
EAX4755417	99.396	0	Salmonella enterica	GGDEF domain-containing protein	100	1	497	497	31	304	274	1.3e-152	346	494	149	1.3e-34	Bacteria; Proteobacteria; Gammaproteobacteria; Enterobacterales; Enterobacteriaceae; Salmonella
EAX7550375	99.396	0	Salmonella enterica	GGDEF domain-containing protein	100	1	497	497	31	304	274	4.2e-153	346	494	149	1.3e-34	Bacteria; Proteobacteria; Gammaproteobacteria; Enterobacterales; Enterobacteriaceae; Salmonella
EAY1007733	99.396	0	Salmonella enterica	GGDEF domain-containing protein	100	1	497	497	31	304	274	4.8e-152	346	494	149	1.3e-34	Bacteria; Proteobacteria; Gammaproteobacteria; Enterobacterales; Enterobacteriaceae; Salmonella
EAY1532537	99.396	0	Salmonella enterica	GGDEF domain-containing protein	100	1	497	497	31	304	274	5.8e-153	346	494	149	1.3e-34	Bacteria; Proteobacteria; Gammaproteobacteria; Enterobacterales; Enterobacteriaceae; Salmonella
EAY7623014	99.396	0	Salmonella enterica	GGDEF domain-containing protein	100	1	497	497	31	304	274	4.2e-153	346	494	149	1.3e-34	Bacteria; Proteobacteria; Gammaproteobacteria; Enterobacterales; Enterobacteriaceae; Salmonella
EAZ0576143	99.396	0	Salmonella enterica	GGDEF domain-containing protein	100	1	497	497	31	304	274	9.2e-153	346	494	149	1.3e-34	Bacteria; Proteobacteria; Gammaproteobacteria; Enterobacterales; Enterobacteriaceae; Salmonella
EAZ7265830	99.396	0	Salmonella enterica	GGDEF domain-containing protein	100	1	497	497	31	304	274	3.2e-152	346	494	149	1.3e-34	Bacteria; Proteobacteria; Gammaproteobacteria; Enterobacterales; Enterobacteriaceae; Salmonella
EAZ8376817	99.396	0	Salmonella enterica	GGDEF domain-containing protein	100	1	497	497	31	304	274	4.2e-153	346	494	149	1.3e-34	Bacteria; Proteobacteria; Gammaproteobacteria; Enterobacterales; Enterobacteriaceae; Salmonella
EBA1134125	99.396	0	Salmonella enterica	GGDEF domain-containing protein	100	1	497	497	31	304	274	4.4e-152	346	494	149	1.3e-34	Bacteria; Proteobacteria; Gammaproteobacteria; Enterobacterales; Enterobacteriaceae; Salmonella
EBA3191546	99.396	0	Salmonella enterica	GGDEF domain-containing protein	100	1	497	497	31	304	274	4.2e-153	346	494	149	2.6e-33	Bacteria; Proteobacteria; Gammaproteobacteria; Enterobacterales; Enterobacteriaceae; Salmonella
EBA6098325	99.396	0	Salmonella enterica	GGDEF domain-containing protein	100	1	497	497	31	304	274	4.5e-152	346	494	149	1.3e-34	Bacteria; Proteobacteria; Gammaproteobacteria; Enterobacterales; Enterobacteriaceae; Salmonella
EBA8119071	99.396	0	Salmonella enterica	GGDEF domain-containing protein	100	1	497	497	31	304	274	4.2e-153	346	494	149	2.1e-34	Bacteria; Proteobacteria; Gammaproteobacteria; Enterobacterales; Enterobacteriaceae; Salmonella
EBA9518162	99.396	0	Salmonella enterica	GGDEF domain-containing protein	100	1	497	497	31	304	274	2.6e-153	346	494	149	1.3e-34	Bacteria; Proteobacteria; Gammaproteobacteria; Enterobacterales; Enterobacteriaceae; Salmonella
EBB6285873	99.396	0	Salmonella enterica	GGDEF domain-containing protein	100	1	497	497	31	304	274	4.2e-153	346	494	149	1.3e-34	Bacteria; Proteobacteria; Gammaproteobacteria; Enterobacterales; Enterobacteriaceae; Salmonella
EBB8852536	99.396	0	Salmonella enterica	GGDEF domain-containing protein	100	1	497	497	31	304	274	4.1e-153	346	494	149	3.8e-34	Bacteria; Proteobacteria; Gammaproteobacteria; Enterobacterales; Enterobacteriaceae; Salmonella
EBC3997995	99.396	0	Salmonella enterica	GGDEF domain-containing protein	100	1	497	497	31	304	274	8.8e-153	346	494	149	1.3e-34	Bacteria; Proteobacteria; Gammaproteobacteria; Enterobacterales; Enterobacteriaceae; Salmonella
EBC4048726	99.396	0	Salmonella enterica	GGDEF domain-containing protein	100	1	497	497	31	304	274	5.2e-153	346	494	149	1.3e-34	Bacteria; Proteobacteria; Gammaproteobacteria; Enterobacterales; Enterobacteriaceae; Salmonella
EBC5048694	99.396	0	Salmonella enterica	GGDEF domain-containing protein	100	1	497	497	31	304	274	2.2e-152	346	494	149	1.3e-34	Bacteria; Proteobacteria; Gammaproteobacteria; Enterobacterales; Enterobacteriaceae; Salmonella
EBC7257020	99.396	0	Salmonella enterica	GGDEF domain-containing protein	100	1	497	497	31	304	274	1e-152	346	494	149	1.3e-34	Bacteria; Proteobacteria; Gammaproteobacteria; Enterobacterales; Enterobacteriaceae; Salmonella
EBD1358766	99.396	0	Salmonella enterica	GGDEF domain-containing protein	100	1	497	497	31	304	274	4.2e-153	346	494	149	1.7e-34	Bacteria; Proteobacteria; Gammaproteobacteria; Enterobacterales; Enterobacteriaceae; Salmonella
EBD4028621	99.396	0	Salmonella enterica	GGDEF domain-containing protein	100	1	497	497	31	304	274	4.2e-153	346	494	149	5.5e-35	Bacteria; Proteobacteria; Gammaproteobacteria; Enterobacterales; Enterobacteriaceae; Salmonella
EBD4312463	99.396	0	Salmonella enterica	GGDEF domain-containing protein	100	1	497	497	31	304	274	4.2e-153	346	494	149	1.7e-34	Bacteria; Proteobacteria; Gammaproteobacteria; Enterobacterales; Enterobacteriaceae; Salmonella
EBD6640626	99.396	0	Salmonella enterica	GGDEF domain-containing protein	100	1	497	497	31	304	274	4.2e-153	346	494	149	5.7e-33	Bacteria; Proteobacteria; Gammaproteobacteria; Enterobacterales; Enterobacteriaceae; Salmonella
EBD6801458	99.396	0	Salmonella enterica	GGDEF domain-containing protein	100	1	497	497	31	304	274	4.2e-153	346	494	149	8.1e-34	Bacteria; Proteobacteria; Gammaproteobacteria; Enterobacterales; Enterobacteriaceae; Salmonella
EBD7828313	99.396	0	Salmonella enterica	GGDEF domain-containing protein	100	1	497	497	31	304	274	4.2e-152	346	494	149	1.3e-34	Bacteria; Proteobacteria; Gammaproteobacteria; Enterobacterales; Enterobacteriaceae; Salmonella
EBE0307864	99.396	0	Salmonella enterica	GGDEF domain-containing protein	100	1	497	497	31	304	274	3.1e-152	346	494	149	1.3e-34	Bacteria; Proteobacteria; Gammaproteobacteria; Enterobacterales; Enterobacteriaceae; Salmonella
EBF2771902	99.396	0	Salmonella enterica subsp. enterica serovar Muenchen	GGDEF domain-containing protein	100	1	497	497	31	304	274	4.2e-153	346	494	149	2e-33	Bacteria; Proteobacteria; Gammaproteobacteria; Enterobacterales; Enterobacteriaceae; Salmonella
EBF6655135	99.396	0	Salmonella enterica subsp. enterica serovar Infantis	GGDEF domain-containing protein	100	1	497	497	31	304	274	4.2e-153	346	494	149	1.7e-34	Bacteria; Proteobacteria; Gammaproteobacteria; Enterobacterales; Enterobacteriaceae; Salmonella
EBF8097521	99.396	0	Salmonella enterica subsp. enterica	GGDEF domain-containing protein	100	1	497	497	31	304	274	3.5e-152	346	494	149	1.3e-34	Bacteria; Proteobacteria; Gammaproteobacteria; Enterobacterales; Enterobacteriaceae; Salmonella
EBG1341896	99.396	0	Salmonella enterica	GGDEF domain-containing protein	100	1	497	497	31	304	274	4.4e-153	346	494	149	1.3e-34	Bacteria; Proteobacteria; Gammaproteobacteria; Enterobacterales; Enterobacteriaceae; Salmonella
EBG2808745	99.396	0	Salmonella enterica subsp. enterica	GGDEF domain-containing protein	100	1	497	497	31	304	274	4.2e-153	346	494	149	1.3e-34	Bacteria; Proteobacteria; Gammaproteobacteria; Enterobacterales; Enterobacteriaceae; Salmonella
EBG3170521	99.396	0	Salmonella enterica subsp. enterica	GGDEF domain-containing protein	100	1	497	497	31	304	274	4.3e-152	346	494	149	1.3e-34	Bacteria; Proteobacteria; Gammaproteobacteria; Enterobacterales; Enterobacteriaceae; Salmonella
EBG4558066	99.396	0	Salmonella enterica	GGDEF domain-containing protein	100	1	497	497	31	304	274	1.8e-152	346	494	149	1.3e-34	Bacteria; Proteobacteria; Gammaproteobacteria; Enterobacterales; Enterobacteriaceae; Salmonella
EBG7911725	99.396	0	Salmonella enterica	GGDEF domain-containing protein	100	1	497	497	31	304	274	6.4e-152	346	494	149	1.3e-34	Bacteria; Proteobacteria; Gammaproteobacteria; Enterobacterales; Enterobacteriaceae; Salmonella
EBH2543534	99.396	0	Salmonella enterica	GGDEF domain-containing protein	100	1	497	497	31	304	274	4.2e-153	346	494	149	9.1e-35	Bacteria; Proteobacteria; Gammaproteobacteria; Enterobacterales; Enterobacteriaceae; Salmonella
EBI2595558	99.396	0	Salmonella enterica	GGDEF domain-containing protein	100	1	497	497	31	304	274	2.6e-152	346	494	149	1.3e-34	Bacteria; Proteobacteria; Gammaproteobacteria; Enterobacterales; Enterobacteriaceae; Salmonella
EBI2630495	99.396	0	Salmonella enterica	GGDEF domain-containing protein	100	1	497	497	31	304	274	4.2e-153	346	494	149	1.3e-34	Bacteria; Proteobacteria; Gammaproteobacteria; Enterobacterales; Enterobacteriaceae; Salmonella
EBJ1440222	99.396	0	Salmonella enterica	GGDEF domain-containing protein	100	1	497	497	31	304	274	7e-152	346	494	149	1.3e-34	Bacteria; Proteobacteria; Gammaproteobacteria; Enterobacterales; Enterobacteriaceae; Salmonella
EBJ7993288	99.396	0	Salmonella enterica	GGDEF domain-containing protein	100	1	497	497	31	304	274	4.2e-153	346	494	149	1.8e-34	Bacteria; Proteobacteria; Gammaproteobacteria; Enterobacterales; Enterobacteriaceae; Salmonella
EBJ9441304	99.396	0	Salmonella enterica	GGDEF domain-containing protein	100	1	497	497	31	304	274	9.5e-153	346	494	149	1.3e-34	Bacteria; Proteobacteria; Gammaproteobacteria; Enterobacterales; Enterobacteriaceae; Salmonella
EBJ9782676	99.396	0	Salmonella enterica	GGDEF domain-containing protein	100	1	497	497	31	304	274	4.7e-152	346	494	149	1.3e-34	Bacteria; Proteobacteria; Gammaproteobacteria; Enterobacterales; Enterobacteriaceae; Salmonella
EBK4000232	99.396	0	Salmonella enterica	GGDEF domain-containing protein	100	1	497	497	31	304	274	2.3e-152	346	494	149	1.3e-34	Bacteria; Proteobacteria; Gammaproteobacteria; Enterobacterales; Enterobacteriaceae; Salmonella
EBK5511062	99.396	0	Salmonella enterica	GGDEF domain-containing protein	100	1	497	497	31	304	274	6.4e-153	346	494	149	1.3e-34	Bacteria; Proteobacteria; Gammaproteobacteria; Enterobacterales; Enterobacteriaceae; Salmonella
EBK8142842	99.396	0	Salmonella enterica	GGDEF domain-containing protein	100	1	497	497	31	304	274	2.7e-152	346	494	149	1.3e-34	Bacteria; Proteobacteria; Gammaproteobacteria; Enterobacterales; Enterobacteriaceae; Salmonella
EBL1990287	99.396	0	Salmonella enterica	GGDEF domain-containing protein	100	1	497	497	31	304	274	7.5e-153	346	494	149	1.3e-34	Bacteria; Proteobacteria; Gammaproteobacteria; Enterobacterales; Enterobacteriaceae; Salmonella
EBL5593024	99.396	0	Salmonella enterica subsp. enterica serovar Infantis	GGDEF domain-containing protein	100	1	497	497	31	304	274	1.1e-152	346	494	149	1.3e-34	Bacteria; Proteobacteria; Gammaproteobacteria; Enterobacterales; Enterobacteriaceae; Salmonella
EBM1966401	99.396	0	Salmonella enterica	GGDEF domain-containing protein	100	1	497	497	31	304	274	6.3e-153	346	494	149	1.3e-34	Bacteria; Proteobacteria; Gammaproteobacteria; Enterobacterales; Enterobacteriaceae; Salmonella
EBM4597951	99.396	0	Salmonella enterica	GGDEF domain-containing protein	100	1	497	497	31	304	274	7.3e-153	346	494	149	1.3e-34	Bacteria; Proteobacteria; Gammaproteobacteria; Enterobacterales; Enterobacteriaceae; Salmonella
EBM7365732	99.396	0	Salmonella enterica	GGDEF domain-containing protein	100	1	497	497	31	304	274	5.1e-153	346	494	149	1.3e-34	Bacteria; Proteobacteria; Gammaproteobacteria; Enterobacterales; Enterobacteriaceae; Salmonella
EBN2642182	99.396	0	Salmonella enterica	GGDEF domain-containing protein	100	1	497	497	31	304	274	5e-152	346	494	149	1.3e-34	Bacteria; Proteobacteria; Gammaproteobacteria; Enterobacterales; Enterobacteriaceae; Salmonella
EBN7140618	99.396	0	Salmonella enterica	GGDEF domain-containing protein	100	1	497	497	31	304	274	4.2e-153	346	494	149	1.6e-34	Bacteria; Proteobacteria; Gammaproteobacteria; Enterobacterales; Enterobacteriaceae; Salmonella
EBN8312340	99.396	0	Salmonella enterica	GGDEF domain-containing protein	100	1	497	497	31	304	274	3.3e-153	346	494	149	1.3e-34	Bacteria; Proteobacteria; Gammaproteobacteria; Enterobacterales; Enterobacteriaceae; Salmonella
EBN8635366	99.396	0	Salmonella enterica	GGDEF domain-containing protein	100	1	497	497	31	304	274	3.9e-152	346	494	149	2e-34	Bacteria; Proteobacteria; Gammaproteobacteria; Enterobacterales; Enterobacteriaceae; Salmonella
EBP2846182	99.396	0	Salmonella enterica	GGDEF domain-containing protein	100	1	497	497	31	304	274	4.1e-153	346	494	149	1.2e-34	Bacteria; Proteobacteria; Gammaproteobacteria; Enterobacterales; Enterobacteriaceae; Salmonella
EBP8023691	99.396	0	Salmonella enterica	GGDEF domain-containing protein	100	1	497	497	31	304	274	4.2e-153	346	494	149	1.3e-34	Bacteria; Proteobacteria; Gammaproteobacteria; Enterobacterales; Enterobacteriaceae; Salmonella
EBQ0076276	99.396	0	Salmonella enterica subsp. enterica	GGDEF domain-containing protein	100	1	497	497	31	304	274	1.4e-152	346	494	149	1.3e-34	Bacteria; Proteobacteria; Gammaproteobacteria; Enterobacterales; Enterobacteriaceae; Salmonella
EBQ3437801	99.396	0	Salmonella enterica	GGDEF domain-containing protein	100	1	497	497	31	304	274	9.3e-153	346	494	149	1.3e-34	Bacteria; Proteobacteria; Gammaproteobacteria; Enterobacterales; Enterobacteriaceae; Salmonella
EBQ6436568	99.396	0	Salmonella enterica	GGDEF domain-containing protein	100	1	497	497	31	304	274	2.7e-152	346	494	149	1.3e-34	Bacteria; Proteobacteria; Gammaproteobacteria; Enterobacterales; Enterobacteriaceae; Salmonella
EBQ9227306	99.396	0	Salmonella enterica subsp. enterica serovar Irumu	GGDEF domain-containing protein	100	1	497	497	31	304	274	4.4e-152	346	494	149	1.3e-34	Bacteria; Proteobacteria; Gammaproteobacteria; Enterobacterales; Enterobacteriaceae; Salmonella
EBR0522560	99.396	0	Salmonella enterica	GGDEF domain-containing protein	100	1	497	497	31	304	274	4.2e-153	346	494	149	2.7e-34	Bacteria; Proteobacteria; Gammaproteobacteria; Enterobacterales; Enterobacteriaceae; Salmonella
EBR4373495	99.396	0	Salmonella enterica	GGDEF domain-containing protein	100	1	497	497	31	304	274	4.2e-153	346	494	149	9.4e-35	Bacteria; Proteobacteria; Gammaproteobacteria; Enterobacterales; Enterobacteriaceae; Salmonella
EBR5219495	99.396	0	Salmonella enterica	GGDEF domain-containing protein	100	1	497	497	31	304	274	4.1e-153	346	494	149	1.5e-34	Bacteria; Proteobacteria; Gammaproteobacteria; Enterobacterales; Enterobacteriaceae; Salmonella
EBR5395448	99.396	0	Salmonella enterica	GGDEF domain-containing protein	100	1	497	497	31	304	274	2.9e-151	346	494	149	2.9e-34	Bacteria; Proteobacteria; Gammaproteobacteria; Enterobacterales; Enterobacteriaceae; Salmonella
EBR8954018	99.396	0	Salmonella enterica subsp. enterica serovar Pretoria	GGDEF domain-containing protein	100	1	497	497	31	304	274	3.6e-152	346	494	149	1.3e-34	Bacteria; Proteobacteria; Gammaproteobacteria; Enterobacterales; Enterobacteriaceae; Salmonella
EBS1347850	99.396	0	Salmonella enterica subsp. enterica serovar Anatum	GGDEF domain-containing protein	100	1	497	497	31	304	274	4.1e-153	346	494	149	1.6e-34	Bacteria; Proteobacteria; Gammaproteobacteria; Enterobacterales; Enterobacteriaceae; Salmonella
EBS5456900	99.396	0	Salmonella enterica subsp. enterica serovar Enteritidis	GGDEF domain-containing protein	100	1	497	497	31	304	274	2.9e-152	346	494	149	1.3e-34	Bacteria; Proteobacteria; Gammaproteobacteria; Enterobacterales; Enterobacteriaceae; Salmonella
EBS5779503	99.396	0	Salmonella enterica subsp. enterica serovar Muenchen	GGDEF domain-containing protein	100	1	497	497	31	304	274	4.2e-153	346	494	149	3.7e-33	Bacteria; Proteobacteria; Gammaproteobacteria; Enterobacterales; Enterobacteriaceae; Salmonella
EBS6623359	99.396	0	Salmonella enterica subsp. enterica serovar Newport	GGDEF domain-containing protein	100	1	497	497	31	304	274	4.2e-153	346	494	149	4.3e-34	Bacteria; Proteobacteria; Gammaproteobacteria; Enterobacterales; Enterobacteriaceae; Salmonella
EBS7428445	99.396	0	Salmonella enterica	GGDEF domain-containing protein	100	1	497	497	31	304	274	9.4e-153	346	494	149	1.3e-34	Bacteria; Proteobacteria; Gammaproteobacteria; Enterobacterales; Enterobacteriaceae; Salmonella
EBU2071933	99.396	0	Salmonella enterica	GGDEF domain-containing protein	100	1	497	497	31	304	274	4e-153	346	494	149	1.3e-34	Bacteria; Proteobacteria; Gammaproteobacteria; Enterobacterales; Enterobacteriaceae; Salmonella
EBU4337394	99.396	0	Salmonella enterica	GGDEF domain-containing protein	100	1	497	497	31	304	274	1.6e-152	346	494	149	1.3e-34	Bacteria; Proteobacteria; Gammaproteobacteria; Enterobacterales; Enterobacteriaceae; Salmonella
EBU6080918	99.396	0	Salmonella enterica	GGDEF domain-containing protein	100	1	497	497	31	304	274	1.4e-152	346	494	149	1.3e-34	Bacteria; Proteobacteria; Gammaproteobacteria; Enterobacterales; Enterobacteriaceae; Salmonella
EBU6697309	99.396	0	Salmonella enterica subsp. enterica serovar Ridge	GGDEF domain-containing protein	100	1	497	497	31	304	274	3.9e-152	346	494	149	1.3e-34	Bacteria; Proteobacteria; Gammaproteobacteria; Enterobacterales; Enterobacteriaceae; Salmonella
EBU9379916	99.396	0	Salmonella enterica subsp. enterica serovar Muenchen	GGDEF domain-containing protein	100	1	497	497	31	304	274	4.2e-153	346	494	149	6.5e-33	Bacteria; Proteobacteria; Gammaproteobacteria; Enterobacterales; Enterobacteriaceae; Salmonella
EBU9960190	99.396	0	Salmonella enterica subsp. enterica serovar Onireke	GGDEF domain-containing protein	100	1	497	497	31	304	274	4.2e-153	346	494	149	5.1e-35	Bacteria; Proteobacteria; Gammaproteobacteria; Enterobacterales; Enterobacteriaceae; Salmonella
EBV1351307	99.396	0	Salmonella enterica subsp. enterica serovar Infantis	GGDEF domain-containing protein	100	1	497	497	31	304	274	4.2e-153	346	494	149	2.8e-33	Bacteria; Proteobacteria; Gammaproteobacteria; Enterobacterales; Enterobacteriaceae; Salmonella
EBV2363292	99.396	0	Salmonella enterica subsp. enterica serovar Anatum	GGDEF domain-containing protein	100	1	497	497	31	304	274	4.1e-153	346	494	149	9.1e-34	Bacteria; Proteobacteria; Gammaproteobacteria; Enterobacterales; Enterobacteriaceae; Salmonella
EBV4568220	99.396	0	Salmonella enterica subsp. enterica serovar Nima	GGDEF domain-containing protein	100	1	497	497	31	304	274	4.5e-152	346	494	149	1.3e-34	Bacteria; Proteobacteria; Gammaproteobacteria; Enterobacterales; Enterobacteriaceae; Salmonella
EBW2328930	99.396	0	Salmonella enterica subsp. enterica serovar Agoueve	GGDEF domain-containing protein	100	1	497	497	31	304	274	2.2e-152	346	494	149	1.3e-34	Bacteria; Proteobacteria; Gammaproteobacteria; Enterobacterales; Enterobacteriaceae; Salmonella
EBW5538210	99.396	0	Salmonella enterica subsp. enterica serovar Pasing	GGDEF domain-containing protein	100	1	497	497	31	304	274	4.1e-153	346	494	149	3.1e-34	Bacteria; Proteobacteria; Gammaproteobacteria; Enterobacterales; Enterobacteriaceae; Salmonella
EBW5585727	99.396	0	Salmonella enterica subsp. enterica serovar Brandenburg	GGDEF domain-containing protein	100	1	497	497	31	304	274	1.8e-152	346	494	149	1.3e-34	Bacteria; Proteobacteria; Gammaproteobacteria; Enterobacterales; Enterobacteriaceae; Salmonella
EBX3898731	99.396	0	Salmonella enterica subsp. enterica serovar Anatum	GGDEF domain-containing protein	100	1	497	497	31	304	274	5.7e-152	346	494	149	1.3e-34	Bacteria; Proteobacteria; Gammaproteobacteria; Enterobacterales; Enterobacteriaceae; Salmonella
EBX8294839	99.396	0	Salmonella enterica subsp. enterica serovar Kottbus	GGDEF domain-containing protein	100	1	497	497	31	304	274	1.9e-152	346	494	149	1.3e-34	Bacteria; Proteobacteria; Gammaproteobacteria; Enterobacterales; Enterobacteriaceae; Salmonella
EBY2145662	99.396	0	Salmonella enterica subsp. enterica serovar Kapemba	GGDEF domain-containing protein	100	1	497	497	31	304	274	4.2e-153	346	494	149	2.8e-33	Bacteria; Proteobacteria; Gammaproteobacteria; Enterobacterales; Enterobacteriaceae; Salmonella
EBY3942298	99.396	0	Salmonella enterica subsp. enterica serovar Kottbus	GGDEF domain-containing protein	100	1	497	497	31	304	274	4.2e-153	346	494	149	1.3e-34	Bacteria; Proteobacteria; Gammaproteobacteria; Enterobacterales; Enterobacteriaceae; Salmonella
EBY7212881	99.396	0	Salmonella enterica subsp. enterica serovar Reading	GGDEF domain-containing protein	100	1	497	497	31	304	274	9e-153	346	494	149	1.3e-34	Bacteria; Proteobacteria; Gammaproteobacteria; Enterobacterales; Enterobacteriaceae; Salmonella
EBZ0730618	99.396	0	Salmonella enterica subsp. enterica serovar Anatum	GGDEF domain-containing protein	100	1	497	497	31	304	274	4.1e-153	346	494	149	5.7e-33	Bacteria; Proteobacteria; Gammaproteobacteria; Enterobacterales; Enterobacteriaceae; Salmonella
EBZ4113922	99.396	0	Salmonella enterica subsp. enterica serovar Montevideo	GGDEF domain-containing protein	100	1	497	497	31	304	274	9.8e-152	346	494	149	1.3e-34	Bacteria; Proteobacteria; Gammaproteobacteria; Enterobacterales; Enterobacteriaceae; Salmonella
EBZ4405883	99.396	0	Salmonella enterica subsp. enterica serovar Infantis	GGDEF domain-containing protein	100	1	497	497	31	304	274	1.6e-152	346	494	149	1.3e-34	Bacteria; Proteobacteria; Gammaproteobacteria; Enterobacterales; Enterobacteriaceae; Salmonella
EBZ7297156	99.396	0	Salmonella enterica subsp. enterica serovar Anatum	GGDEF domain-containing protein	100	1	497	497	31	304	274	1.1e-152	346	494	149	1.3e-34	Bacteria; Proteobacteria; Gammaproteobacteria; Enterobacterales; Enterobacteriaceae; Salmonella
ECA2554908	99.396	0	Salmonella enterica subsp. enterica serovar Poona	GGDEF domain-containing protein	100	1	497	497	31	304	274	4.2e-153	346	494	149	4.1e-33	Bacteria; Proteobacteria; Gammaproteobacteria; Enterobacterales; Enterobacteriaceae; Salmonella
ECA5001291	99.396	0	Salmonella enterica subsp. enterica serovar Schwarzengrund	GGDEF domain-containing protein	100	1	497	497	31	304	274	8.9e-153	346	494	149	1.3e-34	Bacteria; Proteobacteria; Gammaproteobacteria; Enterobacterales; Enterobacteriaceae; Salmonella
ECA7113481	99.396	0	Salmonella enterica subsp. enterica serovar Bareilly	GGDEF domain-containing protein	100	1	497	497	31	304	274	6e-153	346	494	149	3.4e-34	Bacteria; Proteobacteria; Gammaproteobacteria; Enterobacterales; Enterobacteriaceae; Salmonella
ECB6367519	99.396	0	Salmonella enterica subsp. enterica serovar Richmond	GGDEF domain-containing protein	100	1	497	497	31	304	274	8.3e-153	346	494	149	1.3e-34	Bacteria; Proteobacteria; Gammaproteobacteria; Enterobacterales; Enterobacteriaceae; Salmonella
ECB9164450	99.396	0	Salmonella enterica subsp. enterica serovar Anatum	GGDEF domain-containing protein	100	1	497	497	31	304	274	4.1e-153	346	494	149	8.4e-34	Bacteria; Proteobacteria; Gammaproteobacteria; Enterobacterales; Enterobacteriaceae; Salmonella
ECC2320791	99.396	0	Salmonella enterica	GGDEF domain-containing protein	100	1	497	497	31	304	274	3.5e-152	346	494	149	1.3e-34	Bacteria; Proteobacteria; Gammaproteobacteria; Enterobacterales; Enterobacteriaceae; Salmonella
ECC3294390	99.396	0	Salmonella enterica subsp. enterica	GGDEF domain-containing protein	100	1	497	497	31	304	274	9.6e-153	346	494	149	1.3e-34	Bacteria; Proteobacteria; Gammaproteobacteria; Enterobacterales; Enterobacteriaceae; Salmonella
ECC4321148	99.396	0	Salmonella enterica	GGDEF domain-containing protein	100	1	497	497	31	304	274	1.6e-152	346	494	149	1.3e-34	Bacteria; Proteobacteria; Gammaproteobacteria; Enterobacterales; Enterobacteriaceae; Salmonella
ECC5929259	99.396	0	Salmonella enterica	GGDEF domain-containing protein	100	1	497	497	31	304	274	2e-152	346	494	149	1.3e-34	Bacteria; Proteobacteria; Gammaproteobacteria; Enterobacterales; Enterobacteriaceae; Salmonella
ECC9828429	99.396	0	Salmonella enterica subsp. enterica	GGDEF domain-containing protein	100	1	497	497	31	304	274	1.4e-152	346	494	149	1.3e-34	Bacteria; Proteobacteria; Gammaproteobacteria; Enterobacterales; Enterobacteriaceae; Salmonella
ECD2270052	99.396	0	Salmonella enterica subsp. enterica serovar Richmond	GGDEF domain-containing protein	100	1	497	497	31	304	274	2e-152	346	494	149	1.3e-34	Bacteria; Proteobacteria; Gammaproteobacteria; Enterobacterales; Enterobacteriaceae; Salmonella
ECD6396098	99.396	0	Salmonella enterica subsp. enterica serovar Anatum	GGDEF domain-containing protein	100	1	497	497	31	304	274	4.1e-153	346	494	149	2.8e-33	Bacteria; Proteobacteria; Gammaproteobacteria; Enterobacterales; Enterobacteriaceae; Salmonella
ECD8134171	99.396	0	Salmonella enterica	GGDEF domain-containing protein	100	1	497	497	31	304	274	4.2e-153	346	494	149	1.3e-34	Bacteria; Proteobacteria; Gammaproteobacteria; Enterobacterales; Enterobacteriaceae; Salmonella
ECD8823491	99.396	0	Salmonella enterica	GGDEF domain-containing protein	100	1	497	497	31	304	274	1.2e-152	346	494	149	1.3e-34	Bacteria; Proteobacteria; Gammaproteobacteria; Enterobacterales; Enterobacteriaceae; Salmonella
ECD9007028	99.396	0	Salmonella enterica	GGDEF domain-containing protein	100	1	497	497	31	304	274	1.6e-152	346	494	149	1.3e-34	Bacteria; Proteobacteria; Gammaproteobacteria; Enterobacterales; Enterobacteriaceae; Salmonella
ECE0569250	99.396	0	Salmonella enterica subsp. enterica	GGDEF domain-containing protein	100	1	497	497	31	304	274	2.5e-152	346	494	149	1.3e-34	Bacteria; Proteobacteria; Gammaproteobacteria; Enterobacterales; Enterobacteriaceae; Salmonella
ECE1044544	99.396	0	Salmonella enterica	GGDEF domain-containing protein	100	1	497	497	31	304	274	1.8e-152	346	494	149	1.3e-34	Bacteria; Proteobacteria; Gammaproteobacteria; Enterobacterales; Enterobacteriaceae; Salmonella
ECE2955011	99.396	0	Salmonella enterica	GGDEF domain-containing protein	100	1	497	497	31	304	274	4.2e-153	346	494	149	2e-34	Bacteria; Proteobacteria; Gammaproteobacteria; Enterobacterales; Enterobacteriaceae; Salmonella
ECE3472398	99.396	0	Salmonella enterica	GGDEF domain-containing protein	100	1	497	497	31	304	274	4.2e-153	346	494	149	3.9e-34	Bacteria; Proteobacteria; Gammaproteobacteria; Enterobacterales; Enterobacteriaceae; Salmonella
ECE6259383	99.396	0	Salmonella enterica subsp. enterica	GGDEF domain-containing protein	100	1	497	497	31	304	274	4.2e-153	346	494	149	1.3e-34	Bacteria; Proteobacteria; Gammaproteobacteria; Enterobacterales; Enterobacteriaceae; Salmonella
ECE6512642	99.396	0	Salmonella enterica subsp. enterica	GGDEF domain-containing protein	100	1	497	497	31	304	274	8.6e-153	346	494	149	1.3e-34	Bacteria; Proteobacteria; Gammaproteobacteria; Enterobacterales; Enterobacteriaceae; Salmonella
ECE9946947	99.396	0	Salmonella enterica subsp. enterica serovar Anatum	GGDEF domain-containing protein	100	1	497	497	31	304	274	4.1e-153	346	494	149	3.2e-33	Bacteria; Proteobacteria; Gammaproteobacteria; Enterobacterales; Enterobacteriaceae; Salmonella
ECF0264075	99.396	0	Salmonella enterica subsp. enterica serovar Anatum	GGDEF domain-containing protein	100	1	497	497	31	304	274	4.1e-153	346	494	149	1.3e-34	Bacteria; Proteobacteria; Gammaproteobacteria; Enterobacterales; Enterobacteriaceae; Salmonella
ECF2305257	99.396	0	Salmonella enterica subsp. enterica serovar Oranienburg	GGDEF domain-containing protein	100	1	497	497	31	304	274	4.2e-153	346	494	149	1.3e-34	Bacteria; Proteobacteria; Gammaproteobacteria; Enterobacterales; Enterobacteriaceae; Salmonella
ECF4836410	99.396	0	Salmonella enterica	GGDEF domain-containing protein	100	1	497	497	31	304	274	4.2e-153	346	494	149	4.1e-34	Bacteria; Proteobacteria; Gammaproteobacteria; Enterobacterales; Enterobacteriaceae; Salmonella
ECF9038648	99.396	0	Salmonella enterica	GGDEF domain-containing protein	100	1	497	497	31	304	274	1.3e-152	346	494	149	1.3e-34	Bacteria; Proteobacteria; Gammaproteobacteria; Enterobacterales; Enterobacteriaceae; Salmonella
ECG1713751	99.396	0	Salmonella enterica subsp. enterica	GGDEF domain-containing protein	100	1	497	497	31	304	274	1.5e-152	346	494	149	1.3e-34	Bacteria; Proteobacteria; Gammaproteobacteria; Enterobacterales; Enterobacteriaceae; Salmonella
ECG3967805	99.396	0	Salmonella enterica subsp. enterica serovar Agbeni	GGDEF domain-containing protein	100	1	497	497	31	304	274	3.2e-152	346	494	149	1.3e-34	Bacteria; Proteobacteria; Gammaproteobacteria; Enterobacterales; Enterobacteriaceae; Salmonella
ECG4925273	99.396	0	Salmonella enterica subsp. enterica serovar Montevideo	GGDEF domain-containing protein	100	1	497	497	31	304	274	4.2e-153	346	494	149	5.2e-33	Bacteria; Proteobacteria; Gammaproteobacteria; Enterobacterales; Enterobacteriaceae; Salmonella
ECG5348429	99.396	0	Salmonella enterica subsp. enterica serovar Tennessee	GGDEF domain-containing protein	100	1	497	497	31	304	274	4.2e-153	346	494	149	1.9e-34	Bacteria; Proteobacteria; Gammaproteobacteria; Enterobacterales; Enterobacteriaceae; Salmonella
ECG7567673	99.396	0	Salmonella enterica	GGDEF domain-containing protein	100	1	497	497	31	304	274	1.2e-152	346	494	149	1.3e-34	Bacteria; Proteobacteria; Gammaproteobacteria; Enterobacterales; Enterobacteriaceae; Salmonella
ECG8226235	99.396	0	Salmonella enterica	GGDEF domain-containing protein	100	1	497	497	31	304	274	4.2e-153	346	494	149	4.2e-34	Bacteria; Proteobacteria; Gammaproteobacteria; Enterobacterales; Enterobacteriaceae; Salmonella
ECH6297638	99.396	0	Salmonella enterica	GGDEF domain-containing protein	100	1	497	497	31	304	274	7.6e-153	346	494	149	1.3e-34	Bacteria; Proteobacteria; Gammaproteobacteria; Enterobacterales; Enterobacteriaceae; Salmonella
ECI2355421	99.396	0	Salmonella enterica subsp. enterica	GGDEF domain-containing protein	100	1	497	497	31	304	274	7.7e-153	346	494	149	1.3e-34	Bacteria; Proteobacteria; Gammaproteobacteria; Enterobacterales; Enterobacteriaceae; Salmonella
ECI3885600	99.396	0	Salmonella enterica subsp. enterica	GGDEF domain-containing protein	100	1	497	497	31	304	274	4.2e-153	346	494	149	1.1e-34	Bacteria; Proteobacteria; Gammaproteobacteria; Enterobacterales; Enterobacteriaceae; Salmonella
ECJ2820842	99.396	0	Salmonella enterica	GGDEF domain-containing protein	100	1	497	497	31	304	274	4.1e-153	346	494	149	1.3e-34	Bacteria; Proteobacteria; Gammaproteobacteria; Enterobacterales; Enterobacteriaceae; Salmonella
ECK9577345	99.396	0	Salmonella enterica subsp. enterica serovar Apeyeme	GGDEF domain-containing protein	100	1	497	497	31	304	274	4.2e-153	346	494	149	1.3e-34	Bacteria; Proteobacteria; Gammaproteobacteria; Enterobacterales; Enterobacteriaceae; Salmonella
ECL5740601	99.396	0	Salmonella enterica	GGDEF domain-containing protein	100	1	497	497	31	304	274	1.3e-152	346	494	149	1.3e-34	Bacteria; Proteobacteria; Gammaproteobacteria; Enterobacterales; Enterobacteriaceae; Salmonella
ECL8547066	99.396	0	Salmonella enterica	GGDEF domain-containing protein	100	1	497	497	31	304	274	8.9e-153	346	494	149	1.3e-34	Bacteria; Proteobacteria; Gammaproteobacteria; Enterobacterales; Enterobacteriaceae; Salmonella
ECM5267430	99.396	0	Salmonella enterica subsp. enterica serovar Montevideo	GGDEF domain-containing protein	100	1	497	497	31	304	274	4.5e-152	346	494	149	1.3e-34	Bacteria; Proteobacteria; Gammaproteobacteria; Enterobacterales; Enterobacteriaceae; Salmonella
ECN6753810	99.396	0	Salmonella enterica subsp. enterica serovar Newport	GGDEF domain-containing protein	100	1	497	497	31	304	274	4.2e-153	346	494	149	1.3e-34	Bacteria; Proteobacteria; Gammaproteobacteria; Enterobacterales; Enterobacteriaceae; Salmonella
ECP0368752	99.396	0	Salmonella enterica	GGDEF domain-containing protein	100	1	497	497	31	304	274	4.2e-153	346	494	149	3.2e-34	Bacteria; Proteobacteria; Gammaproteobacteria; Enterobacterales; Enterobacteriaceae; Salmonella
ECP3755549	99.396	0	Salmonella enterica	GGDEF domain-containing protein	100	1	497	497	31	304	274	1.9e-152	346	494	149	1.3e-34	Bacteria; Proteobacteria; Gammaproteobacteria; Enterobacterales; Enterobacteriaceae; Salmonella
ECQ2453583	99.396	0	Salmonella enterica	GGDEF domain-containing protein	100	1	497	497	31	304	274	5e-153	346	494	149	1.3e-34	Bacteria; Proteobacteria; Gammaproteobacteria; Enterobacterales; Enterobacteriaceae; Salmonella
ECQ4476022	99.396	0	Salmonella enterica	GGDEF domain-containing protein	100	1	497	497	31	304	274	2.9e-152	346	494	149	1.3e-34	Bacteria; Proteobacteria; Gammaproteobacteria; Enterobacterales; Enterobacteriaceae; Salmonella
ECQ4678427	99.396	0	Salmonella enterica	GGDEF domain-containing protein	100	1	497	497	31	304	274	4.1e-153	346	494	149	1.3e-34	Bacteria; Proteobacteria; Gammaproteobacteria; Enterobacterales; Enterobacteriaceae; Salmonella
ECQ7976884	99.396	0	Salmonella enterica	GGDEF domain-containing protein	100	1	497	497	31	304	274	4.5e-152	346	494	149	1.3e-34	Bacteria; Proteobacteria; Gammaproteobacteria; Enterobacterales; Enterobacteriaceae; Salmonella
ECS0440907	99.396	0	Salmonella enterica	GGDEF domain-containing protein	100	1	497	497	31	304	274	4.2e-153	346	494	149	1.3e-34	Bacteria; Proteobacteria; Gammaproteobacteria; Enterobacterales; Enterobacteriaceae; Salmonella
ECS0539470	99.396	0	Salmonella enterica	GGDEF domain-containing protein	100	1	497	497	31	304	274	8.1e-153	346	494	149	1.3e-34	Bacteria; Proteobacteria; Gammaproteobacteria; Enterobacterales; Enterobacteriaceae; Salmonella
ECS5769838	99.396	0	Salmonella enterica subsp. enterica serovar Braenderup	GGDEF domain-containing protein	100	1	497	497	31	304	274	4.2e-153	346	494	149	3.5e-34	Bacteria; Proteobacteria; Gammaproteobacteria; Enterobacterales; Enterobacteriaceae; Salmonella
ECS6730520	99.396	0	Salmonella enterica subsp. enterica serovar Oranienburg	GGDEF domain-containing protein	100	1	497	497	31	304	274	5.3e-152	346	494	149	1.3e-34	Bacteria; Proteobacteria; Gammaproteobacteria; Enterobacterales; Enterobacteriaceae; Salmonella
ECT5580924	99.396	0	Salmonella enterica subsp. enterica serovar Anatum	GGDEF domain-containing protein	100	1	497	497	31	304	274	1.2e-152	346	494	149	1.3e-34	Bacteria; Proteobacteria; Gammaproteobacteria; Enterobacterales; Enterobacteriaceae; Salmonella
ECU9309490	99.396	0	Salmonella enterica subsp. enterica serovar Poona	GGDEF domain-containing protein	100	1	497	497	31	304	274	4.2e-153	346	494	149	1e-34	Bacteria; Proteobacteria; Gammaproteobacteria; Enterobacterales; Enterobacteriaceae; Salmonella
ECV2113496	99.396	0	Salmonella enterica	GGDEF domain-containing protein	100	1	497	497	31	304	274	4.1e-153	346	494	149	4e-33	Bacteria; Proteobacteria; Gammaproteobacteria; Enterobacterales; Enterobacteriaceae; Salmonella
ECV2878286	99.396	0	Salmonella enterica	GGDEF domain-containing protein	100	1	497	497	31	304	274	5.2e-152	346	494	149	1.3e-34	Bacteria; Proteobacteria; Gammaproteobacteria; Enterobacterales; Enterobacteriaceae; Salmonella
ECW1256434	99.396	0	Salmonella enterica	GGDEF domain-containing protein	100	1	497	497	31	304	274	4.1e-153	346	494	149	5.2e-33	Bacteria; Proteobacteria; Gammaproteobacteria; Enterobacterales; Enterobacteriaceae; Salmonella
ECW1550333	99.396	0	Salmonella enterica	GGDEF domain-containing protein	100	1	497	497	31	304	274	4.6e-152	346	494	149	1.3e-34	Bacteria; Proteobacteria; Gammaproteobacteria; Enterobacterales; Enterobacteriaceae; Salmonella
ECX3225593	99.396	0	Salmonella enterica subsp. enterica serovar Muenchen	GGDEF domain-containing protein	100	1	497	497	31	304	274	1.6e-152	346	494	149	1.3e-34	Bacteria; Proteobacteria; Gammaproteobacteria; Enterobacterales; Enterobacteriaceae; Salmonella
ECX4365420	99.396	0	Salmonella enterica	GGDEF domain-containing protein	100	1	497	497	31	304	274	4.2e-153	346	494	149	1.9e-34	Bacteria; Proteobacteria; Gammaproteobacteria; Enterobacterales; Enterobacteriaceae; Salmonella
ECX7701574	99.396	0	Salmonella enterica	GGDEF domain-containing protein	100	1	497	497	31	304	274	1e-152	346	494	149	1.3e-34	Bacteria; Proteobacteria; Gammaproteobacteria; Enterobacterales; Enterobacteriaceae; Salmonella
ECY1858125	99.396	0	Salmonella enterica	GGDEF domain-containing protein	100	1	497	497	31	304	274	3.9e-152	346	494	149	1.3e-34	Bacteria; Proteobacteria; Gammaproteobacteria; Enterobacterales; Enterobacteriaceae; Salmonella
ECY4020247	99.396	0	Salmonella enterica subsp. enterica serovar Brandenburg	GGDEF domain-containing protein	100	1	497	497	31	304	274	4.2e-153	346	494	149	9.1e-34	Bacteria; Proteobacteria; Gammaproteobacteria; Enterobacterales; Enterobacteriaceae; Salmonella
ECY4913824	99.396	0	Salmonella enterica subsp. enterica serovar Oranienburg	GGDEF domain-containing protein	100	1	497	497	31	304	274	8.3e-153	346	494	149	1.3e-34	Bacteria; Proteobacteria; Gammaproteobacteria; Enterobacterales; Enterobacteriaceae; Salmonella
ECY6297742	99.396	0	Salmonella enterica subsp. enterica serovar Infantis	GGDEF domain-containing protein	100	1	497	497	32	304	273	1.1e-152	346	494	149	1.3e-34	Bacteria; Proteobacteria; Gammaproteobacteria; Enterobacterales; Enterobacteriaceae; Salmonella
ECZ2222778	99.396	0	Salmonella enterica	GGDEF domain-containing protein	100	1	497	497	31	304	274	1.2e-152	346	494	149	1.3e-34	Bacteria; Proteobacteria; Gammaproteobacteria; Enterobacterales; Enterobacteriaceae; Salmonella
EDC2785257	99.396	0	Salmonella enterica	GGDEF domain-containing protein	100	1	497	497	31	304	274	4.1e-153	346	494	149	5.2e-35	Bacteria; Proteobacteria; Gammaproteobacteria; Enterobacterales; Enterobacteriaceae; Salmonella
EDC4851545	99.396	0	Salmonella enterica	GGDEF domain-containing protein	100	1	497	497	31	304	274	4.2e-153	346	494	149	3.8e-34	Bacteria; Proteobacteria; Gammaproteobacteria; Enterobacterales; Enterobacteriaceae; Salmonella
EDE2627995	99.396	0	Salmonella enterica subsp. enterica serovar Anatum	diguanylate cyclase	100	1	497	497	31	304	274	4.1e-153	346	494	149	1.3e-34	Bacteria; Proteobacteria; Gammaproteobacteria; Enterobacterales; Enterobacteriaceae; Salmonella
EDF8726465	99.396	0	Salmonella enterica	diguanylate cyclase	100	1	497	497	31	304	274	7.5e-153	346	494	149	1.3e-34	Bacteria; Proteobacteria; Gammaproteobacteria; Enterobacterales; Enterobacteriaceae; Salmonella
EDG2058490	99.396	0	Salmonella enterica	diguanylate cyclase	100	1	497	497	31	304	274	4.2e-153	346	494	149	2.3e-34	Bacteria; Proteobacteria; Gammaproteobacteria; Enterobacterales; Enterobacteriaceae; Salmonella
EDH8522252	99.396	0	Salmonella enterica subsp. enterica serovar Newport	diguanylate cyclase	100	1	497	497	31	304	274	4.2e-153	346	494	149	1.3e-34	Bacteria; Proteobacteria; Gammaproteobacteria; Enterobacterales; Enterobacteriaceae; Salmonella
EDI0416651	99.396	0	Salmonella enterica subsp. enterica serovar Winterthur	diguanylate cyclase	100	1	497	497	31	304	274	6.3e-153	346	494	149	1.3e-34	Bacteria; Proteobacteria; Gammaproteobacteria; Enterobacterales; Enterobacteriaceae; Salmonella
EDI1495167	99.396	0	Salmonella enterica	diguanylate cyclase	100	1	497	497	31	304	274	4.2e-153	346	494	149	1.3e-34	Bacteria; Proteobacteria; Gammaproteobacteria; Enterobacterales; Enterobacteriaceae; Salmonella
EDI3148617	99.396	0	Salmonella enterica subsp. enterica serovar Infantis	diguanylate cyclase	100	1	497	497	31	304	274	4.2e-153	346	494	149	1.3e-32	Bacteria; Proteobacteria; Gammaproteobacteria; Enterobacterales; Enterobacteriaceae; Salmonella
EDI6965607	99.396	0	Salmonella enterica subsp. enterica serovar Infantis	diguanylate cyclase	100	1	497	497	31	304	274	1.8e-152	346	494	149	1.3e-34	Bacteria; Proteobacteria; Gammaproteobacteria; Enterobacterales; Enterobacteriaceae; Salmonella
EDI8155858	99.396	0	Salmonella enterica	diguanylate cyclase	100	1	497	497	31	304	274	1.4e-152	346	494	149	1.3e-34	Bacteria; Proteobacteria; Gammaproteobacteria; Enterobacterales; Enterobacteriaceae; Salmonella
EDJ1269372	99.396	0	Salmonella enterica	diguanylate cyclase	100	1	497	497	31	304	274	4.2e-153	346	494	149	1.5e-34	Bacteria; Proteobacteria; Gammaproteobacteria; Enterobacterales; Enterobacteriaceae; Salmonella
EDJ2003207	99.396	0	Salmonella enterica	diguanylate cyclase	100	1	497	497	31	304	274	4.2e-153	346	494	149	5.9e-35	Bacteria; Proteobacteria; Gammaproteobacteria; Enterobacterales; Enterobacteriaceae; Salmonella
EDJ2525479	99.396	0	Salmonella enterica subsp. enterica serovar Muenchen	diguanylate cyclase	100	1	497	497	31	304	274	9.9e-153	346	494	149	1.3e-34	Bacteria; Proteobacteria; Gammaproteobacteria; Enterobacterales; Enterobacteriaceae; Salmonella
EDJ4599899	99.396	0	Salmonella enterica	diguanylate cyclase	100	1	497	497	31	304	274	4.2e-153	346	494	149	9.4e-35	Bacteria; Proteobacteria; Gammaproteobacteria; Enterobacterales; Enterobacteriaceae; Salmonella
EDK5334291	99.396	0	Salmonella enterica subsp. enterica serovar Poona	diguanylate cyclase	100	1	497	497	31	304	274	4.2e-153	346	494	149	1.2e-34	Bacteria; Proteobacteria; Gammaproteobacteria; Enterobacterales; Enterobacteriaceae; Salmonella
EDK9096394	99.396	0	Salmonella enterica	diguanylate cyclase	100	1	497	497	31	304	274	1.4e-152	346	494	149	1.3e-34	Bacteria; Proteobacteria; Gammaproteobacteria; Enterobacterales; Enterobacteriaceae; Salmonella
EDL0762933	99.396	0	Salmonella enterica subsp. enterica serovar Muenchen	diguanylate cyclase	100	1	497	497	31	304	274	5.1e-152	346	494	149	1.3e-34	Bacteria; Proteobacteria; Gammaproteobacteria; Enterobacterales; Enterobacteriaceae; Salmonella
EDL4285278	99.396	0	Salmonella enterica subsp. enterica serovar Infantis	diguanylate cyclase	100	1	497	497	31	304	274	4.2e-153	346	494	149	6.8e-34	Bacteria; Proteobacteria; Gammaproteobacteria; Enterobacterales; Enterobacteriaceae; Salmonella
EDL9335001	99.396	0	Salmonella enterica subsp. enterica serovar Infantis	diguanylate cyclase	100	1	497	497	31	304	274	2.3e-152	346	494	149	1.3e-34	Bacteria; Proteobacteria; Gammaproteobacteria; Enterobacterales; Enterobacteriaceae; Salmonella
EDM3869844	99.396	0	Salmonella enterica subsp. enterica serovar Infantis	diguanylate cyclase	100	1	497	497	31	304	274	4.2e-153	346	494	149	7.2e-34	Bacteria; Proteobacteria; Gammaproteobacteria; Enterobacterales; Enterobacteriaceae; Salmonella
EDN0598468	99.396	0	Salmonella enterica subsp. enterica serovar Infantis	diguanylate cyclase	100	1	497	497	31	304	274	3.4e-152	346	494	149	1.3e-34	Bacteria; Proteobacteria; Gammaproteobacteria; Enterobacterales; Enterobacteriaceae; Salmonella
EDN0612678	99.396	0	Salmonella enterica subsp. enterica serovar Poona	diguanylate cyclase	100	1	497	497	31	304	274	1.2e-152	346	494	149	1.3e-34	Bacteria; Proteobacteria; Gammaproteobacteria; Enterobacterales; Enterobacteriaceae; Salmonella
EDO4331107	99.396	0	Salmonella enterica subsp. enterica serovar Newport	diguanylate cyclase	100	1	497	497	31	304	274	9e-153	346	494	149	1.3e-34	Bacteria; Proteobacteria; Gammaproteobacteria; Enterobacterales; Enterobacteriaceae; Salmonella
EDO6452777	99.396	0	Salmonella enterica subsp. enterica serovar Anatum	GGDEF domain-containing protein	100	1	497	497	31	304	274	4.1e-153	346	494	149	1e-33	Bacteria; Proteobacteria; Gammaproteobacteria; Enterobacterales; Enterobacteriaceae; Salmonella
EDP9908930	99.396	0	Salmonella enterica subsp. enterica serovar Anatum	GGDEF domain-containing protein	100	1	497	497	31	304	274	4.1e-153	346	494	149	1.6e-34	Bacteria; Proteobacteria; Gammaproteobacteria; Enterobacterales; Enterobacteriaceae; Salmonella
EDQ4843117	99.396	0	Salmonella enterica subsp. enterica serovar Chester	GGDEF domain-containing protein	100	1	497	497	31	304	274	4.2e-153	346	494	149	1.8e-34	Bacteria; Proteobacteria; Gammaproteobacteria; Enterobacterales; Enterobacteriaceae; Salmonella
EDR4745462	99.396	0	Salmonella enterica subsp. enterica serovar Agbeni	GGDEF domain-containing protein	100	1	497	497	31	304	274	4.1e-153	346	494	149	9.3e-34	Bacteria; Proteobacteria; Gammaproteobacteria; Enterobacterales; Enterobacteriaceae; Salmonella
EDS2831216	99.396	0	Salmonella enterica	GGDEF domain-containing protein	100	1	497	497	31	304	274	4.2e-153	346	494	149	1.3e-34	Bacteria; Proteobacteria; Gammaproteobacteria; Enterobacterales; Enterobacteriaceae; Salmonella
EDS4210624	99.396	0	Salmonella enterica subsp. enterica	GGDEF domain-containing protein	100	1	497	497	31	304	274	8.5e-153	346	494	149	1.3e-34	Bacteria; Proteobacteria; Gammaproteobacteria; Enterobacterales; Enterobacteriaceae; Salmonella
EDS7364728	99.396	0	Salmonella enterica	GGDEF domain-containing protein	100	1	497	497	31	304	274	4.2e-153	346	494	149	1.9e-34	Bacteria; Proteobacteria; Gammaproteobacteria; Enterobacterales; Enterobacteriaceae; Salmonella
EDS9166623	99.396	0	Salmonella enterica	GGDEF domain-containing protein	100	1	497	497	31	304	274	4.2e-153	346	494	149	3.9e-33	Bacteria; Proteobacteria; Gammaproteobacteria; Enterobacterales; Enterobacteriaceae; Salmonella
EDS9298322	99.396	0	Salmonella enterica	GGDEF domain-containing protein	100	1	497	497	31	304	274	4.1e-153	346	494	149	7.7e-35	Bacteria; Proteobacteria; Gammaproteobacteria; Enterobacterales; Enterobacteriaceae; Salmonella
EDT4075239	99.396	0	Salmonella enterica subsp. enterica serovar Cerro	GGDEF domain-containing protein	100	1	497	497	31	304	274	9.8e-152	346	494	149	1.3e-34	Bacteria; Proteobacteria; Gammaproteobacteria; Enterobacterales; Enterobacteriaceae; Salmonella
EDT5607157	99.396	0	Salmonella enterica subsp. enterica serovar Braenderup	GGDEF domain-containing protein	100	1	497	497	31	304	274	3.2e-152	346	494	149	1.3e-34	Bacteria; Proteobacteria; Gammaproteobacteria; Enterobacterales; Enterobacteriaceae; Salmonella
EDU2416646	99.396	0	Salmonella enterica subsp. enterica serovar Hartford	GGDEF domain-containing protein	100	1	497	497	31	304	274	1.6e-152	346	494	149	1.3e-34	Bacteria; Proteobacteria; Gammaproteobacteria; Enterobacterales; Enterobacteriaceae; Salmonella
EDU4458241	99.396	0	Salmonella enterica subsp. enterica serovar Hartford	GGDEF domain-containing protein	100	1	497	497	31	304	274	4.2e-153	346	494	149	6.2e-35	Bacteria; Proteobacteria; Gammaproteobacteria; Enterobacterales; Enterobacteriaceae; Salmonella
EDU6111062	99.396	0	Salmonella enterica subsp. enterica serovar Splott	GGDEF domain-containing protein	100	1	497	497	31	304	274	7e-153	346	494	149	1.3e-34	Bacteria; Proteobacteria; Gammaproteobacteria; Enterobacterales; Enterobacteriaceae; Salmonella
EDU9094151	99.396	0	Salmonella enterica subsp. enterica serovar Anatum	GGDEF domain-containing protein	100	1	497	497	31	304	274	4.1e-153	346	494	149	2.6e-33	Bacteria; Proteobacteria; Gammaproteobacteria; Enterobacterales; Enterobacteriaceae; Salmonella
EDW0819385	99.396	0	Salmonella enterica subsp. enterica serovar Salford	GGDEF domain-containing protein	100	1	497	497	31	304	274	4.2e-153	346	494	149	1e-33	Bacteria; Proteobacteria; Gammaproteobacteria; Enterobacterales; Enterobacteriaceae; Salmonella
EDW2627085	99.396	0	Salmonella enterica subsp. enterica	GGDEF domain-containing protein	100	1	497	497	31	304	274	6.8e-153	346	494	149	1.3e-34	Bacteria; Proteobacteria; Gammaproteobacteria; Enterobacterales; Enterobacteriaceae; Salmonella
EDX0895890	99.396	0	Salmonella enterica subsp. enterica	GGDEF domain-containing protein	100	1	497	497	31	304	274	6.2e-152	346	494	149	1.3e-34	Bacteria; Proteobacteria; Gammaproteobacteria; Enterobacterales; Enterobacteriaceae; Salmonella
EDX6338577	99.396	0	Salmonella enterica subsp. enterica serovar Braenderup	GGDEF domain-containing protein	100	1	497	497	31	304	274	5.4e-152	346	494	149	1.3e-34	Bacteria; Proteobacteria; Gammaproteobacteria; Enterobacterales; Enterobacteriaceae; Salmonella
EDX7993973	99.396	0	Salmonella enterica subsp. enterica serovar London	GGDEF domain-containing protein	100	1	497	497	31	304	274	4.1e-153	346	494	149	1.5e-34	Bacteria; Proteobacteria; Gammaproteobacteria; Enterobacterales; Enterobacteriaceae; Salmonella
EDY4135381	99.396	0	Salmonella enterica	GGDEF domain-containing protein	100	1	497	497	31	304	274	4.2e-153	346	494	149	1.3e-34	Bacteria; Proteobacteria; Gammaproteobacteria; Enterobacterales; Enterobacteriaceae; Salmonella
EDZ2230773	99.396	0	Salmonella enterica	GGDEF domain-containing protein	100	1	497	497	31	304	274	4.2e-153	346	494	149	1.3e-34	Bacteria; Proteobacteria; Gammaproteobacteria; Enterobacterales; Enterobacteriaceae; Salmonella
EDZ3251618	99.396	0	Salmonella enterica	diguanylate cyclase	100	1	497	497	31	304	274	4.2e-153	346	494	149	1.5e-34	Bacteria; Proteobacteria; Gammaproteobacteria; Enterobacterales; Enterobacteriaceae; Salmonella
EEA0768760	99.396	0	Salmonella enterica	GGDEF domain-containing protein	100	1	497	497	31	304	274	4.1e-153	346	494	149	1.3e-34	Bacteria; Proteobacteria; Gammaproteobacteria; Enterobacterales; Enterobacteriaceae; Salmonella
EEA7145434	99.396	0	Salmonella enterica	GGDEF domain-containing protein	100	1	497	497	31	304	274	4.1e-153	346	494	149	9.6e-34	Bacteria; Proteobacteria; Gammaproteobacteria; Enterobacterales; Enterobacteriaceae; Salmonella
EEA8023394	99.396	0	Salmonella enterica subsp. enterica	GGDEF domain-containing protein	100	1	497	497	31	304	274	4.2e-153	346	494	149	7.6e-34	Bacteria; Proteobacteria; Gammaproteobacteria; Enterobacterales; Enterobacteriaceae; Salmonella
EEB8306355	99.396	0	Salmonella enterica subsp. enterica serovar Oslo	GGDEF domain-containing protein	100	1	497	497	31	304	274	4.2e-153	346	494	149	1.3e-34	Bacteria; Proteobacteria; Gammaproteobacteria; Enterobacterales; Enterobacteriaceae; Salmonella
EEC2633465	99.396	0	Salmonella enterica subsp. enterica serovar Infantis	diguanylate cyclase	100	1	497	497	31	304	274	9.8e-153	346	494	149	1.3e-34	Bacteria; Proteobacteria; Gammaproteobacteria; Enterobacterales; Enterobacteriaceae; Salmonella
EEC4826327	99.396	0	Salmonella enterica	GGDEF domain-containing protein	100	1	497	497	31	304	274	4.3e-152	346	494	149	1.3e-34	Bacteria; Proteobacteria; Gammaproteobacteria; Enterobacterales; Enterobacteriaceae; Salmonella
EEC5411556	99.396	0	Salmonella enterica subsp. enterica serovar Miami	GGDEF domain-containing protein	100	1	497	497	31	304	274	3.6e-153	346	494	149	1.3e-34	Bacteria; Proteobacteria; Gammaproteobacteria; Enterobacterales; Enterobacteriaceae; Salmonella
EEE1531958	99.396	0	Salmonella enterica subsp. enterica serovar Anatum	GGDEF domain-containing protein	100	1	497	497	31	304	274	9.5e-152	346	494	149	1.3e-34	Bacteria; Proteobacteria; Gammaproteobacteria; Enterobacterales; Enterobacteriaceae; Salmonella
EEE2371092	99.396	0	Salmonella enterica subsp. enterica serovar Anatum	GGDEF domain-containing protein	100	1	497	497	31	304	274	4.1e-153	346	494	149	1.3e-34	Bacteria; Proteobacteria; Gammaproteobacteria; Enterobacterales; Enterobacteriaceae; Salmonella
EEE3930107	99.396	0	Salmonella enterica subsp. enterica serovar Rubislaw	diguanylate cyclase	100	1	497	497	31	304	274	4.2e-153	346	494	149	5.4e-34	Bacteria; Proteobacteria; Gammaproteobacteria; Enterobacterales; Enterobacteriaceae; Salmonella
EEE7080989	99.396	0	Salmonella enterica subsp. enterica serovar Pensacola	GGDEF domain-containing protein	100	1	497	497	31	304	274	6.3e-153	346	494	149	1.3e-34	Bacteria; Proteobacteria; Gammaproteobacteria; Enterobacterales; Enterobacteriaceae; Salmonella
EEF2596593	99.396	0	Salmonella enterica	GGDEF domain-containing protein	100	1	497	497	31	304	274	4.2e-153	346	494	149	1.3e-34	Bacteria; Proteobacteria; Gammaproteobacteria; Enterobacterales; Enterobacteriaceae; Salmonella
EEF3145562	99.396	0	Salmonella enterica subsp. enterica serovar Anatum	diguanylate cyclase	100	1	497	497	31	304	274	4.1e-153	346	494	149	1.3e-34	Bacteria; Proteobacteria; Gammaproteobacteria; Enterobacterales; Enterobacteriaceae; Salmonella
EEF7214140	99.396	0	Salmonella enterica	GGDEF domain-containing protein	100	1	497	497	31	304	274	1.1e-152	346	494	149	1.3e-34	Bacteria; Proteobacteria; Gammaproteobacteria; Enterobacterales; Enterobacteriaceae; Salmonella
EEG2046373	99.396	0	Salmonella enterica	GGDEF domain-containing protein	100	1	497	497	31	304	274	3.6e-151	346	494	149	2.9e-34	Bacteria; Proteobacteria; Gammaproteobacteria; Enterobacterales; Enterobacteriaceae; Salmonella
EEG4150345	99.396	0	Salmonella enterica	GGDEF domain-containing protein	100	1	497	497	31	304	274	9.6e-152	346	494	149	1.3e-34	Bacteria; Proteobacteria; Gammaproteobacteria; Enterobacterales; Enterobacteriaceae; Salmonella
EEG7216036	99.396	0	Salmonella enterica	GGDEF domain-containing protein	100	1	497	497	31	304	274	4.1e-153	346	494	149	5.7e-34	Bacteria; Proteobacteria; Gammaproteobacteria; Enterobacterales; Enterobacteriaceae; Salmonella
EEG8356884	99.396	0	Salmonella enterica subsp. enterica	GGDEF domain-containing protein	100	1	497	497	31	304	274	4.5e-152	346	494	149	1.3e-34	Bacteria; Proteobacteria; Gammaproteobacteria; Enterobacterales; Enterobacteriaceae; Salmonella
EEG9919535	99.396	0	Salmonella enterica	diguanylate cyclase	100	1	497	497	31	304	274	4.2e-153	346	494	149	1.9e-34	Bacteria; Proteobacteria; Gammaproteobacteria; Enterobacterales; Enterobacteriaceae; Salmonella
EEH2709313	99.396	0	Salmonella enterica subsp. enterica	GGDEF domain-containing protein	100	1	497	497	31	304	274	1.3e-152	346	494	149	1.3e-34	Bacteria; Proteobacteria; Gammaproteobacteria; Enterobacterales; Enterobacteriaceae; Salmonella
EEH5904824	99.396	0	Salmonella enterica	GGDEF domain-containing protein	100	1	497	497	31	304	274	3.2e-153	346	494	149	1.3e-34	Bacteria; Proteobacteria; Gammaproteobacteria; Enterobacterales; Enterobacteriaceae; Salmonella
EEI1818945	99.396	0	Salmonella enterica subsp. enterica serovar Java	GGDEF domain-containing protein	100	1	497	497	31	304	274	1.7e-152	346	494	149	1.3e-34	Bacteria; Proteobacteria; Gammaproteobacteria; Enterobacterales; Enterobacteriaceae; Salmonella
EEI2188434	99.396	0	Salmonella enterica	GGDEF domain-containing protein	100	1	497	497	31	304	274	2.2e-152	346	494	149	1.3e-34	Bacteria; Proteobacteria; Gammaproteobacteria; Enterobacterales; Enterobacteriaceae; Salmonella
EEJ1482196	99.396	0	Salmonella enterica subsp. enterica serovar Sanjuan	GGDEF domain-containing protein	100	1	497	497	31	304	274	8.7e-153	346	494	149	1.3e-34	Bacteria; Proteobacteria; Gammaproteobacteria; Enterobacterales; Enterobacteriaceae; Salmonella
EEJ3959951	99.396	0	Salmonella enterica subsp. enterica serovar 4,	GGDEF domain-containing protein	100	1	497	497	31	304	274	2.5e-151	346	494	149	2e-34	Bacteria; Proteobacteria; Gammaproteobacteria; Enterobacterales; Enterobacteriaceae; Salmonella
EEJ5954955	99.396	0	Salmonella enterica	GGDEF domain-containing protein	100	1	497	497	31	304	274	1.3e-151	346	494	149	1.3e-34	Bacteria; Proteobacteria; Gammaproteobacteria; Enterobacterales; Enterobacteriaceae; Salmonella
EEJ7600670	99.396	0	Salmonella enterica subsp. enterica serovar Kiambu	GGDEF domain-containing protein	100	1	497	497	31	304	274	4.1e-153	346	494	149	4.5e-35	Bacteria; Proteobacteria; Gammaproteobacteria; Enterobacterales; Enterobacteriaceae; Salmonella
EEJ8364751	99.396	0	Salmonella enterica	GGDEF domain-containing protein	100	1	497	497	31	304	274	4.1e-153	346	494	149	7.2e-33	Bacteria; Proteobacteria; Gammaproteobacteria; Enterobacterales; Enterobacteriaceae; Salmonella
EEK4977672	99.396	0	Salmonella enterica	diguanylate cyclase	100	1	497	497	31	304	274	4.2e-153	346	494	149	1.3e-34	Bacteria; Proteobacteria; Gammaproteobacteria; Enterobacterales; Enterobacteriaceae; Salmonella
EEK7866330	99.396	0	Salmonella enterica	GGDEF domain-containing protein	100	1	497	497	31	304	274	4.2e-153	346	494	149	1.3e-34	Bacteria; Proteobacteria; Gammaproteobacteria; Enterobacterales; Enterobacteriaceae; Salmonella
EEL8158235	99.396	0	Salmonella enterica	diguanylate cyclase	100	1	497	497	31	304	274	7.4e-153	346	494	149	1.3e-34	Bacteria; Proteobacteria; Gammaproteobacteria; Enterobacterales; Enterobacteriaceae; Salmonella
EEL8241693	99.396	0	Salmonella enterica subsp. enterica serovar Montevideo	diguanylate cyclase	100	1	497	497	31	304	274	2.2e-152	346	494	149	1.3e-34	Bacteria; Proteobacteria; Gammaproteobacteria; Enterobacterales; Enterobacteriaceae; Salmonella
EEM6570370	99.396	0	Salmonella enterica subsp. enterica serovar Infantis	diguanylate cyclase	100	1	497	497	31	304	274	1.8e-152	346	494	149	1.3e-34	Bacteria; Proteobacteria; Gammaproteobacteria; Enterobacterales; Enterobacteriaceae; Salmonella
EEO8940373	99.396	0	Salmonella enterica	GGDEF domain-containing protein	100	1	497	497	31	304	274	6.6e-152	346	494	149	1.3e-34	Bacteria; Proteobacteria; Gammaproteobacteria; Enterobacterales; Enterobacteriaceae; Salmonella
EEO9776290	99.396	0	Salmonella enterica	GGDEF domain-containing protein	100	1	497	497	31	304	274	4.2e-153	346	494	149	1.3e-34	Bacteria; Proteobacteria; Gammaproteobacteria; Enterobacterales; Enterobacteriaceae; Salmonella
EEP1348033	99.396	0	Salmonella enterica	GGDEF domain-containing protein	100	1	497	497	31	304	274	3.2e-152	346	494	149	1.3e-34	Bacteria; Proteobacteria; Gammaproteobacteria; Enterobacterales; Enterobacteriaceae; Salmonella
EFP5151952	99.396	0	Salmonella enterica	GGDEF domain-containing protein	100	1	497	497	31	304	274	4.1e-153	346	494	149	1e-33	Bacteria; Proteobacteria; Gammaproteobacteria; Enterobacterales; Enterobacteriaceae; Salmonella
EFQ5406198	99.396	0	Salmonella enterica	GGDEF domain-containing protein	100	1	497	497	31	304	274	5.2e-153	346	494	149	1.3e-34	Bacteria; Proteobacteria; Gammaproteobacteria; Enterobacterales; Enterobacteriaceae; Salmonella
EFR0770987	99.396	0	Salmonella enterica	GGDEF domain-containing protein	100	1	497	497	31	304	274	5e-152	346	494	149	1.3e-34	Bacteria; Proteobacteria; Gammaproteobacteria; Enterobacterales; Enterobacteriaceae; Salmonella
EFR3980005	99.396	0	Salmonella enterica	GGDEF domain-containing protein	100	1	497	497	31	304	274	2.1e-152	346	494	149	1.3e-34	Bacteria; Proteobacteria; Gammaproteobacteria; Enterobacterales; Enterobacteriaceae; Salmonella
EFR4776811	99.396	0	Salmonella enterica	GGDEF domain-containing protein	100	1	497	497	31	304	274	1.4e-152	346	494	149	1.3e-34	Bacteria; Proteobacteria; Gammaproteobacteria; Enterobacterales; Enterobacteriaceae; Salmonella
EFR5126251	99.396	0	Salmonella enterica	GGDEF domain-containing protein	100	1	497	497	31	304	274	4.1e-153	346	494	149	1.3e-34	Bacteria; Proteobacteria; Gammaproteobacteria; Enterobacterales; Enterobacteriaceae; Salmonella
EFR5985500	99.396	0	Salmonella enterica	GGDEF domain-containing protein	100	1	497	497	31	304	274	2.1e-152	346	494	149	1.3e-34	Bacteria; Proteobacteria; Gammaproteobacteria; Enterobacterales; Enterobacteriaceae; Salmonella
EFR7190918	99.396	0	Salmonella enterica	GGDEF domain-containing protein	100	1	497	497	31	304	274	5e-151	346	494	149	1.3e-34	Bacteria; Proteobacteria; Gammaproteobacteria; Enterobacterales; Enterobacteriaceae; Salmonella
EFR7564857	99.396	0	Salmonella enterica	GGDEF domain-containing protein	100	1	497	497	31	304	274	2.7e-152	346	494	149	1.3e-34	Bacteria; Proteobacteria; Gammaproteobacteria; Enterobacterales; Enterobacteriaceae; Salmonella
EFS9317569	99.396	0	Salmonella enterica subsp. enterica serovar Brandenburg	GGDEF domain-containing protein	100	1	497	497	31	304	274	4.2e-153	346	494	149	1.6e-34	Bacteria; Proteobacteria; Gammaproteobacteria; Enterobacterales; Enterobacteriaceae; Salmonella
EFT5073934	99.396	0	Salmonella enterica	GGDEF domain-containing protein	100	1	497	497	31	304	274	4.2e-153	346	494	149	1.3e-34	Bacteria; Proteobacteria; Gammaproteobacteria; Enterobacterales; Enterobacteriaceae; Salmonella
EFT7841926	99.396	0	Salmonella enterica	GGDEF domain-containing protein	100	1	497	497	31	304	274	4.2e-153	346	494	149	1.3e-34	Bacteria; Proteobacteria; Gammaproteobacteria; Enterobacterales; Enterobacteriaceae; Salmonella
EFU3255629	99.396	0	Salmonella enterica	GGDEF domain-containing protein	100	1	497	497	31	304	274	8.5e-153	346	494	149	1.3e-34	Bacteria; Proteobacteria; Gammaproteobacteria; Enterobacterales; Enterobacteriaceae; Salmonella
EFV3450928	99.396	0	Salmonella enterica subsp. enterica serovar Infantis	GGDEF domain-containing protein	100	1	497	497	31	304	274	1.4e-152	346	494	149	1.3e-34	Bacteria; Proteobacteria; Gammaproteobacteria; Enterobacterales; Enterobacteriaceae; Salmonella
EFW6495255	99.396	0	Salmonella enterica	GGDEF domain-containing protein	100	1	497	497	31	304	274	4.2e-153	346	494	149	1.3e-34	Bacteria; Proteobacteria; Gammaproteobacteria; Enterobacterales; Enterobacteriaceae; Salmonella
EGD1795403	99.396	0	Salmonella enterica subsp. enterica serovar Anatum	GGDEF domain-containing protein	100	1	497	497	31	304	274	4.1e-153	346	494	149	2.3e-34	Bacteria; Proteobacteria; Gammaproteobacteria; Enterobacterales; Enterobacteriaceae; Salmonella
EGD2849315	99.396	0	Salmonella enterica	GGDEF domain-containing protein	100	1	497	497	31	304	274	4.2e-153	346	494	149	1.3e-34	Bacteria; Proteobacteria; Gammaproteobacteria; Enterobacterales; Enterobacteriaceae; Salmonella
EGD4018393	99.396	0	Salmonella enterica subsp. enterica serovar Infantis	GGDEF domain-containing protein	100	1	497	497	31	304	274	3.3e-152	346	494	149	1.3e-34	Bacteria; Proteobacteria; Gammaproteobacteria; Enterobacterales; Enterobacteriaceae; Salmonella
EGE4787911	99.396	0	Salmonella enterica subsp. enterica serovar Anatum	GGDEF domain-containing protein	100	1	497	497	31	304	274	2e-152	346	494	149	1.3e-34	Bacteria; Proteobacteria; Gammaproteobacteria; Enterobacterales; Enterobacteriaceae; Salmonella
EGE5469920	99.396	0	Salmonella enterica subsp. enterica serovar Anatum	GGDEF domain-containing protein	100	1	497	497	31	304	274	8.8e-153	346	494	149	1.3e-34	Bacteria; Proteobacteria; Gammaproteobacteria; Enterobacterales; Enterobacteriaceae; Salmonella
EGF5908034	99.396	0	Salmonella enterica	GGDEF domain-containing protein	100	1	497	497	31	304	274	4.2e-153	346	494	149	1.3e-34	Bacteria; Proteobacteria; Gammaproteobacteria; Enterobacterales; Enterobacteriaceae; Salmonella
EGF7202307	99.396	0	Salmonella enterica	GGDEF domain-containing protein	100	1	497	497	31	304	274	3e-151	346	494	149	2.9e-34	Bacteria; Proteobacteria; Gammaproteobacteria; Enterobacterales; Enterobacteriaceae; Salmonella
EGH0788279	99.396	0	Salmonella enterica subsp. enterica serovar Anatum	GGDEF domain-containing protein	100	1	497	497	31	304	274	1.1e-152	346	494	149	1.3e-34	Bacteria; Proteobacteria; Gammaproteobacteria; Enterobacterales; Enterobacteriaceae; Salmonella
EGH5979178	99.396	0	Salmonella enterica	GGDEF domain-containing protein	100	1	497	497	31	304	274	4.2e-153	346	494	149	1.3e-34	Bacteria; Proteobacteria; Gammaproteobacteria; Enterobacterales; Enterobacteriaceae; Salmonella
EGI7359459	99.396	0	Salmonella enterica subsp. enterica serovar Pomona	GGDEF domain-containing protein	100	1	497	497	31	304	274	6.1e-152	346	494	149	1.3e-34	Bacteria; Proteobacteria; Gammaproteobacteria; Enterobacterales; Enterobacteriaceae; Salmonella
EGJ3526474	99.396	0	Salmonella enterica	GGDEF domain-containing protein	100	1	497	497	31	304	274	3.2e-153	346	494	149	1.3e-34	Bacteria; Proteobacteria; Gammaproteobacteria; Enterobacterales; Enterobacteriaceae; Salmonella
EGJ4670240	99.396	0	Salmonella enterica	GGDEF domain-containing protein	100	1	497	497	31	304	274	1.3e-152	346	494	149	1.3e-34	Bacteria; Proteobacteria; Gammaproteobacteria; Enterobacterales; Enterobacteriaceae; Salmonella
EGJ7147682	99.396	0	Salmonella enterica subsp. enterica serovar Agama	GGDEF domain-containing protein	100	1	497	497	31	304	274	4.1e-153	346	494	149	1.3e-34	Bacteria; Proteobacteria; Gammaproteobacteria; Enterobacterales; Enterobacteriaceae; Salmonella
EGK2057363	99.396	0	Salmonella enterica subsp. enterica serovar Infantis	GGDEF domain-containing protein	100	1	497	497	31	304	274	4.2e-153	346	494	149	1.3e-34	Bacteria; Proteobacteria; Gammaproteobacteria; Enterobacterales; Enterobacteriaceae; Salmonella
EGK3370488	99.396	0	Salmonella enterica	GGDEF domain-containing protein	100	1	497	497	31	304	274	9.7e-153	346	494	149	1.3e-34	Bacteria; Proteobacteria; Gammaproteobacteria; Enterobacterales; Enterobacteriaceae; Salmonella
EGK3402044	99.396	0	Salmonella enterica	GGDEF domain-containing protein	100	1	497	497	31	304	274	4.2e-153	346	494	149	1.3e-34	Bacteria; Proteobacteria; Gammaproteobacteria; Enterobacterales; Enterobacteriaceae; Salmonella
EGK9675807	99.396	0	Salmonella enterica	GGDEF domain-containing protein	100	1	497	497	31	304	274	4.2e-153	346	494	149	1.2e-34	Bacteria; Proteobacteria; Gammaproteobacteria; Enterobacterales; Enterobacteriaceae; Salmonella
EGK9831022	99.396	0	Salmonella enterica	GGDEF domain-containing protein	100	1	497	497	31	304	274	9.6e-153	346	494	149	1.3e-34	Bacteria; Proteobacteria; Gammaproteobacteria; Enterobacterales; Enterobacteriaceae; Salmonella
EGM2641683	99.396	0	Salmonella enterica	GGDEF domain-containing protein	100	1	497	497	31	304	274	1.5e-152	346	494	149	1.3e-34	Bacteria; Proteobacteria; Gammaproteobacteria; Enterobacterales; Enterobacteriaceae; Salmonella
EGM9873699	99.396	0	Salmonella enterica	GGDEF domain-containing protein	100	1	497	497	31	304	274	2e-152	346	494	149	1.3e-34	Bacteria; Proteobacteria; Gammaproteobacteria; Enterobacterales; Enterobacteriaceae; Salmonella
EGM9933259	99.396	0	Salmonella enterica	GGDEF domain-containing protein	100	1	497	497	31	304	274	3.1e-152	346	494	149	1.3e-34	Bacteria; Proteobacteria; Gammaproteobacteria; Enterobacterales; Enterobacteriaceae; Salmonella
EGN8735654	99.396	0	Salmonella enterica	GGDEF domain-containing protein	100	1	497	497	31	304	274	1.4e-152	346	494	149	1.3e-34	Bacteria; Proteobacteria; Gammaproteobacteria; Enterobacterales; Enterobacteriaceae; Salmonella
EGP1106419	99.396	0	Salmonella enterica subsp. enterica serovar Anatum	GGDEF domain-containing protein	100	1	497	497	31	304	274	4.4e-152	346	494	149	1.3e-34	Bacteria; Proteobacteria; Gammaproteobacteria; Enterobacterales; Enterobacteriaceae; Salmonella
EGP1965197	99.396	0	Salmonella enterica subsp. enterica serovar Infantis	GGDEF domain-containing protein	100	1	497	497	31	304	274	4.2e-153	346	494	149	1.3e-34	Bacteria; Proteobacteria; Gammaproteobacteria; Enterobacterales; Enterobacteriaceae; Salmonella
EGP3117337	99.396	0	Salmonella enterica subsp. enterica serovar Rubislaw	GGDEF domain-containing protein	100	1	497	497	31	304	274	4.2e-153	346	494	149	2.2e-34	Bacteria; Proteobacteria; Gammaproteobacteria; Enterobacterales; Enterobacteriaceae; Salmonella
EGQ5562355	99.396	0	Salmonella enterica	GGDEF domain-containing protein	100	1	497	497	31	304	274	5.1e-152	346	494	149	2.9e-34	Bacteria; Proteobacteria; Gammaproteobacteria; Enterobacterales; Enterobacteriaceae; Salmonella
EGT7698104	99.396	0	Salmonella enterica subsp. enterica serovar Montevideo	GGDEF domain-containing protein	100	1	497	497	31	304	274	8.9e-152	346	494	149	1.3e-34	Bacteria; Proteobacteria; Gammaproteobacteria; Enterobacterales; Enterobacteriaceae; Salmonella
EGU9663922	99.396	0	Salmonella enterica	GGDEF domain-containing protein	100	1	497	497	31	304	274	8e-153	346	494	149	1.3e-34	Bacteria; Proteobacteria; Gammaproteobacteria; Enterobacterales; Enterobacteriaceae; Salmonella
EGV0596476	99.396	0	Salmonella enterica	GGDEF domain-containing protein	100	1	497	497	31	304	274	1.4e-152	346	494	149	1.3e-34	Bacteria; Proteobacteria; Gammaproteobacteria; Enterobacterales; Enterobacteriaceae; Salmonella
EGX8226810	99.396	0	Salmonella enterica subsp. enterica serovar Infantis	GGDEF domain-containing protein	100	1	497	497	31	304	274	4.2e-153	346	494	149	1.3e-34	Bacteria; Proteobacteria; Gammaproteobacteria; Enterobacterales; Enterobacteriaceae; Salmonella
EGY1701207	99.396	0	Salmonella enterica	GGDEF domain-containing protein	100	1	497	497	31	304	274	4.2e-153	346	494	149	3.8e-34	Bacteria; Proteobacteria; Gammaproteobacteria; Enterobacterales; Enterobacteriaceae; Salmonella
EHA1392322	99.396	0	Salmonella enterica	GGDEF domain-containing protein	100	1	497	497	31	304	274	4.2e-153	346	494	149	2.2e-33	Bacteria; Proteobacteria; Gammaproteobacteria; Enterobacterales; Enterobacteriaceae; Salmonella
EHA6981653	99.396	0	Salmonella enterica	GGDEF domain-containing protein	100	1	497	497	31	304	274	4.2e-153	346	494	149	1.3e-34	Bacteria; Proteobacteria; Gammaproteobacteria; Enterobacterales; Enterobacteriaceae; Salmonella
EHB0325268	99.396	0	Salmonella enterica	GGDEF domain-containing protein	100	1	497	497	31	304	274	4.1e-153	346	494	149	1.3e-34	Bacteria; Proteobacteria; Gammaproteobacteria; Enterobacterales; Enterobacteriaceae; Salmonella
EHB3050857	99.396	0	Salmonella enterica subsp. enterica serovar Infantis	GGDEF domain-containing protein	100	1	497	497	31	304	274	6.7e-153	346	494	149	1.3e-34	Bacteria; Proteobacteria; Gammaproteobacteria; Enterobacterales; Enterobacteriaceae; Salmonella
EHB3279620	99.396	0	Salmonella enterica subsp. enterica serovar O Rough:a:-	GGDEF domain-containing protein	100	1	497	497	31	304	274	9.4e-153	346	494	149	1.3e-34	Bacteria; Proteobacteria; Gammaproteobacteria; Enterobacterales; Enterobacteriaceae; Salmonella
EHC2669109	99.396	0	Salmonella enterica	GGDEF domain-containing protein	100	1	497	497	31	304	274	4.2e-153	346	494	149	4.7e-34	Bacteria; Proteobacteria; Gammaproteobacteria; Enterobacterales; Enterobacteriaceae; Salmonella
EHC7014231	99.396	0	Salmonella enterica	GGDEF domain-containing protein	100	1	497	497	31	304	274	4.7e-152	346	494	149	1.3e-34	Bacteria; Proteobacteria; Gammaproteobacteria; Enterobacterales; Enterobacteriaceae; Salmonella
EHC7798325	99.396	0	Salmonella enterica subsp. enterica serovar Isangi	GGDEF domain-containing protein	100	1	497	497	31	304	274	4e-153	346	494	149	1.3e-34	Bacteria; Proteobacteria; Gammaproteobacteria; Enterobacterales; Enterobacteriaceae; Salmonella
EHF3811000	99.396	0	Salmonella enterica subsp. enterica serovar Wangata	GGDEF domain-containing protein	100	1	497	497	31	304	274	4.1e-153	346	494	149	1.3e-34	Bacteria; Proteobacteria; Gammaproteobacteria; Enterobacterales; Enterobacteriaceae; Salmonella
HAE9564316	99.396	0	Salmonella enterica subsp. enterica serovar Montevideo	GGDEF domain-containing protein	100	1	497	497	31	304	274	4.2e-153	346	494	149	4e-34	Bacteria; Proteobacteria; Gammaproteobacteria; Enterobacterales; Enterobacteriaceae; Salmonella
HAF1609045	99.396	0	Salmonella enterica	GGDEF domain-containing protein	100	1	497	497	31	304	274	2.5e-152	346	494	149	1.3e-34	Bacteria; Proteobacteria; Gammaproteobacteria; Enterobacterales; Enterobacteriaceae; Salmonella
HAK5373070	99.396	0	Salmonella enterica	GGDEF domain-containing protein	100	1	497	497	31	304	274	2.5e-153	346	494	149	1.3e-34	Bacteria; Proteobacteria; Gammaproteobacteria; Enterobacterales; Enterobacteriaceae; Salmonella
HAK5917272	99.396	0	Salmonella enterica	GGDEF domain-containing protein	100	1	497	497	31	304	274	4.1e-153	346	494	149	1.3e-34	Bacteria; Proteobacteria; Gammaproteobacteria; Enterobacterales; Enterobacteriaceae; Salmonella
MDV34157	99.396	0	Salmonella enterica	GGDEF domain-containing protein	100	1	497	497	32	304	273	8.1e-153	346	494	149	1.3e-34	Bacteria; Proteobacteria; Gammaproteobacteria; Enterobacterales; Enterobacteriaceae; Salmonella
MDY26383	99.396	0	Salmonella enterica	GGDEF domain-containing protein	100	1	497	497	31	304	274	4.2e-153	346	494	149	7.4e-34	Bacteria; Proteobacteria; Gammaproteobacteria; Enterobacterales; Enterobacteriaceae; Salmonella
MKU31869	99.396	0	Salmonella enterica subsp. enterica	GGDEF domain-containing protein	100	1	497	497	31	304	274	3.3e-153	346	494	149	1.3e-34	Bacteria; Proteobacteria; Gammaproteobacteria; Enterobacterales; Enterobacteriaceae; Salmonella
MLP05397	99.396	0	Salmonella enterica subsp. enterica	GGDEF domain-containing protein	100	1	497	497	31	304	274	4.1e-153	346	494	149	1.3e-34	Bacteria; Proteobacteria; Gammaproteobacteria; Enterobacterales; Enterobacteriaceae; Salmonella
QIL16703	99.396	0	Salmonella enterica subsp. enterica serovar Adjame	GGDEF domain-containing protein	100	1	497	497	31	304	274	9.3e-153	346	494	149	1.3e-34	Bacteria; Proteobacteria; Gammaproteobacteria; Enterobacterales; Enterobacteriaceae; Salmonella
QSG24475	99.396	0	Salmonella enterica subsp. enterica serovar Typhimurium	GGDEF domain-containing protein	100	1	497	497	31	304	274	8.7e-153	346	494	149	4.5e-35	Bacteria; Proteobacteria; Gammaproteobacteria; Enterobacterales; Enterobacteriaceae; Salmonella
WP_001048650	99.396	0	Salmonella	MULTISPECIES: GGDEF domain-containing protein	100	1	497	497	31	304	274	4.1e-153	346	494	149	8.3e-35	Bacteria; Proteobacteria; Gammaproteobacteria; Enterobacterales; Enterobacteriaceae; Salmonella
WP_001048653	99.396	0	Salmonella enterica	GGDEF domain-containing protein	100	1	497	497	31	304	274	4.2e-152	346	494	149	1.3e-34	Bacteria; Proteobacteria; Gammaproteobacteria; Enterobacterales; Enterobacteriaceae; Salmonella
WP_001048656	99.396	0	Salmonella	MULTISPECIES: GGDEF domain-containing protein	100	1	497	497	31	304	274	4.2e-153	346	494	149	1.3e-34	Bacteria; Proteobacteria; Gammaproteobacteria; Enterobacterales; Enterobacteriaceae; Salmonella
WP_001048657	99.396	0	Salmonella enterica	GGDEF domain-containing protein	100	1	497	497	31	304	274	4.2e-153	346	494	149	1.8e-34	Bacteria; Proteobacteria; Gammaproteobacteria; Enterobacterales; Enterobacteriaceae; Salmonella
WP_001048659	99.396	0	Salmonella enterica	diguanylate cyclase	100	1	497	497	31	304	274	4.2e-153	346	494	149	3.5e-32	Bacteria; Proteobacteria; Gammaproteobacteria; Enterobacterales; Enterobacteriaceae; Salmonella
WP_001048661	99.396	0	Salmonella	MULTISPECIES: GGDEF domain-containing protein	100	1	497	497	31	304	274	1.5e-152	346	494	149	1.3e-34	Bacteria; Proteobacteria; Gammaproteobacteria; Enterobacterales; Enterobacteriaceae; Salmonella
WP_001539839	99.396	0	Salmonella enterica	GGDEF domain-containing protein	100	1	497	497	31	304	274	2.7e-152	346	494	149	1.3e-34	Bacteria; Proteobacteria; Gammaproteobacteria; Enterobacterales; Enterobacteriaceae; Salmonella
WP_023182066	99.396	0	Salmonella	MULTISPECIES: GGDEF domain-containing protein	100	1	497	497	31	304	274	4.2e-153	346	494	149	2.5e-35	Bacteria; Proteobacteria; Gammaproteobacteria; Enterobacterales; Enterobacteriaceae; Salmonella
WP_023197751	99.396	0	Salmonella enterica	GGDEF domain-containing protein	100	1	497	497	31	304	274	4.2e-153	346	494	149	3.1e-34	Bacteria; Proteobacteria; Gammaproteobacteria; Enterobacterales; Enterobacteriaceae; Salmonella
WP_023222217	99.396	0	Salmonella enterica	GGDEF domain-containing protein	100	1	497	497	31	304	274	2.3e-152	346	494	149	1.3e-34	Bacteria; Proteobacteria; Gammaproteobacteria; Enterobacterales; Enterobacteriaceae; Salmonella
WP_023226921	99.396	0	Salmonella	MULTISPECIES: GGDEF domain-containing protein	100	1	497	497	31	304	274	8e-153	346	494	149	1.3e-34	Bacteria; Proteobacteria; Gammaproteobacteria; Enterobacterales; Enterobacteriaceae; Salmonella
WP_023228789	99.396	0	Salmonella enterica	GGDEF domain-containing protein	100	1	497	497	31	304	274	4.2e-153	346	494	149	2.3e-34	Bacteria; Proteobacteria; Gammaproteobacteria; Enterobacterales; Enterobacteriaceae; Salmonella
WP_023233858	99.396	0	Salmonella enterica	diguanylate cyclase	100	1	497	497	31	304	274	4.2e-153	346	494	149	8e-33	Bacteria; Proteobacteria; Gammaproteobacteria; Enterobacterales; Enterobacteriaceae; Salmonella
WP_023242003	99.396	0	Salmonella enterica	GGDEF domain-containing protein	100	1	497	497	31	304	274	4.1e-153	346	494	149	2.5e-35	Bacteria; Proteobacteria; Gammaproteobacteria; Enterobacterales; Enterobacteriaceae; Salmonella
WP_039585915	99.396	0	Salmonella enterica	GGDEF domain-containing protein	100	1	497	497	31	304	274	4.2e-153	346	494	149	1.3e-34	Bacteria; Proteobacteria; Gammaproteobacteria; Enterobacterales; Enterobacteriaceae; Salmonella
WP_046722425	99.396	0	Salmonella enterica	diguanylate cyclase	100	1	497	497	31	304	274	4.1e-153	346	494	149	1.2e-32	Bacteria; Proteobacteria; Gammaproteobacteria; Enterobacterales; Enterobacteriaceae; Salmonella
WP_052909405	99.396	0	Salmonella enterica	diguanylate cyclase	100	1	497	497	31	304	274	4.1e-153	346	494	149	6.5e-33	Bacteria; Proteobacteria; Gammaproteobacteria; Enterobacterales; Enterobacteriaceae; Salmonella
WP_057935511	99.396	0	Salmonella enterica	GGDEF domain-containing protein	100	1	497	497	31	304	274	2.6e-153	346	494	149	1.9e-35	Bacteria; Proteobacteria; Gammaproteobacteria; Enterobacterales; Enterobacteriaceae; Salmonella
WP_058344077	99.396	0	Salmonella enterica	GGDEF domain-containing protein	100	1	497	497	31	304	274	4.3e-153	346	494	149	1.3e-34	Bacteria; Proteobacteria; Gammaproteobacteria; Enterobacterales; Enterobacteriaceae; Salmonella
WP_058805544	99.396	0	Salmonella enterica	GGDEF domain-containing protein	100	1	497	497	31	304	274	4e-151	346	494	149	1.3e-34	Bacteria; Proteobacteria; Gammaproteobacteria; Enterobacterales; Enterobacteriaceae; Salmonella
WP_060588455	99.396	0	Salmonella enterica	GGDEF domain-containing protein	100	1	497	497	31	304	274	6.1e-152	346	494	149	1.3e-34	Bacteria; Proteobacteria; Gammaproteobacteria; Enterobacterales; Enterobacteriaceae; Salmonella
WP_060633294	99.396	0	Salmonella enterica	GGDEF domain-containing protein	100	1	497	497	31	304	274	1.1e-152	346	494	149	1.3e-34	Bacteria; Proteobacteria; Gammaproteobacteria; Enterobacterales; Enterobacteriaceae; Salmonella
WP_063177012	99.396	0	Salmonella enterica	GGDEF domain-containing protein	100	1	497	497	31	304	274	4.1e-153	346	494	149	1.5e-34	Bacteria; Proteobacteria; Gammaproteobacteria; Enterobacterales; Enterobacteriaceae; Salmonella
WP_063328666	99.396	0	Salmonella enterica	GGDEF domain-containing protein	100	1	497	497	31	304	274	1.3e-152	346	494	149	1.3e-34	Bacteria; Proteobacteria; Gammaproteobacteria; Enterobacterales; Enterobacteriaceae; Salmonella
WP_064173743	99.396	0	Salmonella enterica	GGDEF domain-containing protein	100	1	497	497	31	304	274	7.3e-153	346	494	149	3.5e-35	Bacteria; Proteobacteria; Gammaproteobacteria; Enterobacterales; Enterobacteriaceae; Salmonella
WP_065672581	99.396	0	Salmonella enterica	GGDEF domain-containing protein	100	1	497	497	31	304	274	1.8e-152	346	494	149	1.3e-34	Bacteria; Proteobacteria; Gammaproteobacteria; Enterobacterales; Enterobacteriaceae; Salmonella
WP_070809001	99.396	0	Salmonella enterica	GGDEF domain-containing protein	100	1	497	497	31	304	274	4.2e-153	346	494	149	1.3e-34	Bacteria; Proteobacteria; Gammaproteobacteria; Enterobacterales; Enterobacteriaceae; Salmonella
WP_075826422	99.396	0	Salmonella enterica	GGDEF domain-containing protein	100	1	497	497	31	304	274	4.2e-153	346	494	149	8.2e-34	Bacteria; Proteobacteria; Gammaproteobacteria; Enterobacterales; Enterobacteriaceae; Salmonella
WP_079778904	99.396	0	Salmonella enterica	GGDEF domain-containing protein	100	1	497	497	31	304	274	4.2e-153	346	494	149	6.1e-34	Bacteria; Proteobacteria; Gammaproteobacteria; Enterobacterales; Enterobacteriaceae; Salmonella
WP_079798374	99.396	0	Salmonella enterica	GGDEF domain-containing protein	100	1	497	497	31	304	274	2.6e-153	346	494	149	4.3e-34	Bacteria; Proteobacteria; Gammaproteobacteria; Enterobacterales; Enterobacteriaceae; Salmonella
WP_079842421	99.396	0	Salmonella enterica	GGDEF domain-containing protein	100	1	497	497	31	304	274	4.1e-153	346	494	149	8.2e-35	Bacteria; Proteobacteria; Gammaproteobacteria; Enterobacterales; Enterobacteriaceae; Salmonella
WP_079940880	99.396	0	Salmonella enterica	GGDEF domain-containing protein	100	1	497	497	31	304	274	8.1e-153	346	494	149	1.3e-34	Bacteria; Proteobacteria; Gammaproteobacteria; Enterobacterales; Enterobacteriaceae; Salmonella
WP_079942941	99.396	0	Salmonella enterica	GGDEF domain-containing protein	100	1	497	497	31	304	274	4.2e-153	346	494	149	9.6e-35	Bacteria; Proteobacteria; Gammaproteobacteria; Enterobacterales; Enterobacteriaceae; Salmonella
WP_079957082	99.396	0	Salmonella enterica	GGDEF domain-containing protein	100	1	497	497	31	304	274	4.2e-153	346	494	149	3.4e-35	Bacteria; Proteobacteria; Gammaproteobacteria; Enterobacterales; Enterobacteriaceae; Salmonella
WP_079983059	99.396	0	Salmonella enterica	GGDEF domain-containing protein	100	1	497	497	31	304	274	8.8e-153	346	494	149	1.3e-34	Bacteria; Proteobacteria; Gammaproteobacteria; Enterobacterales; Enterobacteriaceae; Salmonella
WP_080108917	99.396	0	Salmonella enterica	GGDEF domain-containing protein	100	1	497	497	31	304	274	2.7e-151	346	494	149	1.3e-34	Bacteria; Proteobacteria; Gammaproteobacteria; Enterobacterales; Enterobacteriaceae; Salmonella
WP_080193306	99.396	0	Salmonella enterica	GGDEF domain-containing protein	100	1	497	497	31	304	274	2.7e-153	346	494	149	1.1e-34	Bacteria; Proteobacteria; Gammaproteobacteria; Enterobacterales; Enterobacteriaceae; Salmonella
WP_080214573	99.396	0	Salmonella enterica	GGDEF domain-containing protein	100	1	497	497	31	304	274	4.6e-153	346	494	149	1.3e-34	Bacteria; Proteobacteria; Gammaproteobacteria; Enterobacterales; Enterobacteriaceae; Salmonella
WP_080219640	99.396	0	Salmonella enterica	GGDEF domain-containing protein	100	1	497	497	31	304	274	4.2e-153	346	494	149	1.1e-34	Bacteria; Proteobacteria; Gammaproteobacteria; Enterobacterales; Enterobacteriaceae; Salmonella
WP_080234330	99.396	0	Salmonella enterica	GGDEF domain-containing protein	100	1	497	497	31	304	274	6.3e-153	346	494	149	1.3e-34	Bacteria; Proteobacteria; Gammaproteobacteria; Enterobacterales; Enterobacteriaceae; Salmonella
WP_085429153	99.396	0	Salmonella enterica	GGDEF domain-containing protein	100	1	497	497	31	304	274	6.4e-152	346	494	149	1.3e-34	Bacteria; Proteobacteria; Gammaproteobacteria; Enterobacterales; Enterobacteriaceae; Salmonella
WP_088493107	99.396	0	Salmonella enterica	GGDEF domain-containing protein	100	1	497	497	31	304	274	2.2e-151	346	494	149	1.3e-34	Bacteria; Proteobacteria; Gammaproteobacteria; Enterobacterales; Enterobacteriaceae; Salmonella
WP_094913476	99.396	0	Salmonella enterica	GGDEF domain-containing protein	100	1	497	497	31	304	274	7.6e-153	346	494	149	1.3e-34	Bacteria; Proteobacteria; Gammaproteobacteria; Enterobacterales; Enterobacteriaceae; Salmonella
WP_097361361	99.396	0	Salmonella enterica	GGDEF domain-containing protein	100	1	497	497	31	304	274	2.5e-152	346	494	149	1.3e-34	Bacteria; Proteobacteria; Gammaproteobacteria; Enterobacterales; Enterobacteriaceae; Salmonella
WP_102029631	99.396	0	Salmonella enterica	GGDEF domain-containing protein	100	1	497	497	31	304	274	4.2e-153	346	494	149	4.8e-34	Bacteria; Proteobacteria; Gammaproteobacteria; Enterobacterales; Enterobacteriaceae; Salmonella
WP_109162135	99.396	0	Salmonella enterica	GGDEF domain-containing protein	100	1	497	497	31	304	274	1.9e-151	346	494	149	1.3e-34	Bacteria; Proteobacteria; Gammaproteobacteria; Enterobacterales; Enterobacteriaceae; Salmonella
WP_109183442	99.396	0	Salmonella enterica	GGDEF domain-containing protein	100	1	497	497	31	304	274	4.5e-152	346	494	149	1.3e-34	Bacteria; Proteobacteria; Gammaproteobacteria; Enterobacterales; Enterobacteriaceae; Salmonella
WP_109187456	99.396	0	Salmonella enterica	GGDEF domain-containing protein	100	1	497	497	31	304	274	5.8e-153	346	494	149	1.3e-34	Bacteria; Proteobacteria; Gammaproteobacteria; Enterobacterales; Enterobacteriaceae; Salmonella
WP_109204926	99.396	0	Salmonella enterica	GGDEF domain-containing protein	100	1	497	497	31	304	274	4.1e-153	346	494	149	1.3e-34	Bacteria; Proteobacteria; Gammaproteobacteria; Enterobacterales; Enterobacteriaceae; Salmonella
WP_109277024	99.396	0	Salmonella enterica	GGDEF domain-containing protein	100	1	497	497	31	304	274	8.9e-153	346	494	149	1.3e-34	Bacteria; Proteobacteria; Gammaproteobacteria; Enterobacterales; Enterobacteriaceae; Salmonella
WP_116583545	99.396	0	Salmonella enterica	GGDEF domain-containing protein	100	1	497	497	31	304	274	2e-152	346	494	149	1.3e-34	Bacteria; Proteobacteria; Gammaproteobacteria; Enterobacterales; Enterobacteriaceae; Salmonella
WP_119479738	99.396	0	Salmonella enterica	GGDEF domain-containing protein	100	1	497	497	31	304	274	1e-152	346	494	149	1.3e-34	Bacteria; Proteobacteria; Gammaproteobacteria; Enterobacterales; Enterobacteriaceae; Salmonella
WP_122822053	99.396	0	Salmonella enterica	GGDEF domain-containing protein	100	1	497	497	31	304	274	4.1e-153	346	494	149	1.3e-34	Bacteria; Proteobacteria; Gammaproteobacteria; Enterobacterales; Enterobacteriaceae; Salmonella
WP_129467997	99.396	0	Salmonella enterica	GGDEF domain-containing protein	100	1	497	497	31	304	274	4.2e-153	346	494	149	1.3e-34	Bacteria; Proteobacteria; Gammaproteobacteria; Enterobacterales; Enterobacteriaceae; Salmonella
WP_131039435	99.396	0	Salmonella enterica	GGDEF domain-containing protein	100	1	497	497	31	304	274	1.7e-152	346	494	149	1.3e-34	Bacteria; Proteobacteria; Gammaproteobacteria; Enterobacterales; Enterobacteriaceae; Salmonella
WP_131590560	99.396	0	Salmonella enterica	GGDEF domain-containing protein	100	1	497	497	31	304	274	1.3e-152	346	494	149	1.3e-34	Bacteria; Proteobacteria; Gammaproteobacteria; Enterobacterales; Enterobacteriaceae; Salmonella
WP_135370490	99.396	0	Salmonella enterica	GGDEF domain-containing protein	100	1	497	497	31	304	274	3.7e-151	346	494	149	1.3e-34	Bacteria; Proteobacteria; Gammaproteobacteria; Enterobacterales; Enterobacteriaceae; Salmonella
WP_140012172	99.396	0	Salmonella enterica	GGDEF domain-containing protein	100	1	497	497	31	304	274	5.4e-153	346	494	149	1.3e-34	Bacteria; Proteobacteria; Gammaproteobacteria; Enterobacterales; Enterobacteriaceae; Salmonella
WP_140236388	99.396	0	Salmonella enterica	GGDEF domain-containing protein	100	1	497	497	31	304	274	2.3e-152	346	494	149	1.3e-34	Bacteria; Proteobacteria; Gammaproteobacteria; Enterobacterales; Enterobacteriaceae; Salmonella
WP_147165327	99.396	0	Salmonella enterica	GGDEF domain-containing protein	100	1	497	497	31	304	274	4.2e-153	346	494	149	1.6e-34	Bacteria; Proteobacteria; Gammaproteobacteria; Enterobacterales; Enterobacteriaceae; Salmonella
WP_154221796	99.396	0	Salmonella enterica	GGDEF domain-containing protein	100	1	497	497	31	304	274	4.2e-153	346	494	149	7e-34	Bacteria; Proteobacteria; Gammaproteobacteria; Enterobacterales; Enterobacteriaceae; Salmonella
WP_156010118	99.396	0	Salmonella enterica	GGDEF domain-containing protein	100	1	497	497	31	304	274	5.4e-153	346	494	149	1.3e-34	Bacteria; Proteobacteria; Gammaproteobacteria; Enterobacterales; Enterobacteriaceae; Salmonella
WP_187788958	99.396	0	Salmonella	MULTISPECIES: diguanylate cyclase	100	1	497	497	31	304	274	4.1e-153	346	494	149	1.3e-34	Bacteria; Proteobacteria; Gammaproteobacteria; Enterobacterales; Enterobacteriaceae; Salmonella
ECJ4351183	99.396	0	Salmonella enterica subsp. enterica serovar Virchow	diguanylate cyclase	67	1	331	331	1	138	138	9.4e-75	180	328	149	5.2e-35	Bacteria; Proteobacteria; Gammaproteobacteria; Enterobacterales; Enterobacteriaceae; Salmonella
EAB6415653	99.395	0	Salmonella enterica subsp. enterica	GGDEF domain-containing protein	99	1	496	497	31	304	274	4.2e-153	346	494	149	2.5e-35	Bacteria; Proteobacteria; Gammaproteobacteria; Enterobacterales; Enterobacteriaceae; Salmonella
ECJ8396938	99.394	0	Salmonella enterica	diguanylate cyclase	66	1	330	330	1	137	137	3.4e-74	179	327	149	1.2e-34	Bacteria; Proteobacteria; Gammaproteobacteria; Enterobacterales; Enterobacteriaceae; Salmonella
EAW5715935	99.392	0	Salmonella enterica	diguanylate cyclase	66	1	329	329	1	136	136	3.5e-74	178	326	149	5.1e-35	Bacteria; Proteobacteria; Gammaproteobacteria; Enterobacterales; Enterobacteriaceae; Salmonella
EAZ1308797	99.39	0	Salmonella enterica	diguanylate cyclase	66	1	328	328	1	135	135	2.2e-74	177	325	149	1e-35	Bacteria; Proteobacteria; Gammaproteobacteria; Enterobacterales; Enterobacteriaceae; Salmonella
EEA8939293	99.388	0	Salmonella enterica	diguanylate cyclase	99	1	490	490	31	304	274	7.7e-153	346	490	145	3.1e-33	Bacteria; Proteobacteria; Gammaproteobacteria; Enterobacterales; Enterobacteriaceae; Salmonella
EBO7132703	99.388	0	Salmonella enterica	diguanylate cyclase	66	1	327	327	1	134	134	6.1e-73	176	324	149	1.2e-34	Bacteria; Proteobacteria; Gammaproteobacteria; Enterobacterales; Enterobacteriaceae; Salmonella
ECE5683279	99.388	0	Salmonella enterica	diguanylate cyclase	66	1	327	327	1	134	134	6.1e-73	176	324	149	5.1e-35	Bacteria; Proteobacteria; Gammaproteobacteria; Enterobacterales; Enterobacteriaceae; Salmonella
EGM0460487	99.388	0	Salmonella enterica subsp. enterica serovar Uganda	diguanylate cyclase	66	1	327	327	1	134	134	3.3e-74	176	324	149	1.7e-34	Bacteria; Proteobacteria; Gammaproteobacteria; Enterobacterales; Enterobacteriaceae; Salmonella
EAS9514335	99.387	0	Salmonella enterica	diguanylate cyclase	66	1	326	326	1	133	133	1.4e-73	175	323	149	3.2e-33	Bacteria; Proteobacteria; Gammaproteobacteria; Enterobacterales; Enterobacteriaceae; Salmonella
EFS5286521	99.387	0	Salmonella enterica	diguanylate cyclase	66	1	326	326	1	133	133	1.4e-73	175	323	149	5e-35	Bacteria; Proteobacteria; Gammaproteobacteria; Enterobacterales; Enterobacteriaceae; Salmonella
EHD4670292	99.387	0	Salmonella enterica	diguanylate cyclase	66	1	326	326	1	133	133	8.7e-74	175	323	149	1.7e-34	Bacteria; Proteobacteria; Gammaproteobacteria; Enterobacterales; Enterobacteriaceae; Salmonella
WP_155683535	99.385	0	Salmonella enterica	GGDEF domain-containing protein	98	1	488	496	31	304	274	7.9e-153	346	486	141	1.5e-32	Bacteria; Proteobacteria; Gammaproteobacteria; Enterobacterales; Enterobacteriaceae; Salmonella
EAS3356400	99.385	0	Salmonella enterica	diguanylate cyclase	65	1	325	325	1	132	132	4.2e-72	174	322	149	5e-35	Bacteria; Proteobacteria; Gammaproteobacteria; Enterobacterales; Enterobacteriaceae; Salmonella
EBC9999187	99.385	0	Salmonella enterica subsp. enterica serovar Heidelberg	diguanylate cyclase	65	1	325	325	1	132	132	4.6e-72	174	322	149	5e-35	Bacteria; Proteobacteria; Gammaproteobacteria; Enterobacterales; Enterobacteriaceae; Salmonella
ECR6982798	99.385	0	Salmonella enterica	diguanylate cyclase	65	1	325	325	1	132	132	3.7e-73	174	322	149	5e-35	Bacteria; Proteobacteria; Gammaproteobacteria; Enterobacterales; Enterobacteriaceae; Salmonella
EGT7476431	99.385	0	Salmonella enterica subsp. enterica serovar Indiana	diguanylate cyclase	65	1	325	325	1	132	132	6.5e-73	174	322	149	5e-35	Bacteria; Proteobacteria; Gammaproteobacteria; Enterobacterales; Enterobacteriaceae; Salmonella
EAR7641791	99.383	0	Salmonella enterica	diguanylate cyclase	65	1	324	324	1	131	131	1e-71	173	321	149	1.2e-34	Bacteria; Proteobacteria; Gammaproteobacteria; Enterobacterales; Enterobacteriaceae; Salmonella
EAT7719032	99.383	0	Salmonella enterica	diguanylate cyclase	65	1	324	324	1	131	131	7.9e-73	173	321	149	9.7e-36	Bacteria; Proteobacteria; Gammaproteobacteria; Enterobacterales; Enterobacteriaceae; Salmonella
EAV6055782	99.383	0	Salmonella enterica	diguanylate cyclase	65	1	324	324	1	131	131	1.1e-71	173	321	149	4.9e-35	Bacteria; Proteobacteria; Gammaproteobacteria; Enterobacterales; Enterobacteriaceae; Salmonella
EAQ1245037	99.381	0	Salmonella enterica	diguanylate cyclase	65	1	323	323	1	130	130	4.3e-71	172	320	149	1.1e-34	Bacteria; Proteobacteria; Gammaproteobacteria; Enterobacterales; Enterobacteriaceae; Salmonella
ECE1905185	99.381	0	Salmonella enterica	diguanylate cyclase	65	1	323	323	1	130	130	4.8e-71	172	320	149	4.9e-35	Bacteria; Proteobacteria; Gammaproteobacteria; Enterobacterales; Enterobacteriaceae; Salmonella
ECT3135374	99.379	0	Salmonella enterica subsp. enterica serovar Derby	GGDEF domain-containing protein	97	1	483	483	31	304	274	3.9e-153	346	482	137	7.9e-32	Bacteria; Proteobacteria; Gammaproteobacteria; Enterobacterales; Enterobacteriaceae; Salmonella
EAW6922774	99.379	0	Salmonella enterica	diguanylate cyclase	65	1	322	322	1	129	129	4e-71	171	319	149	4.9e-35	Bacteria; Proteobacteria; Gammaproteobacteria; Enterobacterales; Enterobacteriaceae; Salmonella
EAY1517155	99.379	0	Salmonella enterica	diguanylate cyclase	65	1	322	322	1	129	129	1.2e-71	171	319	149	9.5e-36	Bacteria; Proteobacteria; Gammaproteobacteria; Enterobacterales; Enterobacteriaceae; Salmonella
ECR5099406	99.379	0	Salmonella enterica	diguanylate cyclase	65	1	322	322	1	129	129	1.2e-71	171	319	149	4.9e-35	Bacteria; Proteobacteria; Gammaproteobacteria; Enterobacterales; Enterobacteriaceae; Salmonella
EEU6651671	99.379	0	Salmonella enterica	diguanylate cyclase	65	1	322	322	1	129	129	2.5e-71	171	319	149	4.9e-35	Bacteria; Proteobacteria; Gammaproteobacteria; Enterobacterales; Enterobacteriaceae; Salmonella
EAW9297632	99.377	0	Salmonella enterica	diguanylate cyclase	65	1	321	321	1	128	128	8e-70	170	318	149	4.8e-35	Bacteria; Proteobacteria; Gammaproteobacteria; Enterobacterales; Enterobacteriaceae; Salmonella
EBZ1588348	99.375	0	Salmonella enterica subsp. enterica serovar Agona	diguanylate cyclase	97	1	480	480	31	304	274	3.8e-153	346	475	130	1.6e-30	Bacteria; Proteobacteria; Gammaproteobacteria; Enterobacterales; Enterobacteriaceae; Salmonella
ECS3542391	99.375	0	Salmonella enterica subsp. enterica serovar Derby	diguanylate cyclase	97	1	480	480	31	304	274	3.8e-153	346	475	130	3.2e-31	Bacteria; Proteobacteria; Gammaproteobacteria; Enterobacterales; Enterobacteriaceae; Salmonella
ECU2630529	99.375	0	Salmonella enterica subsp. enterica serovar Agona	diguanylate cyclase	97	1	480	488	31	304	274	4e-153	346	476	131	1.2e-30	Bacteria; Proteobacteria; Gammaproteobacteria; Enterobacterales; Enterobacteriaceae; Salmonella
HAF7303256	99.375	0	Salmonella enterica subsp. enterica serovar Dublin	diguanylate cyclase	97	1	480	480	31	304	274	2.3e-153	346	475	130	5.7e-30	Bacteria; Proteobacteria; Gammaproteobacteria; Enterobacterales; Enterobacteriaceae; Salmonella
MBM8559905	99.375	0	Salmonella enterica	diguanylate cyclase	97	1	480	480	31	304	274	7.2e-153	346	475	130	1.6e-30	Bacteria; Proteobacteria; Gammaproteobacteria; Enterobacterales; Enterobacteriaceae; Salmonella
WP_154708690	99.375	0	Salmonella enterica	diguanylate cyclase, partial	97	1	480	487	31	304	274	2.4e-153	346	476	131	4.2e-30	Bacteria; Proteobacteria; Gammaproteobacteria; Enterobacterales; Enterobacteriaceae; Salmonella
WP_199275331	99.375	0	Salmonella enterica	diguanylate cyclase	97	1	480	494	31	304	274	2.5e-153	346	477	132	3.9e-30	Bacteria; Proteobacteria; Gammaproteobacteria; Enterobacterales; Enterobacteriaceae; Salmonella
EDA6218396	99.375	0	Salmonella enterica subsp. enterica serovar Bareilly	diguanylate cyclase	64	1	320	320	1	127	127	6.4e-70	169	317	149	4.8e-35	Bacteria; Proteobacteria; Gammaproteobacteria; Enterobacterales; Enterobacteriaceae; Salmonella
SUG69887	99.375	0	Salmonella enterica subsp. enterica	diguanylate cyclase	64	1	320	320	1	127	127	2.5e-69	169	317	149	4.8e-35	Bacteria; Proteobacteria; Gammaproteobacteria; Enterobacterales; Enterobacteriaceae; Salmonella
ECM2880553	99.374	0	Salmonella enterica subsp. enterica serovar Derby	diguanylate cyclase	96	1	479	479	31	304	274	3.8e-153	346	473	128	3.9e-31	Bacteria; Proteobacteria; Gammaproteobacteria; Enterobacterales; Enterobacteriaceae; Salmonella
ECU7534823	99.374	0	Salmonella enterica subsp. enterica serovar Agona	diguanylate cyclase	96	1	479	479	31	304	274	3.8e-153	346	473	128	2e-30	Bacteria; Proteobacteria; Gammaproteobacteria; Enterobacterales; Enterobacteriaceae; Salmonella
EBJ0131878	99.372	0	Salmonella enterica	diguanylate cyclase	96	1	478	478	31	304	274	3.8e-153	346	472	127	4.7e-31	Bacteria; Proteobacteria; Gammaproteobacteria; Enterobacterales; Enterobacteriaceae; Salmonella
EAW1345054	99.371	0	Salmonella enterica subsp. enterica	diguanylate cyclase	96	1	477	477	31	304	274	3.7e-153	346	472	127	5.3e-31	Bacteria; Proteobacteria; Gammaproteobacteria; Enterobacterales; Enterobacteriaceae; Salmonella
EAS7584481	99.371	0	Salmonella enterica	diguanylate cyclase	64	1	318	318	1	125	125	4.1e-68	167	315	149	1.1e-34	Bacteria; Proteobacteria; Gammaproteobacteria; Enterobacterales; Enterobacteriaceae; Salmonella
EAT1040672	99.371	0	Salmonella enterica	diguanylate cyclase	64	1	318	318	1	125	125	4.8e-68	167	315	149	4.7e-35	Bacteria; Proteobacteria; Gammaproteobacteria; Enterobacterales; Enterobacteriaceae; Salmonella
EBB8128957	99.371	0	Salmonella enterica	diguanylate cyclase	64	1	318	318	1	125	125	3.8e-69	167	315	149	3.1e-34	Bacteria; Proteobacteria; Gammaproteobacteria; Enterobacterales; Enterobacteriaceae; Salmonella
ECV6402528	99.371	0	Salmonella enterica	diguanylate cyclase	64	1	318	318	1	125	125	3.3e-69	167	315	149	9.3e-36	Bacteria; Proteobacteria; Gammaproteobacteria; Enterobacterales; Enterobacteriaceae; Salmonella
EBN5509566	99.369	0	Salmonella enterica	diguanylate cyclase	64	1	317	317	1	124	124	1.4e-67	166	314	149	4.7e-35	Bacteria; Proteobacteria; Gammaproteobacteria; Enterobacterales; Enterobacteriaceae; Salmonella
EBH9447288	99.367	0	Salmonella enterica subsp. enterica serovar Cerro	diguanylate cyclase	64	1	316	316	1	123	123	3.1e-67	165	313	149	3e-33	Bacteria; Proteobacteria; Gammaproteobacteria; Enterobacterales; Enterobacteriaceae; Salmonella
ECJ6779924	99.366	0	Salmonella enterica subsp. enterica	diguanylate cyclase	95	1	473	473	31	304	274	3.6e-153	346	471	126	9.6e-31	Bacteria; Proteobacteria; Gammaproteobacteria; Enterobacterales; Enterobacteriaceae; Salmonella
EAB0157146	99.365	0	Salmonella enterica	diguanylate cyclase	63	1	315	315	1	122	122	8.6e-66	164	312	149	4.6e-35	Bacteria; Proteobacteria; Gammaproteobacteria; Enterobacterales; Enterobacteriaceae; Salmonella
ECF5019041	99.365	0	Salmonella enterica	diguanylate cyclase	63	1	315	315	1	122	122	6.8e-67	164	312	149	4.6e-35	Bacteria; Proteobacteria; Gammaproteobacteria; Enterobacterales; Enterobacteriaceae; Salmonella
ECV5080579	99.365	0	Salmonella enterica subsp. enterica serovar Derby	diguanylate cyclase	63	1	315	315	1	122	122	6.8e-67	164	312	149	9e-36	Bacteria; Proteobacteria; Gammaproteobacteria; Enterobacterales; Enterobacteriaceae; Salmonella
EGJ0182671	99.365	0	Salmonella enterica	diguanylate cyclase	63	1	315	315	1	122	122	5.8e-67	164	312	149	3.1e-35	Bacteria; Proteobacteria; Gammaproteobacteria; Enterobacterales; Enterobacteriaceae; Salmonella
EBJ7013650	99.363	0	Salmonella enterica	diguanylate cyclase	63	1	314	314	1	121	121	8.1e-66	163	311	149	4.6e-35	Bacteria; Proteobacteria; Gammaproteobacteria; Enterobacterales; Enterobacteriaceae; Salmonella
ECC6988311	99.361	0	Salmonella enterica	diguanylate cyclase	63	1	313	313	1	120	120	2e-65	162	310	149	4.5e-35	Bacteria; Proteobacteria; Gammaproteobacteria; Enterobacterales; Enterobacteriaceae; Salmonella
ECR7422039	99.361	0	Salmonella enterica	diguanylate cyclase	63	1	313	313	1	120	120	5.3e-66	162	310	149	8.9e-36	Bacteria; Proteobacteria; Gammaproteobacteria; Enterobacterales; Enterobacteriaceae; Salmonella
ECX9498610	99.361	0	Salmonella enterica	diguanylate cyclase	63	1	313	313	1	120	120	7e-65	162	310	149	4.5e-35	Bacteria; Proteobacteria; Gammaproteobacteria; Enterobacterales; Enterobacteriaceae; Salmonella
EAT0058995	99.359	0	Salmonella enterica	diguanylate cyclase	63	1	312	312	1	119	119	2.5e-64	161	309	149	4.5e-35	Bacteria; Proteobacteria; Gammaproteobacteria; Enterobacterales; Enterobacteriaceae; Salmonella
ECZ7006217	99.359	0	Salmonella enterica	diguanylate cyclase	63	1	312	312	1	119	119	3.5e-65	161	309	149	4.5e-35	Bacteria; Proteobacteria; Gammaproteobacteria; Enterobacterales; Enterobacteriaceae; Salmonella
EAO5220750	99.357	0	Salmonella enterica	diguanylate cyclase	63	1	311	311	1	118	118	7.7e-64	160	308	149	4.5e-35	Bacteria; Proteobacteria; Gammaproteobacteria; Enterobacterales; Enterobacteriaceae; Salmonella
EBH9389320	99.357	0	Salmonella enterica subsp. enterica serovar Cerro	diguanylate cyclase	63	1	311	311	1	118	118	6.1e-65	160	308	149	2.9e-33	Bacteria; Proteobacteria; Gammaproteobacteria; Enterobacterales; Enterobacteriaceae; Salmonella
EGG4521787	99.357	0	Salmonella enterica	diguanylate cyclase	63	1	311	311	1	118	118	3.7e-65	160	308	149	6.7e-36	Bacteria; Proteobacteria; Gammaproteobacteria; Enterobacterales; Enterobacteriaceae; Salmonella
EHA2722735	99.357	0	Salmonella enterica	diguanylate cyclase	63	1	311	311	1	118	118	6.1e-65	160	308	149	4.5e-35	Bacteria; Proteobacteria; Gammaproteobacteria; Enterobacterales; Enterobacteriaceae; Salmonella
EBF7260759	99.355	0	Salmonella enterica	diguanylate cyclase	62	1	310	310	1	117	117	2e-64	159	307	149	8.7e-36	Bacteria; Proteobacteria; Gammaproteobacteria; Enterobacterales; Enterobacteriaceae; Salmonella
EGJ3317769	99.355	0	Salmonella enterica subsp. enterica serovar Heidelberg	diguanylate cyclase	62	1	310	310	1	117	117	3e-63	159	307	149	4.4e-35	Bacteria; Proteobacteria; Gammaproteobacteria; Enterobacterales; Enterobacteriaceae; Salmonella
EHD7319435	99.355	0	Salmonella enterica subsp. enterica serovar Cerro	diguanylate cyclase	62	1	310	310	1	117	117	2.3e-64	159	307	149	2.9e-33	Bacteria; Proteobacteria; Gammaproteobacteria; Enterobacterales; Enterobacteriaceae; Salmonella
HAE9372032	99.355	0	Salmonella enterica subsp. enterica serovar Stanley	diguanylate cyclase	62	1	310	310	1	117	117	2.3e-64	159	307	149	6.3e-35	Bacteria; Proteobacteria; Gammaproteobacteria; Enterobacterales; Enterobacteriaceae; Salmonella
EDP9677981	99.353	0	Salmonella enterica subsp. enterica serovar Thompson	diguanylate cyclase	62	1	309	309	1	116	116	1.1e-62	158	306	149	1e-34	Bacteria; Proteobacteria; Gammaproteobacteria; Enterobacterales; Enterobacteriaceae; Salmonella
EEO8494322	99.353	0	Salmonella enterica	diguanylate cyclase	62	1	309	309	1	116	116	3e-63	158	306	149	4.4e-35	Bacteria; Proteobacteria; Gammaproteobacteria; Enterobacterales; Enterobacteriaceae; Salmonella
SUH09624	99.353	0	Salmonella enterica subsp. enterica	diguanylate cyclase	62	1	309	309	1	116	116	2e-63	158	306	149	4.4e-35	Bacteria; Proteobacteria; Gammaproteobacteria; Enterobacterales; Enterobacteriaceae; Salmonella
EAU2378901	99.352	0	Salmonella enterica	GGDEF domain-containing protein	93	1	463	463	1	270	270	7.9e-151	312	460	149	3e-35	Bacteria; Proteobacteria; Gammaproteobacteria; Enterobacterales; Enterobacteriaceae; Salmonella
EAY8424149	99.352	0	Salmonella enterica	GGDEF domain-containing protein	93	1	463	463	1	270	270	6.1e-151	312	460	149	1.1e-34	Bacteria; Proteobacteria; Gammaproteobacteria; Enterobacterales; Enterobacteriaceae; Salmonella
EBB9234472	99.352	0	Salmonella enterica	GGDEF domain-containing protein	93	1	463	463	1	270	270	4.5e-151	312	460	149	2.1e-35	Bacteria; Proteobacteria; Gammaproteobacteria; Enterobacterales; Enterobacteriaceae; Salmonella
EBM3460290	99.352	0	Salmonella enterica	GGDEF domain-containing protein	93	1	463	463	1	270	270	2.7e-151	312	460	149	3.7e-34	Bacteria; Proteobacteria; Gammaproteobacteria; Enterobacterales; Enterobacteriaceae; Salmonella
ECT6426976	99.352	0	Salmonella enterica subsp. enterica serovar Cerro	GGDEF domain-containing protein	93	1	463	463	1	270	270	4.5e-151	312	460	149	7e-33	Bacteria; Proteobacteria; Gammaproteobacteria; Enterobacterales; Enterobacteriaceae; Salmonella
EDT7108933	99.352	0	Salmonella enterica subsp. enterica	GGDEF domain-containing protein	93	1	463	463	1	270	270	4.3e-151	312	460	149	7.2e-35	Bacteria; Proteobacteria; Gammaproteobacteria; Enterobacterales; Enterobacteriaceae; Salmonella
EED3228577	99.352	0	Salmonella enterica subsp. enterica	GGDEF domain-containing protein	93	1	463	463	1	270	270	4.5e-151	312	460	149	1.1e-34	Bacteria; Proteobacteria; Gammaproteobacteria; Enterobacterales; Enterobacteriaceae; Salmonella
ECZ1424694	99.351	0	Salmonella enterica	diguanylate cyclase	62	1	308	308	1	115	115	3.9e-62	157	305	149	4.4e-35	Bacteria; Proteobacteria; Gammaproteobacteria; Enterobacterales; Enterobacteriaceae; Salmonella
WP_144311588	99.351	0	Salmonella enterica	diguanylate cyclase, partial	62	1	308	308	1	115	115	1.9e-63	157	305	149	1.5e-34	Bacteria; Proteobacteria; Gammaproteobacteria; Enterobacterales; Enterobacteriaceae; Salmonella
EAO4297502	99.349	0	Salmonella enterica	diguanylate cyclase	62	1	307	307	1	114	114	1.8e-61	156	304	149	4.3e-35	Bacteria; Proteobacteria; Gammaproteobacteria; Enterobacterales; Enterobacteriaceae; Salmonella
ECR0401402	99.349	0	Salmonella enterica	diguanylate cyclase	62	1	307	307	1	114	114	1.6e-61	156	304	149	4.3e-35	Bacteria; Proteobacteria; Gammaproteobacteria; Enterobacterales; Enterobacteriaceae; Salmonella
HAE3667056	99.349	0	Salmonella enterica subsp. enterica serovar Java	diguanylate cyclase	62	1	307	307	1	114	114	1.2e-62	156	304	149	2.9e-35	Bacteria; Proteobacteria; Gammaproteobacteria; Enterobacterales; Enterobacteriaceae; Salmonella
EGM7053955	99.346	0	Salmonella enterica subsp. enterica serovar Agona	GGDEF domain-containing protein	92	1	459	459	1	266	266	3e-148	308	456	149	1.1e-34	Bacteria; Proteobacteria; Gammaproteobacteria; Enterobacterales; Enterobacteriaceae; Salmonella
ECZ5976005	99.346	0	Salmonella enterica	diguanylate cyclase	62	1	306	306	1	113	113	1.9e-61	155	303	149	4.3e-35	Bacteria; Proteobacteria; Gammaproteobacteria; Enterobacterales; Enterobacteriaceae; Salmonella
ECY0189515	99.342	0	Salmonella enterica	diguanylate cyclase	61	1	304	304	1	111	111	7.7e-61	153	301	149	2.7e-33	Bacteria; Proteobacteria; Gammaproteobacteria; Enterobacterales; Enterobacteriaceae; Salmonella
EDZ3775911	99.342	0	Salmonella enterica	diguanylate cyclase	61	1	304	304	1	111	111	2.5e-60	153	301	149	4.2e-35	Bacteria; Proteobacteria; Gammaproteobacteria; Enterobacterales; Enterobacteriaceae; Salmonella
HAE5560186	99.342	0	Salmonella enterica subsp. enterica serovar Heidelberg	diguanylate cyclase	61	1	304	304	1	111	111	9.7e-60	153	301	149	4.2e-35	Bacteria; Proteobacteria; Gammaproteobacteria; Enterobacterales; Enterobacteriaceae; Salmonella
EBB3949637	99.34	0	Salmonella enterica	diguanylate cyclase	61	1	303	303	1	110	110	2.5e-60	152	300	149	4.2e-35	Bacteria; Proteobacteria; Gammaproteobacteria; Enterobacterales; Enterobacteriaceae; Salmonella
EEK2919124	99.34	0	Salmonella enterica	diguanylate cyclase	61	1	303	303	1	110	110	2.5e-60	152	300	149	2.7e-33	Bacteria; Proteobacteria; Gammaproteobacteria; Enterobacterales; Enterobacteriaceae; Salmonella
EAY3803480	99.338	0	Salmonella enterica	diguanylate cyclase	61	1	302	302	1	109	109	2.9e-59	151	299	149	4.2e-35	Bacteria; Proteobacteria; Gammaproteobacteria; Enterobacterales; Enterobacteriaceae; Salmonella
EDB2269604	99.338	0	Salmonella enterica	diguanylate cyclase	61	1	302	302	1	109	109	7.6e-60	151	299	149	2.8e-35	Bacteria; Proteobacteria; Gammaproteobacteria; Enterobacterales; Enterobacteriaceae; Salmonella
EDL3109837	99.338	0	Salmonella enterica subsp. enterica serovar Agona	diguanylate cyclase	61	1	302	302	1	109	109	8.9e-60	151	299	149	4.2e-35	Bacteria; Proteobacteria; Gammaproteobacteria; Enterobacterales; Enterobacteriaceae; Salmonella
EGY6805040	99.338	0	Salmonella enterica	diguanylate cyclase	61	1	302	302	1	109	109	1.1e-58	151	299	149	4.2e-35	Bacteria; Proteobacteria; Gammaproteobacteria; Enterobacterales; Enterobacteriaceae; Salmonella
EAP6084725	99.336	0	Salmonella enterica	diguanylate cyclase	61	1	301	301	1	108	108	3.5e-58	150	298	149	9.6e-35	Bacteria; Proteobacteria; Gammaproteobacteria; Enterobacterales; Enterobacteriaceae; Salmonella
ECV0388743	99.336	0	Salmonella enterica subsp. enterica serovar Derby	diguanylate cyclase	61	1	301	301	1	108	108	3e-59	150	298	149	8.1e-36	Bacteria; Proteobacteria; Gammaproteobacteria; Enterobacterales; Enterobacteriaceae; Salmonella
EEL8302360	99.336	0	Salmonella enterica subsp. enterica serovar Agona	diguanylate cyclase	61	1	301	301	1	108	108	3e-59	150	298	149	4.1e-35	Bacteria; Proteobacteria; Gammaproteobacteria; Enterobacterales; Enterobacteriaceae; Salmonella
EEO4579423	99.336	0	Salmonella enterica	diguanylate cyclase	61	1	301	301	1	108	108	3.7e-58	150	298	149	4.1e-35	Bacteria; Proteobacteria; Gammaproteobacteria; Enterobacterales; Enterobacteriaceae; Salmonella
HAF0919799	99.336	0	Salmonella enterica subsp. enterica serovar Java	diguanylate cyclase	61	1	301	301	1	108	108	2.6e-59	150	298	149	2.7e-35	Bacteria; Proteobacteria; Gammaproteobacteria; Enterobacterales; Enterobacteriaceae; Salmonella
EAP9907493	99.333	0	Salmonella enterica	diguanylate cyclase	60	1	300	300	1	107	107	1.3e-57	149	297	149	4.1e-35	Bacteria; Proteobacteria; Gammaproteobacteria; Enterobacterales; Enterobacteriaceae; Salmonella
EBF4855358	99.333	0	Salmonella enterica	diguanylate cyclase	60	1	300	300	1	107	107	1.4e-57	149	297	149	4.1e-35	Bacteria; Proteobacteria; Gammaproteobacteria; Enterobacterales; Enterobacteriaceae; Salmonella
ECG9997218	99.333	0	Salmonella enterica	diguanylate cyclase	60	1	300	300	1	107	107	1.1e-58	149	297	149	8e-36	Bacteria; Proteobacteria; Gammaproteobacteria; Enterobacterales; Enterobacteriaceae; Salmonella
ECH3667745	99.333	0	Salmonella enterica	diguanylate cyclase	60	1	300	300	1	107	107	3.8e-58	149	297	149	4.1e-35	Bacteria; Proteobacteria; Gammaproteobacteria; Enterobacterales; Enterobacteriaceae; Salmonella
EGG4592490	99.333	0	Salmonella enterica	diguanylate cyclase	60	1	300	300	1	107	107	6.9e-59	149	297	149	6.1e-36	Bacteria; Proteobacteria; Gammaproteobacteria; Enterobacterales; Enterobacteriaceae; Salmonella
EGK8451708	99.333	0	Salmonella enterica	diguanylate cyclase	60	1	300	300	1	107	107	1.3e-57	149	297	149	9.5e-35	Bacteria; Proteobacteria; Gammaproteobacteria; Enterobacterales; Enterobacteriaceae; Salmonella
EAT1686751	99.331	0	Salmonella enterica	diguanylate cyclase	60	1	299	299	1	106	106	9.7e-58	148	296	149	4e-35	Bacteria; Proteobacteria; Gammaproteobacteria; Enterobacterales; Enterobacteriaceae; Salmonella
EBC3158188	99.331	0	Salmonella enterica	diguanylate cyclase	60	1	299	299	1	106	106	2.9e-58	148	296	149	4e-35	Bacteria; Proteobacteria; Gammaproteobacteria; Enterobacterales; Enterobacteriaceae; Salmonella
EBL9233061	99.331	0	Salmonella enterica	diguanylate cyclase	60	1	299	299	1	106	106	2.5e-58	148	296	149	2.7e-35	Bacteria; Proteobacteria; Gammaproteobacteria; Enterobacterales; Enterobacteriaceae; Salmonella
EDZ4741601	99.331	0	Salmonella enterica	diguanylate cyclase	60	1	299	299	1	106	106	3.5e-57	148	296	149	4e-35	Bacteria; Proteobacteria; Gammaproteobacteria; Enterobacterales; Enterobacteriaceae; Salmonella
EEP6983009	99.331	0	Salmonella enterica	diguanylate cyclase	60	1	299	299	1	106	106	2.5e-58	148	296	149	7.9e-36	Bacteria; Proteobacteria; Gammaproteobacteria; Enterobacterales; Enterobacteriaceae; Salmonella
EAP5925304	99.329	0	Salmonella enterica	diguanylate cyclase	60	1	298	298	1	105	105	1.5e-57	147	295	149	4e-35	Bacteria; Proteobacteria; Gammaproteobacteria; Enterobacterales; Enterobacteriaceae; Salmonella
EAQ1340457	99.329	0	Salmonella enterica	diguanylate cyclase	60	1	298	298	1	105	105	6.6e-58	147	295	149	1.7e-35	Bacteria; Proteobacteria; Gammaproteobacteria; Enterobacterales; Enterobacteriaceae; Salmonella
EAS9659568	99.329	0	Salmonella enterica	diguanylate cyclase	60	1	298	298	1	105	105	2.5e-57	147	295	149	4e-35	Bacteria; Proteobacteria; Gammaproteobacteria; Enterobacterales; Enterobacteriaceae; Salmonella
EBI0387263	99.329	0	Salmonella enterica subsp. enterica serovar Uganda	diguanylate cyclase	60	1	298	298	1	105	105	4.6e-58	147	295	149	1.4e-34	Bacteria; Proteobacteria; Gammaproteobacteria; Enterobacterales; Enterobacteriaceae; Salmonella
EBP1533225	99.329	0	Salmonella enterica	diguanylate cyclase	60	1	298	298	1	105	105	1.4e-57	147	295	149	4e-35	Bacteria; Proteobacteria; Gammaproteobacteria; Enterobacterales; Enterobacteriaceae; Salmonella
ECA7800232	99.329	0	Salmonella enterica subsp. enterica serovar Newport	diguanylate cyclase	60	1	298	298	1	105	105	9.1e-57	147	295	149	4e-35	Bacteria; Proteobacteria; Gammaproteobacteria; Enterobacterales; Enterobacteriaceae; Salmonella
EBE3749697	99.327	0	Salmonella enterica subsp. enterica serovar Heidelberg	diguanylate cyclase	60	1	297	297	1	104	104	3.7e-56	146	294	149	4e-35	Bacteria; Proteobacteria; Gammaproteobacteria; Enterobacterales; Enterobacteriaceae; Salmonella
EBJ7917337	99.327	0	Salmonella enterica	diguanylate cyclase	60	1	297	297	1	104	104	3.6e-56	146	294	149	9.3e-35	Bacteria; Proteobacteria; Gammaproteobacteria; Enterobacterales; Enterobacteriaceae; Salmonella
EDK0972593	99.327	0	Salmonella enterica	diguanylate cyclase	60	1	297	297	1	104	104	6.3e-57	146	294	149	4e-35	Bacteria; Proteobacteria; Gammaproteobacteria; Enterobacterales; Enterobacteriaceae; Salmonella
EBH9437856	99.324	0	Salmonella enterica subsp. enterica serovar Cerro	diguanylate cyclase	60	1	296	296	1	103	103	1.1e-56	145	293	149	2.5e-33	Bacteria; Proteobacteria; Gammaproteobacteria; Enterobacterales; Enterobacteriaceae; Salmonella
EBW8549129	99.324	0	Salmonella enterica subsp. enterica serovar Heidelberg	diguanylate cyclase	60	1	296	296	1	103	103	1.4e-55	145	293	149	3.9e-35	Bacteria; Proteobacteria; Gammaproteobacteria; Enterobacterales; Enterobacteriaceae; Salmonella
EEF4303844	99.324	0	Salmonella enterica	diguanylate cyclase	60	1	296	296	1	103	103	1.3e-55	145	293	149	3.9e-35	Bacteria; Proteobacteria; Gammaproteobacteria; Enterobacterales; Enterobacteriaceae; Salmonella
EEJ2649544	99.324	0	Salmonella enterica subsp. enterica serovar Weltevreden	diguanylate cyclase	60	1	296	296	1	103	103	3.8e-56	145	293	149	3.9e-35	Bacteria; Proteobacteria; Gammaproteobacteria; Enterobacterales; Enterobacteriaceae; Salmonella
EBV8448938	99.307	0	Salmonella enterica subsp. enterica serovar Derby	diguanylate cyclase	87	1	433	433	1	240	240	1.7e-130	282	430	149	1.9e-35	Bacteria; Proteobacteria; Gammaproteobacteria; Enterobacterales; Enterobacteriaceae; Salmonella
ECU6462562	99.307	0	Salmonella enterica subsp. enterica serovar Lille	diguanylate cyclase	87	1	433	433	1	240	240	1.7e-130	282	430	149	1.9e-35	Bacteria; Proteobacteria; Gammaproteobacteria; Enterobacterales; Enterobacteriaceae; Salmonella
EDT2373943	99.307	0	Salmonella enterica subsp. enterica serovar Kiambu	diguanylate cyclase	87	1	433	433	1	240	240	3.6e-130	282	430	149	9.5e-35	Bacteria; Proteobacteria; Gammaproteobacteria; Enterobacterales; Enterobacteriaceae; Salmonella
EFQ4384063	99.307	0	Salmonella enterica subsp. enterica serovar Agona	diguanylate cyclase	87	1	433	433	1	240	240	1.7e-130	282	430	149	9.5e-35	Bacteria; Proteobacteria; Gammaproteobacteria; Enterobacterales; Enterobacteriaceae; Salmonella
EBF1056182	99.302	0	Salmonella enterica	diguanylate cyclase	87	1	430	430	1	237	237	1.1e-128	279	427	149	1.8e-35	Bacteria; Proteobacteria; Gammaproteobacteria; Enterobacterales; Enterobacteriaceae; Salmonella
WP_065314280	99.25	0	Salmonella enterica	diguanylate cyclase	80	1	400	400	1	207	207	7.3e-114	249	397	149	8e-35	Bacteria; Proteobacteria; Gammaproteobacteria; Enterobacterales; Enterobacteriaceae; Salmonella
ECS3578609	99.235	0	Salmonella enterica subsp. enterica serovar Kentucky	diguanylate cyclase	79	2	393	393	2	200	199	1.2e-108	242	390	149	7.7e-35	Bacteria; Proteobacteria; Gammaproteobacteria; Enterobacterales; Enterobacteriaceae; Salmonella
EBA0225319	99.233	0	Salmonella enterica	diguanylate cyclase	79	1	391	391	1	198	198	8.2e-109	240	388	149	2.1e-35	Bacteria; Proteobacteria; Gammaproteobacteria; Enterobacterales; Enterobacteriaceae; Salmonella
EDI5647422	99.225	0	Salmonella enterica subsp. enterica serovar Enteritidis	diguanylate cyclase	78	1	387	387	1	194	194	1.1e-105	236	384	149	2.1e-35	Bacteria; Proteobacteria; Gammaproteobacteria; Enterobacterales; Enterobacteriaceae; Salmonella
WP_047621916	99.225	0	Salmonella enterica	diguanylate cyclase, partial	78	1	387	387	1	194	194	1.1e-104	236	384	149	7.5e-35	Bacteria; Proteobacteria; Gammaproteobacteria; Enterobacterales; Enterobacteriaceae; Salmonella
WP_138556437	99.225	0	Salmonella enterica	diguanylate cyclase, partial	78	2	388	388	2	195	194	6.1e-105	237	385	149	7.5e-35	Bacteria; Proteobacteria; Gammaproteobacteria; Enterobacterales; Enterobacteriaceae; Salmonella
EAN8357195	99.221	0	Salmonella enterica	diguanylate cyclase	77	1	385	385	1	192	192	3.4e-104	234	382	149	2e-35	Bacteria; Proteobacteria; Gammaproteobacteria; Enterobacterales; Enterobacteriaceae; Salmonella
EDB8209872	99.219	0	Salmonella enterica subsp. enterica serovar Enteritidis	diguanylate cyclase	77	1	384	384	2	191	190	9.1e-104	233	381	149	2e-35	Bacteria; Proteobacteria; Gammaproteobacteria; Enterobacterales; Enterobacteriaceae; Salmonella
ECM7574286	99.217	0	Salmonella enterica subsp. enterica serovar Enteritidis	diguanylate cyclase	77	1	383	383	1	190	190	2.1e-103	232	380	149	2e-35	Bacteria; Proteobacteria; Gammaproteobacteria; Enterobacterales; Enterobacteriaceae; Salmonella
EDB8042872	99.215	0	Salmonella enterica subsp. enterica serovar Enteritidis	diguanylate cyclase	77	1	382	382	1	189	189	6.5e-103	231	379	149	2e-35	Bacteria; Proteobacteria; Gammaproteobacteria; Enterobacterales; Enterobacteriaceae; Salmonella
ECY7687592	99.213	0	Salmonella enterica subsp. enterica serovar Enteritidis	diguanylate cyclase	77	1	381	381	1	188	188	1.9e-102	230	378	149	2e-35	Bacteria; Proteobacteria; Gammaproteobacteria; Enterobacterales; Enterobacteriaceae; Salmonella
EEH8476103	99.206	0	Salmonella enterica	diguanylate cyclase	76	1	378	378	2	185	184	1.6e-100	227	375	149	2e-35	Bacteria; Proteobacteria; Gammaproteobacteria; Enterobacterales; Enterobacteriaceae; Salmonella
AZT76440	99.195	0	Salmonella enterica subsp. enterica serovar Bareilly	GGDEF domain-containing protein	100	1	497	497	31	304	274	9.9e-153	346	494	149	1.3e-34	Bacteria; Proteobacteria; Gammaproteobacteria; Enterobacterales; Enterobacteriaceae; Salmonella
EAA4207508	99.195	0	Salmonella enterica subsp. enterica	GGDEF domain-containing protein	100	1	497	497	31	304	274	2e-152	346	494	149	1.3e-34	Bacteria; Proteobacteria; Gammaproteobacteria; Enterobacterales; Enterobacteriaceae; Salmonella
EAA5452063	99.195	0	Salmonella enterica subsp. enterica	GGDEF domain-containing protein	100	1	497	497	31	304	274	9.7e-153	346	494	149	1.3e-34	Bacteria; Proteobacteria; Gammaproteobacteria; Enterobacterales; Enterobacteriaceae; Salmonella
EAA5554828	99.195	0	Salmonella enterica subsp. enterica	GGDEF domain-containing protein	100	1	497	497	31	304	274	2.3e-153	346	494	149	2.5e-35	Bacteria; Proteobacteria; Gammaproteobacteria; Enterobacterales; Enterobacteriaceae; Salmonella
EAA7087855	99.195	0	Salmonella enterica subsp. enterica	GGDEF domain-containing protein	100	1	497	497	31	304	274	9.9e-153	346	494	149	1.8e-34	Bacteria; Proteobacteria; Gammaproteobacteria; Enterobacterales; Enterobacteriaceae; Salmonella
EAA7568573	99.195	0	Salmonella enterica	GGDEF domain-containing protein	100	1	497	497	31	304	274	4.2e-153	346	494	149	1.3e-35	Bacteria; Proteobacteria; Gammaproteobacteria; Enterobacterales; Enterobacteriaceae; Salmonella
EAA8306265	99.195	0	Salmonella enterica	GGDEF domain-containing protein	100	1	497	497	31	304	274	4.5e-151	346	494	149	1.3e-34	Bacteria; Proteobacteria; Gammaproteobacteria; Enterobacterales; Enterobacteriaceae; Salmonella
EAA8953065	99.195	0	Salmonella enterica	GGDEF domain-containing protein	100	1	497	497	31	304	274	2.3e-152	346	494	149	2.5e-35	Bacteria; Proteobacteria; Gammaproteobacteria; Enterobacterales; Enterobacteriaceae; Salmonella
EAB2831141	99.195	0	Salmonella enterica	GGDEF domain-containing protein	100	1	497	497	31	304	274	4.2e-153	346	494	149	1.3e-34	Bacteria; Proteobacteria; Gammaproteobacteria; Enterobacterales; Enterobacteriaceae; Salmonella
EAB2877091	99.195	0	Salmonella enterica	GGDEF domain-containing protein	100	1	497	497	31	304	274	6.3e-152	346	494	149	1.3e-34	Bacteria; Proteobacteria; Gammaproteobacteria; Enterobacterales; Enterobacteriaceae; Salmonella
EAB3609286	99.195	0	Salmonella enterica	GGDEF domain-containing protein	100	1	497	497	31	304	274	1.5e-150	346	494	149	1.3e-34	Bacteria; Proteobacteria; Gammaproteobacteria; Enterobacterales; Enterobacteriaceae; Salmonella
EAB7344180	99.195	0	Salmonella enterica subsp. enterica	GGDEF domain-containing protein	100	1	497	497	31	304	274	1.4e-152	346	494	149	1.3e-34	Bacteria; Proteobacteria; Gammaproteobacteria; Enterobacterales; Enterobacteriaceae; Salmonella
EAB7865093	99.195	0	Salmonella enterica subsp. enterica	GGDEF domain-containing protein	100	1	497	497	31	304	274	4.2e-153	346	493	148	1.6e-34	Bacteria; Proteobacteria; Gammaproteobacteria; Enterobacterales; Enterobacteriaceae; Salmonella
EAB8658279	99.195	0	Salmonella enterica subsp. enterica	GGDEF domain-containing protein	100	1	497	497	31	304	274	4.2e-153	346	494	149	1.3e-33	Bacteria; Proteobacteria; Gammaproteobacteria; Enterobacterales; Enterobacteriaceae; Salmonella
EAB9374739	99.195	0	Salmonella enterica subsp. enterica	GGDEF domain-containing protein	100	1	497	497	31	304	274	1.8e-152	346	494	149	1.3e-34	Bacteria; Proteobacteria; Gammaproteobacteria; Enterobacterales; Enterobacteriaceae; Salmonella
EAM3143558	99.195	0	Salmonella enterica	GGDEF domain-containing protein	100	1	497	497	31	304	274	1.5e-152	346	494	149	9.6e-35	Bacteria; Proteobacteria; Gammaproteobacteria; Enterobacterales; Enterobacteriaceae; Salmonella
EAM6148393	99.195	0	Salmonella enterica	GGDEF domain-containing protein	100	1	497	497	31	304	274	9e-152	346	494	149	1.3e-34	Bacteria; Proteobacteria; Gammaproteobacteria; Enterobacterales; Enterobacteriaceae; Salmonella
EAM6461217	99.195	0	Salmonella enterica	GGDEF domain-containing protein	100	1	497	497	31	304	274	4.1e-153	346	494	149	6.8e-34	Bacteria; Proteobacteria; Gammaproteobacteria; Enterobacterales; Enterobacteriaceae; Salmonella
EAM8546141	99.195	0	Salmonella enterica	GGDEF domain-containing protein	100	1	497	497	31	304	274	4.7e-152	346	494	149	1.3e-34	Bacteria; Proteobacteria; Gammaproteobacteria; Enterobacterales; Enterobacteriaceae; Salmonella
EAO2961487	99.195	0	Salmonella enterica	GGDEF domain-containing protein	100	1	497	497	31	304	274	6.4e-151	346	494	149	1.3e-34	Bacteria; Proteobacteria; Gammaproteobacteria; Enterobacterales; Enterobacteriaceae; Salmonella
EAO5846514	99.195	0	Salmonella enterica	GGDEF domain-containing protein	100	1	497	497	31	304	274	4.1e-153	346	494	149	3.4e-34	Bacteria; Proteobacteria; Gammaproteobacteria; Enterobacterales; Enterobacteriaceae; Salmonella
EAO8157328	99.195	0	Salmonella enterica	GGDEF domain-containing protein	100	1	497	497	31	304	274	9.4e-152	346	494	149	1.3e-34	Bacteria; Proteobacteria; Gammaproteobacteria; Enterobacterales; Enterobacteriaceae; Salmonella
EAO8987844	99.195	0	Salmonella enterica	GGDEF domain-containing protein	100	1	497	497	31	304	274	6.4e-152	346	494	149	3.1e-34	Bacteria; Proteobacteria; Gammaproteobacteria; Enterobacterales; Enterobacteriaceae; Salmonella
EAP7662146	99.195	0	Salmonella enterica	GGDEF domain-containing protein	100	1	497	497	31	304	274	1e-152	346	494	149	1.3e-34	Bacteria; Proteobacteria; Gammaproteobacteria; Enterobacterales; Enterobacteriaceae; Salmonella
EAP7984760	99.195	0	Salmonella enterica	GGDEF domain-containing protein	100	1	497	497	31	304	274	5.9e-152	346	494	149	1.3e-34	Bacteria; Proteobacteria; Gammaproteobacteria; Enterobacterales; Enterobacteriaceae; Salmonella
EAQ5695352	99.195	0	Salmonella enterica	GGDEF domain-containing protein	100	1	497	497	31	304	274	4.2e-153	346	494	149	2.5e-35	Bacteria; Proteobacteria; Gammaproteobacteria; Enterobacterales; Enterobacteriaceae; Salmonella
EAQ6132814	99.195	0	Salmonella enterica	GGDEF domain-containing protein	100	1	497	497	31	304	274	3.6e-152	346	494	149	1.3e-34	Bacteria; Proteobacteria; Gammaproteobacteria; Enterobacterales; Enterobacteriaceae; Salmonella
EAR8890573	99.195	0	Salmonella enterica	GGDEF domain-containing protein	100	1	497	497	31	304	274	4.2e-153	346	494	149	2.5e-35	Bacteria; Proteobacteria; Gammaproteobacteria; Enterobacterales; Enterobacteriaceae; Salmonella
EAR9866060	99.195	0	Salmonella enterica	GGDEF domain-containing protein	100	1	497	497	31	304	274	2.6e-153	346	494	149	4.3e-34	Bacteria; Proteobacteria; Gammaproteobacteria; Enterobacterales; Enterobacteriaceae; Salmonella
EAR9879847	99.195	0	Salmonella enterica	GGDEF domain-containing protein	100	1	497	497	31	304	274	1.3e-152	346	494	149	3.5e-35	Bacteria; Proteobacteria; Gammaproteobacteria; Enterobacterales; Enterobacteriaceae; Salmonella
EAS2079275	99.195	0	Salmonella enterica	GGDEF domain-containing protein	100	1	497	497	31	304	274	3.5e-152	346	494	149	3.1e-34	Bacteria; Proteobacteria; Gammaproteobacteria; Enterobacterales; Enterobacteriaceae; Salmonella
EAS2778115	99.195	0	Salmonella enterica	GGDEF domain-containing protein	100	1	497	497	31	304	274	4.2e-153	346	494	149	2.5e-35	Bacteria; Proteobacteria; Gammaproteobacteria; Enterobacterales; Enterobacteriaceae; Salmonella
EAT0819762	99.195	0	Salmonella enterica	GGDEF domain-containing protein	100	1	497	497	31	304	274	4.2e-152	346	494	149	1.3e-34	Bacteria; Proteobacteria; Gammaproteobacteria; Enterobacterales; Enterobacteriaceae; Salmonella
EAW0634321	99.195	0	Salmonella enterica	GGDEF domain-containing protein	100	1	497	497	31	304	274	8.1e-153	346	494	149	2.5e-35	Bacteria; Proteobacteria; Gammaproteobacteria; Enterobacterales; Enterobacteriaceae; Salmonella
EAW1310297	99.195	0	Salmonella enterica subsp. enterica	GGDEF domain-containing protein	100	1	497	497	31	304	274	7.3e-153	346	494	149	1.6e-34	Bacteria; Proteobacteria; Gammaproteobacteria; Enterobacterales; Enterobacteriaceae; Salmonella
EAY5509520	99.195	0	Salmonella enterica	GGDEF domain-containing protein	100	1	497	497	31	304	274	1.5e-152	346	494	149	2.1e-34	Bacteria; Proteobacteria; Gammaproteobacteria; Enterobacterales; Enterobacteriaceae; Salmonella
EAZ2380864	99.195	0	Salmonella enterica	GGDEF domain-containing protein	100	1	497	497	31	304	274	6.3e-153	346	494	149	4.3e-34	Bacteria; Proteobacteria; Gammaproteobacteria; Enterobacterales; Enterobacteriaceae; Salmonella
EBA5886055	99.195	0	Salmonella enterica	GGDEF domain-containing protein	100	1	497	497	31	304	274	1.3e-152	346	494	149	4.3e-34	Bacteria; Proteobacteria; Gammaproteobacteria; Enterobacterales; Enterobacteriaceae; Salmonella
EBA9133899	99.195	0	Salmonella enterica	GGDEF domain-containing protein	100	1	497	497	31	304	274	4.1e-153	346	494	149	2.4e-35	Bacteria; Proteobacteria; Gammaproteobacteria; Enterobacterales; Enterobacteriaceae; Salmonella
EBB7460066	99.195	0	Salmonella enterica	GGDEF domain-containing protein	100	1	497	497	31	304	274	8.1e-153	346	494	149	1.3e-34	Bacteria; Proteobacteria; Gammaproteobacteria; Enterobacterales; Enterobacteriaceae; Salmonella
EBC1722058	99.195	0	Salmonella enterica subsp. enterica	GGDEF domain-containing protein	100	1	497	497	31	304	274	1.4e-152	346	494	149	1.4e-34	Bacteria; Proteobacteria; Gammaproteobacteria; Enterobacterales; Enterobacteriaceae; Salmonella
EBD3082714	99.195	0	Salmonella enterica	GGDEF domain-containing protein	100	1	497	497	31	304	274	7.7e-152	346	494	149	1.3e-34	Bacteria; Proteobacteria; Gammaproteobacteria; Enterobacterales; Enterobacteriaceae; Salmonella
EBF0853838	99.195	0	Salmonella enterica	GGDEF domain-containing protein	100	1	497	497	31	304	274	2.4e-152	346	494	149	1.3e-34	Bacteria; Proteobacteria; Gammaproteobacteria; Enterobacterales; Enterobacteriaceae; Salmonella
EBF2697270	99.195	0	Salmonella enterica subsp. enterica serovar Agona	GGDEF domain-containing protein	100	1	497	497	31	304	274	4.2e-153	346	494	149	4.1e-34	Bacteria; Proteobacteria; Gammaproteobacteria; Enterobacterales; Enterobacteriaceae; Salmonella
EBF8137034	99.195	0	Salmonella enterica subsp. enterica	GGDEF domain-containing protein	100	1	497	497	31	304	274	1.5e-152	346	494	149	1.3e-34	Bacteria; Proteobacteria; Gammaproteobacteria; Enterobacterales; Enterobacteriaceae; Salmonella
EBF8149492	99.195	0	Salmonella enterica subsp. enterica	GGDEF domain-containing protein	100	1	497	497	31	304	274	5.1e-153	346	494	149	2.5e-35	Bacteria; Proteobacteria; Gammaproteobacteria; Enterobacterales; Enterobacteriaceae; Salmonella
EBG6828820	99.195	0	Salmonella enterica subsp. enterica	GGDEF domain-containing protein	100	1	497	497	31	304	274	4.9e-153	346	494	149	8.2e-35	Bacteria; Proteobacteria; Gammaproteobacteria; Enterobacterales; Enterobacteriaceae; Salmonella
EBH3389160	99.195	0	Salmonella enterica subsp. enterica	GGDEF domain-containing protein	100	1	497	497	31	304	274	1.3e-152	346	494	149	8.3e-35	Bacteria; Proteobacteria; Gammaproteobacteria; Enterobacterales; Enterobacteriaceae; Salmonella
EBH5066371	99.195	0	Salmonella enterica	GGDEF domain-containing protein	100	1	497	497	31	304	274	5.4e-152	346	494	149	1.3e-34	Bacteria; Proteobacteria; Gammaproteobacteria; Enterobacterales; Enterobacteriaceae; Salmonella
EBH5841135	99.195	0	Salmonella enterica	GGDEF domain-containing protein	100	1	497	497	31	304	274	1.4e-152	346	494	149	1.3e-34	Bacteria; Proteobacteria; Gammaproteobacteria; Enterobacterales; Enterobacteriaceae; Salmonella
EBL0867625	99.195	0	Salmonella enterica	GGDEF domain-containing protein	100	1	497	497	31	304	274	4.2e-153	346	494	149	1.3e-34	Bacteria; Proteobacteria; Gammaproteobacteria; Enterobacterales; Enterobacteriaceae; Salmonella
EBM3538811	99.195	0	Salmonella enterica	GGDEF domain-containing protein	100	1	497	497	31	304	274	8.1e-153	346	494	149	1.8e-34	Bacteria; Proteobacteria; Gammaproteobacteria; Enterobacterales; Enterobacteriaceae; Salmonella
EBM7197396	99.195	0	Salmonella enterica	GGDEF domain-containing protein	100	1	497	497	31	304	274	4.1e-153	346	494	149	2.7e-35	Bacteria; Proteobacteria; Gammaproteobacteria; Enterobacterales; Enterobacteriaceae; Salmonella
EBO2062542	99.195	0	Salmonella enterica subsp. enterica serovar Derby	GGDEF domain-containing protein	100	1	497	497	31	304	274	3.2e-152	346	494	149	2.5e-35	Bacteria; Proteobacteria; Gammaproteobacteria; Enterobacterales; Enterobacteriaceae; Salmonella
EBO2178274	99.195	0	Salmonella enterica subsp. enterica serovar Derby	GGDEF domain-containing protein	100	1	497	497	31	304	274	4.2e-153	346	494	149	1.5e-35	Bacteria; Proteobacteria; Gammaproteobacteria; Enterobacterales; Enterobacteriaceae; Salmonella
EBO9138515	99.195	0	Salmonella enterica subsp. enterica serovar Agona	GGDEF domain-containing protein	100	1	497	497	31	304	274	9.8e-152	346	494	149	1.3e-34	Bacteria; Proteobacteria; Gammaproteobacteria; Enterobacterales; Enterobacteriaceae; Salmonella
EBP3340603	99.195	0	Salmonella enterica subsp. enterica	GGDEF domain-containing protein	100	1	497	497	31	304	274	2.6e-153	346	494	149	2.9e-35	Bacteria; Proteobacteria; Gammaproteobacteria; Enterobacterales; Enterobacteriaceae; Salmonella
EBS0848760	99.195	0	Salmonella enterica subsp. enterica serovar Carno	GGDEF domain-containing protein	100	1	497	497	31	304	274	2.3e-152	346	494	149	9.6e-35	Bacteria; Proteobacteria; Gammaproteobacteria; Enterobacterales; Enterobacteriaceae; Salmonella
EBS4960837	99.195	0	Salmonella enterica subsp. enterica serovar Agbeni	GGDEF domain-containing protein	100	1	497	497	31	304	274	4.1e-153	346	494	149	5.4e-34	Bacteria; Proteobacteria; Gammaproteobacteria; Enterobacterales; Enterobacteriaceae; Salmonella
EBS5931939	99.195	0	Salmonella enterica subsp. enterica serovar Ohio	GGDEF domain-containing protein	100	1	497	497	31	304	274	3.7e-152	346	494	149	1.3e-34	Bacteria; Proteobacteria; Gammaproteobacteria; Enterobacterales; Enterobacteriaceae; Salmonella
EBU7005939	99.195	0	Salmonella enterica subsp. enterica serovar Kintambo	GGDEF domain-containing protein	100	1	497	497	31	304	274	6.5e-153	346	494	149	9.6e-35	Bacteria; Proteobacteria; Gammaproteobacteria; Enterobacterales; Enterobacteriaceae; Salmonella
EBU7991754	99.195	0	Salmonella enterica subsp. enterica serovar Meleagridis	GGDEF domain-containing protein	100	1	497	497	31	304	274	8.1e-153	346	494	149	1.3e-34	Bacteria; Proteobacteria; Gammaproteobacteria; Enterobacterales; Enterobacteriaceae; Salmonella
EBV1887654	99.195	0	Salmonella enterica subsp. enterica serovar Coquilhatville	GGDEF domain-containing protein	100	1	497	497	31	304	274	1.8e-152	346	494	149	1.8e-34	Bacteria; Proteobacteria; Gammaproteobacteria; Enterobacterales; Enterobacteriaceae; Salmonella
EBW8394411	99.195	0	Salmonella enterica subsp. enterica serovar Florida	GGDEF domain-containing protein	100	1	497	497	31	304	274	1.4e-152	346	494	149	2.5e-35	Bacteria; Proteobacteria; Gammaproteobacteria; Enterobacterales; Enterobacteriaceae; Salmonella
EBX0036710	99.195	0	Salmonella enterica subsp. enterica serovar Weltevreden	GGDEF domain-containing protein	100	1	497	497	31	304	274	2.2e-151	346	494	149	1.3e-34	Bacteria; Proteobacteria; Gammaproteobacteria; Enterobacterales; Enterobacteriaceae; Salmonella
EBX3326208	99.195	0	Salmonella enterica subsp. enterica serovar Abony	GGDEF domain-containing protein	100	1	497	497	31	304	274	7.3e-153	346	494	149	7.2e-35	Bacteria; Proteobacteria; Gammaproteobacteria; Enterobacterales; Enterobacteriaceae; Salmonella
EBX4517918	99.195	0	Salmonella enterica subsp. enterica serovar Java	GGDEF domain-containing protein	100	1	497	497	31	304	274	6.7e-152	346	494	149	8.3e-35	Bacteria; Proteobacteria; Gammaproteobacteria; Enterobacterales; Enterobacteriaceae; Salmonella
EBX9171885	99.195	0	Salmonella enterica subsp. enterica serovar Kandla	GGDEF domain-containing protein	100	1	497	497	31	304	274	8.5e-153	346	494	149	1.3e-34	Bacteria; Proteobacteria; Gammaproteobacteria; Enterobacterales; Enterobacteriaceae; Salmonella
EBY6258442	99.195	0	Salmonella enterica subsp. enterica serovar Warnow	GGDEF domain-containing protein	100	1	497	497	31	304	274	2.3e-153	346	494	149	1.8e-34	Bacteria; Proteobacteria; Gammaproteobacteria; Enterobacterales; Enterobacteriaceae; Salmonella
EBZ3026688	99.195	0	Salmonella enterica subsp. enterica serovar Agona	GGDEF domain-containing protein	100	1	497	497	31	304	274	4.2e-153	346	494	149	3.2e-34	Bacteria; Proteobacteria; Gammaproteobacteria; Enterobacterales; Enterobacteriaceae; Salmonella
ECA2816144	99.195	0	Salmonella enterica subsp. enterica serovar Kiambu	GGDEF domain-containing protein	100	1	497	497	31	304	274	8e-153	346	494	149	8.7e-33	Bacteria; Proteobacteria; Gammaproteobacteria; Enterobacterales; Enterobacteriaceae; Salmonella
ECB2933281	99.195	0	Salmonella enterica subsp. enterica serovar Anatum	GGDEF domain-containing protein	100	1	497	497	31	304	274	3.4e-151	346	494	149	1.3e-34	Bacteria; Proteobacteria; Gammaproteobacteria; Enterobacterales; Enterobacteriaceae; Salmonella
ECB3358014	99.195	0	Salmonella enterica subsp. enterica serovar Redba	GGDEF domain-containing protein	100	1	497	497	31	304	274	4.1e-152	346	494	149	1.3e-34	Bacteria; Proteobacteria; Gammaproteobacteria; Enterobacterales; Enterobacteriaceae; Salmonella
ECC2013291	99.195	0	Salmonella enterica	GGDEF domain-containing protein	100	1	497	497	31	304	274	4.2e-153	346	494	149	1e-33	Bacteria; Proteobacteria; Gammaproteobacteria; Enterobacterales; Enterobacteriaceae; Salmonella
ECC2973147	99.195	0	Salmonella enterica subsp. enterica	GGDEF domain-containing protein	100	1	497	497	31	304	274	1.1e-152	346	494	149	8.3e-35	Bacteria; Proteobacteria; Gammaproteobacteria; Enterobacterales; Enterobacteriaceae; Salmonella
ECC7615562	99.195	0	Salmonella enterica	GGDEF domain-containing protein	100	1	497	497	31	304	274	6.7e-153	346	494	149	8.7e-33	Bacteria; Proteobacteria; Gammaproteobacteria; Enterobacterales; Enterobacteriaceae; Salmonella
ECD6624723	99.195	0	Salmonella enterica subsp. enterica	GGDEF domain-containing protein	100	1	497	497	31	304	274	7e-153	346	494	149	3.5e-35	Bacteria; Proteobacteria; Gammaproteobacteria; Enterobacterales; Enterobacteriaceae; Salmonella
ECE0395468	99.195	0	Salmonella enterica subsp. enterica	GGDEF domain-containing protein	100	1	497	497	31	304	274	1.5e-152	346	494	149	1.3e-34	Bacteria; Proteobacteria; Gammaproteobacteria; Enterobacterales; Enterobacteriaceae; Salmonella
ECF1700184	99.195	0	Salmonella enterica subsp. enterica	GGDEF domain-containing protein	100	1	497	497	31	304	274	5.1e-152	346	494	149	1.3e-34	Bacteria; Proteobacteria; Gammaproteobacteria; Enterobacterales; Enterobacteriaceae; Salmonella
ECG9328700	99.195	0	Salmonella enterica	GGDEF domain-containing protein	100	1	497	497	31	304	274	8.9e-152	346	494	149	1.3e-34	Bacteria; Proteobacteria; Gammaproteobacteria; Enterobacterales; Enterobacteriaceae; Salmonella
ECH3459618	99.195	0	Salmonella enterica	GGDEF domain-containing protein	100	1	497	497	31	304	274	4.1e-153	346	494	149	4.4e-36	Bacteria; Proteobacteria; Gammaproteobacteria; Enterobacterales; Enterobacteriaceae; Salmonella
ECH7384079	99.195	0	Salmonella enterica	GGDEF domain-containing protein	100	1	497	497	31	304	274	5.8e-153	346	494	149	1.7e-32	Bacteria; Proteobacteria; Gammaproteobacteria; Enterobacterales; Enterobacteriaceae; Salmonella
ECH9241477	99.195	0	Salmonella enterica subsp. enterica	GGDEF domain-containing protein	100	1	497	497	31	304	274	7.3e-153	346	494	149	1.4e-35	Bacteria; Proteobacteria; Gammaproteobacteria; Enterobacterales; Enterobacteriaceae; Salmonella
ECI2726075	99.195	0	Salmonella enterica subsp. enterica	GGDEF domain-containing protein	100	1	497	497	31	304	274	2.6e-153	346	494	149	1.9e-35	Bacteria; Proteobacteria; Gammaproteobacteria; Enterobacterales; Enterobacteriaceae; Salmonella
ECI6394512	99.195	0	Salmonella enterica subsp. enterica	GGDEF domain-containing protein	100	1	497	497	31	304	274	3.8e-152	346	494	149	3.5e-35	Bacteria; Proteobacteria; Gammaproteobacteria; Enterobacterales; Enterobacteriaceae; Salmonella
ECI8034372	99.195	0	Salmonella enterica subsp. enterica	GGDEF domain-containing protein	100	1	497	497	31	304	274	1.2e-152	346	494	149	3.5e-35	Bacteria; Proteobacteria; Gammaproteobacteria; Enterobacterales; Enterobacteriaceae; Salmonella
ECK0501826	99.195	0	Salmonella enterica subsp. enterica	GGDEF domain-containing protein	100	1	497	497	31	304	274	5.7e-152	346	494	149	1.3e-34	Bacteria; Proteobacteria; Gammaproteobacteria; Enterobacterales; Enterobacteriaceae; Salmonella
ECK6471703	99.195	0	Salmonella enterica	GGDEF domain-containing protein	100	1	497	497	31	304	274	9.7e-153	346	494	149	4.3e-34	Bacteria; Proteobacteria; Gammaproteobacteria; Enterobacterales; Enterobacteriaceae; Salmonella
ECN5886934	99.195	0	Salmonella enterica subsp. enterica serovar Agona	GGDEF domain-containing protein	100	1	497	497	31	304	274	4.2e-153	346	494	149	6e-35	Bacteria; Proteobacteria; Gammaproteobacteria; Enterobacterales; Enterobacteriaceae; Salmonella
ECN7125001	99.195	0	Salmonella enterica subsp. enterica serovar Infantis	GGDEF domain-containing protein	100	1	497	497	31	304	274	4.2e-153	346	494	149	3.2e-32	Bacteria; Proteobacteria; Gammaproteobacteria; Enterobacterales; Enterobacteriaceae; Salmonella
ECQ6447096	99.195	0	Salmonella enterica subsp. enterica serovar Cerro	GGDEF domain-containing protein	100	1	497	497	31	304	274	4.2e-153	346	494	149	1.2e-32	Bacteria; Proteobacteria; Gammaproteobacteria; Enterobacterales; Enterobacteriaceae; Salmonella
ECS3173874	99.195	0	Salmonella enterica subsp. enterica serovar Agona	GGDEF domain-containing protein	100	1	497	497	31	304	274	4.2e-153	346	494	149	1e-34	Bacteria; Proteobacteria; Gammaproteobacteria; Enterobacterales; Enterobacteriaceae; Salmonella
ECS3525713	99.195	0	Salmonella enterica subsp. enterica serovar Derby	GGDEF domain-containing protein	100	1	497	497	31	304	274	4.2e-153	346	494	149	1.4e-34	Bacteria; Proteobacteria; Gammaproteobacteria; Enterobacterales; Enterobacteriaceae; Salmonella
ECT2628376	99.195	0	Salmonella enterica subsp. enterica serovar Agona	GGDEF domain-containing protein	100	1	497	497	31	304	274	7.1e-152	346	494	149	1.3e-34	Bacteria; Proteobacteria; Gammaproteobacteria; Enterobacterales; Enterobacteriaceae; Salmonella
ECU2820690	99.195	0	Salmonella enterica subsp. enterica serovar London	GGDEF domain-containing protein	100	1	497	497	31	304	274	4.5e-150	346	494	149	1.3e-34	Bacteria; Proteobacteria; Gammaproteobacteria; Enterobacterales; Enterobacteriaceae; Salmonella
ECU7778079	99.195	0	Salmonella enterica subsp. enterica serovar Abony	GGDEF domain-containing protein	100	1	497	497	31	304	274	7.3e-153	346	494	149	6e-35	Bacteria; Proteobacteria; Gammaproteobacteria; Enterobacterales; Enterobacteriaceae; Salmonella
ECW3428550	99.195	0	Salmonella enterica	GGDEF domain-containing protein	100	1	497	497	31	304	274	2.3e-152	346	494	149	8.2e-35	Bacteria; Proteobacteria; Gammaproteobacteria; Enterobacterales; Enterobacteriaceae; Salmonella
ECW3834660	99.195	0	Salmonella enterica	GGDEF domain-containing protein	100	1	497	497	31	304	274	9.8e-152	346	494	149	1.3e-34	Bacteria; Proteobacteria; Gammaproteobacteria; Enterobacterales; Enterobacteriaceae; Salmonella
ECX9549012	99.195	0	Salmonella enterica	GGDEF domain-containing protein	100	1	497	497	31	304	274	4.2e-152	346	494	149	6.5e-35	Bacteria; Proteobacteria; Gammaproteobacteria; Enterobacterales; Enterobacteriaceae; Salmonella
ECY3133002	99.195	0	Salmonella enterica subsp. enterica serovar Derby	GGDEF domain-containing protein	100	1	497	497	31	304	274	2.5e-152	346	494	149	2.5e-35	Bacteria; Proteobacteria; Gammaproteobacteria; Enterobacterales; Enterobacteriaceae; Salmonella
ECZ5372499	99.195	0	Salmonella enterica subsp. enterica serovar Derby	GGDEF domain-containing protein	100	1	497	497	31	304	274	4.1e-151	346	494	149	2.5e-35	Bacteria; Proteobacteria; Gammaproteobacteria; Enterobacterales; Enterobacteriaceae; Salmonella
EDA5042830	99.195	0	Salmonella enterica subsp. enterica	GGDEF domain-containing protein	100	1	497	497	31	304	274	4.1e-153	346	494	149	4.3e-35	Bacteria; Proteobacteria; Gammaproteobacteria; Enterobacterales; Enterobacteriaceae; Salmonella
EDC1421161	99.195	0	Salmonella enterica subsp. enterica serovar Agona	GGDEF domain-containing protein	100	1	497	497	31	304	274	4.2e-153	346	494	149	1.3e-34	Bacteria; Proteobacteria; Gammaproteobacteria; Enterobacterales; Enterobacteriaceae; Salmonella
EDH1806122	99.195	0	Salmonella enterica	diguanylate cyclase	100	1	497	497	31	304	274	1.3e-152	346	494	149	1.3e-34	Bacteria; Proteobacteria; Gammaproteobacteria; Enterobacterales; Enterobacteriaceae; Salmonella
EDI2576333	99.195	0	Salmonella enterica subsp. enterica serovar Enteritidis	diguanylate cyclase	100	1	497	497	31	304	274	2.7e-153	346	494	149	3.5e-35	Bacteria; Proteobacteria; Gammaproteobacteria; Enterobacterales; Enterobacteriaceae; Salmonella
EDJ6370850	99.195	0	Salmonella enterica	diguanylate cyclase	100	1	497	497	31	304	274	4.2e-153	346	494	149	2.3e-34	Bacteria; Proteobacteria; Gammaproteobacteria; Enterobacterales; Enterobacteriaceae; Salmonella
EDL0258546	99.195	0	Salmonella enterica subsp. enterica serovar Derby	diguanylate cyclase	100	1	497	497	31	304	274	1.7e-152	346	494	149	2.5e-35	Bacteria; Proteobacteria; Gammaproteobacteria; Enterobacterales; Enterobacteriaceae; Salmonella
EDL0973488	99.195	0	Salmonella enterica subsp. enterica serovar Derby	diguanylate cyclase	100	1	497	497	31	304	274	4.2e-153	346	494	149	5.2e-34	Bacteria; Proteobacteria; Gammaproteobacteria; Enterobacterales; Enterobacteriaceae; Salmonella
EDS1887792	99.195	0	Salmonella enterica	GGDEF domain-containing protein	100	1	497	497	31	304	274	3.3e-152	346	494	149	1.3e-34	Bacteria; Proteobacteria; Gammaproteobacteria; Enterobacterales; Enterobacteriaceae; Salmonella
EDS7120569	99.195	0	Salmonella enterica subsp. enterica	GGDEF domain-containing protein	100	1	497	497	31	304	274	1.5e-152	346	494	149	2.3e-34	Bacteria; Proteobacteria; Gammaproteobacteria; Enterobacterales; Enterobacteriaceae; Salmonella
EDU9640327	99.195	0	Salmonella enterica subsp. enterica serovar Java	GGDEF domain-containing protein	100	1	497	497	31	304	274	6.2e-152	346	494	149	8.3e-35	Bacteria; Proteobacteria; Gammaproteobacteria; Enterobacterales; Enterobacteriaceae; Salmonella
EDV4223739	99.195	0	Salmonella enterica subsp. enterica	GGDEF domain-containing protein	100	1	497	497	31	304	274	2.9e-152	346	494	149	1.3e-34	Bacteria; Proteobacteria; Gammaproteobacteria; Enterobacterales; Enterobacteriaceae; Salmonella
EDW2258835	99.195	0	Salmonella enterica subsp. enterica	GGDEF domain-containing protein	100	1	497	497	32	304	273	8.1e-153	346	494	149	1.8e-34	Bacteria; Proteobacteria; Gammaproteobacteria; Enterobacterales; Enterobacteriaceae; Salmonella
EDX3118079	99.195	0	Salmonella enterica	GGDEF domain-containing protein	100	1	497	497	31	304	274	8e-153	346	494	149	3.7e-33	Bacteria; Proteobacteria; Gammaproteobacteria; Enterobacterales; Enterobacteriaceae; Salmonella
EDX9851112	99.195	0	Salmonella enterica	GGDEF domain-containing protein	100	1	497	497	31	304	274	4.2e-152	346	494	149	6.2e-35	Bacteria; Proteobacteria; Gammaproteobacteria; Enterobacterales; Enterobacteriaceae; Salmonella
EDY4391401	99.195	0	Salmonella enterica	GGDEF domain-containing protein	100	1	497	497	31	304	274	4.5e-152	346	494	149	1.3e-34	Bacteria; Proteobacteria; Gammaproteobacteria; Enterobacterales; Enterobacteriaceae; Salmonella
EDY4986787	99.195	0	Salmonella enterica	GGDEF domain-containing protein	100	1	497	497	31	304	274	1.5e-152	346	494	149	1.3e-34	Bacteria; Proteobacteria; Gammaproteobacteria; Enterobacterales; Enterobacteriaceae; Salmonella
EDZ6594839	99.195	0	Salmonella enterica	GGDEF domain-containing protein	100	1	497	497	31	304	274	4.2e-152	346	494	149	1.6e-34	Bacteria; Proteobacteria; Gammaproteobacteria; Enterobacterales; Enterobacteriaceae; Salmonella
EDZ8797388	99.195	0	Salmonella enterica subsp. enterica serovar Derby	GGDEF domain-containing protein	100	1	497	497	31	304	274	1.7e-152	346	494	149	2.5e-35	Bacteria; Proteobacteria; Gammaproteobacteria; Enterobacterales; Enterobacteriaceae; Salmonella
EEA4275478	99.195	0	Salmonella enterica	diguanylate cyclase	100	1	497	497	31	303	273	2.6e-151	346	494	149	1.3e-34	Bacteria; Proteobacteria; Gammaproteobacteria; Enterobacterales; Enterobacteriaceae; Salmonella
EEA8011312	99.195	0	Salmonella enterica subsp. enterica	GGDEF domain-containing protein	100	1	497	497	31	304	274	4.2e-153	346	494	149	3.8e-34	Bacteria; Proteobacteria; Gammaproteobacteria; Enterobacterales; Enterobacteriaceae; Salmonella
EEB2847040	99.195	0	Salmonella enterica subsp. enterica serovar Derby	GGDEF domain-containing protein	100	1	497	497	31	304	274	4.2e-153	346	494	149	3.2e-35	Bacteria; Proteobacteria; Gammaproteobacteria; Enterobacterales; Enterobacteriaceae; Salmonella
EEB5139467	99.195	0	Salmonella enterica	diguanylate cyclase	100	1	497	497	31	304	274	4.1e-153	346	494	149	2.6e-34	Bacteria; Proteobacteria; Gammaproteobacteria; Enterobacterales; Enterobacteriaceae; Salmonella
EEF4479175	99.195	0	Salmonella enterica	GGDEF domain-containing protein	100	1	497	497	31	304	274	2.6e-153	346	493	148	6.2e-34	Bacteria; Proteobacteria; Gammaproteobacteria; Enterobacterales; Enterobacteriaceae; Salmonella
EEG6127276	99.195	0	Salmonella enterica	GGDEF domain-containing protein	100	1	497	497	31	304	274	9.4e-153	346	494	149	8.3e-35	Bacteria; Proteobacteria; Gammaproteobacteria; Enterobacterales; Enterobacteriaceae; Salmonella
EEI7990420	99.195	0	Salmonella enterica subsp. enterica	GGDEF domain-containing protein	100	1	497	497	31	304	274	1.5e-152	346	494	149	1.3e-34	Bacteria; Proteobacteria; Gammaproteobacteria; Enterobacterales; Enterobacteriaceae; Salmonella
EEI8046818	99.195	0	Salmonella enterica	GGDEF domain-containing protein	100	1	497	497	31	304	274	4.4e-152	346	494	149	1.3e-34	Bacteria; Proteobacteria; Gammaproteobacteria; Enterobacterales; Enterobacteriaceae; Salmonella
EEJ0028799	99.195	0	Salmonella enterica subsp. enterica	GGDEF domain-containing protein	100	1	497	497	31	304	274	3.2e-152	346	494	149	1.3e-34	Bacteria; Proteobacteria; Gammaproteobacteria; Enterobacterales; Enterobacteriaceae; Salmonella
EEJ2303819	99.195	0	Salmonella enterica subsp. enterica	GGDEF domain-containing protein	100	1	497	497	31	304	274	2.6e-152	346	494	149	1.3e-34	Bacteria; Proteobacteria; Gammaproteobacteria; Enterobacterales; Enterobacteriaceae; Salmonella
EEJ8856139	99.195	0	Salmonella enterica subsp. enterica	GGDEF domain-containing protein	100	1	497	497	31	304	274	1.5e-152	346	494	149	1.5e-34	Bacteria; Proteobacteria; Gammaproteobacteria; Enterobacterales; Enterobacteriaceae; Salmonella
EEK3909813	99.195	0	Salmonella enterica subsp. enterica	GGDEF domain-containing protein	100	1	497	497	31	304	274	4.2e-153	346	494	149	8e-33	Bacteria; Proteobacteria; Gammaproteobacteria; Enterobacterales; Enterobacteriaceae; Salmonella
EEN4862037	99.195	0	Salmonella enterica	diguanylate cyclase	100	1	497	497	31	304	274	4.9e-153	346	494	149	1.3e-34	Bacteria; Proteobacteria; Gammaproteobacteria; Enterobacterales; Enterobacteriaceae; Salmonella
EEP8441699	99.195	0	Salmonella enterica subsp. enterica	GGDEF domain-containing protein	100	1	497	497	31	304	274	8e-153	346	494	149	2.2e-33	Bacteria; Proteobacteria; Gammaproteobacteria; Enterobacterales; Enterobacteriaceae; Salmonella
EFP5496393	99.195	0	Salmonella enterica subsp. enterica serovar Anatum	GGDEF domain-containing protein	100	1	497	497	31	304	274	4.1e-153	346	494	149	1.2e-32	Bacteria; Proteobacteria; Gammaproteobacteria; Enterobacterales; Enterobacteriaceae; Salmonella
EFQ3301230	99.195	0	Salmonella enterica	GGDEF domain-containing protein	100	1	497	497	31	304	274	4.2e-152	346	494	149	8.6e-35	Bacteria; Proteobacteria; Gammaproteobacteria; Enterobacterales; Enterobacteriaceae; Salmonella
EFS8471265	99.195	0	Salmonella enterica	GGDEF domain-containing protein	100	1	497	497	31	304	274	4.2e-153	346	494	149	5.8e-35	Bacteria; Proteobacteria; Gammaproteobacteria; Enterobacterales; Enterobacteriaceae; Salmonella
EFT4489796	99.195	0	Salmonella enterica subsp. enterica serovar Ohio	GGDEF domain-containing protein	100	1	497	497	31	304	274	1.5e-152	346	494	149	1.2e-33	Bacteria; Proteobacteria; Gammaproteobacteria; Enterobacterales; Enterobacteriaceae; Salmonella
EGA2413698	99.195	0	Salmonella enterica	GGDEF domain-containing protein	100	1	497	497	31	304	274	8e-153	346	494	149	1.6e-34	Bacteria; Proteobacteria; Gammaproteobacteria; Enterobacterales; Enterobacteriaceae; Salmonella
EGA6233508	99.195	0	Salmonella enterica	GGDEF domain-containing protein	100	1	497	497	31	304	274	3.1e-152	346	494	149	8.1e-34	Bacteria; Proteobacteria; Gammaproteobacteria; Enterobacterales; Enterobacteriaceae; Salmonella
EGB5695411	99.195	0	Salmonella enterica subsp. enterica	GGDEF domain-containing protein	100	1	497	497	31	304	274	5.4e-152	346	494	149	1.3e-34	Bacteria; Proteobacteria; Gammaproteobacteria; Enterobacterales; Enterobacteriaceae; Salmonella
EGC0890614	99.195	0	Salmonella enterica subsp. enterica serovar Anatum	GGDEF domain-containing protein	100	1	497	497	31	304	274	4.1e-153	346	494	149	1.2e-32	Bacteria; Proteobacteria; Gammaproteobacteria; Enterobacterales; Enterobacteriaceae; Salmonella
EGC0899925	99.195	0	Salmonella enterica subsp. enterica serovar Agona	GGDEF domain-containing protein	100	1	497	497	31	304	274	4.2e-153	346	494	149	7.2e-34	Bacteria; Proteobacteria; Gammaproteobacteria; Enterobacterales; Enterobacteriaceae; Salmonella
EGC2712190	99.195	0	Salmonella enterica	GGDEF domain-containing protein	100	1	497	497	31	304	274	4.2e-153	346	494	149	1.1e-33	Bacteria; Proteobacteria; Gammaproteobacteria; Enterobacterales; Enterobacteriaceae; Salmonella
EGC9169113	99.195	0	Salmonella enterica subsp. enterica serovar Agona	GGDEF domain-containing protein	100	1	497	497	31	304	274	4.2e-153	346	494	149	1.9e-33	Bacteria; Proteobacteria; Gammaproteobacteria; Enterobacterales; Enterobacteriaceae; Salmonella
EGH8523120	99.195	0	Salmonella enterica	GGDEF domain-containing protein	100	1	497	497	31	304	274	7.3e-153	346	494	149	3.5e-35	Bacteria; Proteobacteria; Gammaproteobacteria; Enterobacterales; Enterobacteriaceae; Salmonella
EGI5271365	99.195	0	Salmonella enterica subsp. enterica serovar Weltevreden	GGDEF domain-containing protein	100	1	497	497	31	304	274	1.5e-152	346	494	149	7.7e-35	Bacteria; Proteobacteria; Gammaproteobacteria; Enterobacterales; Enterobacteriaceae; Salmonella
EGI6138771	99.195	0	Salmonella enterica subsp. enterica serovar Weltevreden	GGDEF domain-containing protein	100	1	497	497	31	304	274	5e-152	346	494	149	1.3e-34	Bacteria; Proteobacteria; Gammaproteobacteria; Enterobacterales; Enterobacteriaceae; Salmonella
EGJ2840925	99.195	0	Salmonella enterica	GGDEF domain-containing protein	100	1	497	497	31	304	274	4.2e-153	346	494	149	1.3e-34	Bacteria; Proteobacteria; Gammaproteobacteria; Enterobacterales; Enterobacteriaceae; Salmonella
EGZ4334971	99.195	0	Salmonella enterica subsp. enterica serovar Texas	GGDEF domain-containing protein	100	1	497	497	31	304	274	3.1e-153	346	494	149	3e-34	Bacteria; Proteobacteria; Gammaproteobacteria; Enterobacterales; Enterobacteriaceae; Salmonella
EHA3301473	99.195	0	Salmonella enterica	GGDEF domain-containing protein	100	1	497	497	31	304	274	1.6e-151	346	494	149	1.3e-34	Bacteria; Proteobacteria; Gammaproteobacteria; Enterobacterales; Enterobacteriaceae; Salmonella
EHE7992829	99.195	0	Salmonella enterica subsp. enterica serovar Uganda	diguanylate cyclase	100	1	497	497	31	304	274	2.6e-153	346	494	149	7.7e-33	Bacteria; Proteobacteria; Gammaproteobacteria; Enterobacterales; Enterobacteriaceae; Salmonella
HAB6260864	99.195	0	Salmonella enterica subsp. enterica serovar Derby	diguanylate cyclase	100	1	497	497	31	304	274	2.7e-152	346	494	149	2.5e-35	Bacteria; Proteobacteria; Gammaproteobacteria; Enterobacterales; Enterobacteriaceae; Salmonella
HAC6851991	99.195	0	Salmonella enterica subsp. enterica serovar Dublin	GGDEF domain-containing protein	100	1	497	497	31	304	274	1.2e-152	346	494	149	3.5e-35	Bacteria; Proteobacteria; Gammaproteobacteria; Enterobacterales; Enterobacteriaceae; Salmonella
HAF2719008	99.195	0	Salmonella enterica	GGDEF domain-containing protein	100	1	497	497	31	304	274	7.1e-153	346	494	149	9.6e-34	Bacteria; Proteobacteria; Gammaproteobacteria; Enterobacterales; Enterobacteriaceae; Salmonella
HAK4592441	99.195	0	Salmonella enterica	GGDEF domain-containing protein	100	1	497	497	31	304	274	1.5e-152	346	494	149	1.3e-33	Bacteria; Proteobacteria; Gammaproteobacteria; Enterobacterales; Enterobacteriaceae; Salmonella
HAK7183502	99.195	0	Salmonella enterica	GGDEF domain-containing protein	100	1	497	497	31	304	274	1.6e-152	346	494	149	1.3e-34	Bacteria; Proteobacteria; Gammaproteobacteria; Enterobacterales; Enterobacteriaceae; Salmonella
HAK7751479	99.195	0	Salmonella enterica	GGDEF domain-containing protein	100	1	497	497	31	304	274	4.2e-153	346	494	149	4.1e-34	Bacteria; Proteobacteria; Gammaproteobacteria; Enterobacterales; Enterobacteriaceae; Salmonella
HAK8071980	99.195	0	Salmonella enterica	GGDEF domain-containing protein	100	1	497	497	31	304	274	1.1e-152	346	494	149	1.3e-34	Bacteria; Proteobacteria; Gammaproteobacteria; Enterobacterales; Enterobacteriaceae; Salmonella
HAM2363010	99.195	0	Salmonella enterica subsp. enterica serovar Albany	GGDEF domain-containing protein	100	1	497	497	31	304	274	4.1e-153	346	494	149	2.5e-35	Bacteria; Proteobacteria; Gammaproteobacteria; Enterobacterales; Enterobacteriaceae; Salmonella
HAU6937260	99.195	0	Salmonella enterica subsp. enterica serovar Uganda	GGDEF domain-containing protein	100	1	497	497	31	304	274	4.4e-152	346	494	149	4.3e-34	Bacteria; Proteobacteria; Gammaproteobacteria; Enterobacterales; Enterobacteriaceae; Salmonella
MBH0567659	99.195	0	Salmonella enterica	GGDEF domain-containing protein	100	1	497	497	31	304	274	2.4e-151	346	494	149	1.3e-34	Bacteria; Proteobacteria; Gammaproteobacteria; Enterobacterales; Enterobacteriaceae; Salmonella
MBM8514336	99.195	0	Salmonella enterica	GGDEF domain-containing protein	100	1	497	497	31	304	274	1.2e-151	346	494	149	1.3e-34	Bacteria; Proteobacteria; Gammaproteobacteria; Enterobacterales; Enterobacteriaceae; Salmonella
WP_001048643	99.195	0	Salmonella enterica	GGDEF domain-containing protein	100	1	497	497	31	304	274	6.8e-152	346	494	149	1.3e-34	Bacteria; Proteobacteria; Gammaproteobacteria; Enterobacterales; Enterobacteriaceae; Salmonella
WP_001048655	99.195	0	Salmonella	MULTISPECIES: GGDEF domain-containing protein	100	1	497	497	31	304	274	4.2e-153	346	494	149	1.8e-34	Bacteria; Proteobacteria; Gammaproteobacteria; Enterobacterales; Enterobacteriaceae; Salmonella
WP_001527766	99.195	0	Salmonella	MULTISPECIES: GGDEF domain-containing protein	100	1	497	497	31	304	274	4.2e-153	346	494	149	2.5e-35	Bacteria; Proteobacteria; Gammaproteobacteria; Enterobacterales; Enterobacteriaceae; Salmonella
WP_006669010	99.195	0	Salmonella enterica	GGDEF domain-containing protein	100	1	497	497	31	304	274	4.2e-153	346	494	149	1.8e-34	Bacteria; Proteobacteria; Gammaproteobacteria; Enterobacterales; Enterobacteriaceae; Salmonella
WP_017440988	99.195	0	Salmonella	MULTISPECIES: GGDEF domain-containing protein	100	1	497	497	31	304	274	4.2e-153	346	494	149	3.5e-35	Bacteria; Proteobacteria; Gammaproteobacteria; Enterobacterales; Enterobacteriaceae; Salmonella
WP_023207182	99.195	0	Salmonella enterica	GGDEF domain-containing protein	100	1	497	497	31	304	274	2.8e-152	346	494	149	1.3e-34	Bacteria; Proteobacteria; Gammaproteobacteria; Enterobacterales; Enterobacteriaceae; Salmonella
WP_023232220	99.195	0	Salmonella enterica	GGDEF domain-containing protein	100	1	497	497	31	304	274	4.2e-153	346	494	149	1e-34	Bacteria; Proteobacteria; Gammaproteobacteria; Enterobacterales; Enterobacteriaceae; Salmonella
WP_023234898	99.195	0	Salmonella	MULTISPECIES: GGDEF domain-containing protein	100	1	497	497	31	304	274	1.2e-151	346	494	149	1.3e-34	Bacteria; Proteobacteria; Gammaproteobacteria; Enterobacterales; Enterobacteriaceae; Salmonella
WP_023240046	99.195	0	Salmonella enterica	GGDEF domain-containing protein	100	1	497	497	31	304	274	1.6e-151	346	494	149	1.3e-34	Bacteria; Proteobacteria; Gammaproteobacteria; Enterobacterales; Enterobacteriaceae; Salmonella
WP_023241146	99.195	0	Salmonella enterica	GGDEF domain-containing protein	100	1	497	497	31	304	274	4.2e-152	346	494	149	1.3e-34	Bacteria; Proteobacteria; Gammaproteobacteria; Enterobacterales; Enterobacteriaceae; Salmonella
WP_023241440	99.195	0	Salmonella enterica	GGDEF domain-containing protein	100	1	497	497	31	304	274	5.1e-153	346	494	149	1.3e-34	Bacteria; Proteobacteria; Gammaproteobacteria; Enterobacterales; Enterobacteriaceae; Salmonella
WP_023892116	99.195	0	Salmonella enterica	GGDEF domain-containing protein	100	1	497	497	31	304	274	4.2e-153	346	494	149	2.5e-35	Bacteria; Proteobacteria; Gammaproteobacteria; Enterobacterales; Enterobacteriaceae; Salmonella
WP_024157025	99.195	0	Salmonella enterica	GGDEF domain-containing protein	100	1	497	497	31	304	274	1.5e-152	346	494	149	1.3e-34	Bacteria; Proteobacteria; Gammaproteobacteria; Enterobacterales; Enterobacteriaceae; Salmonella
WP_039590689	99.195	0	Salmonella enterica	GGDEF domain-containing protein	100	1	497	497	31	304	274	1.4e-152	346	494	149	1.3e-34	Bacteria; Proteobacteria; Gammaproteobacteria; Enterobacterales; Enterobacteriaceae; Salmonella
WP_047643366	99.195	0	Salmonella enterica	GGDEF domain-containing protein	100	1	497	497	31	304	274	2.3e-151	346	494	149	1.3e-34	Bacteria; Proteobacteria; Gammaproteobacteria; Enterobacterales; Enterobacteriaceae; Salmonella
WP_052895174	99.195	0	Salmonella enterica	GGDEF domain-containing protein	100	1	497	497	31	304	274	4e-152	346	494	149	2.5e-35	Bacteria; Proteobacteria; Gammaproteobacteria; Enterobacterales; Enterobacteriaceae; Salmonella
WP_061372506	99.195	0	Salmonella	MULTISPECIES: GGDEF domain-containing protein	100	1	497	497	31	304	274	2.1e-152	346	494	149	5.1e-35	Bacteria; Proteobacteria; Gammaproteobacteria; Enterobacterales; Enterobacteriaceae; Salmonella
WP_061383052	99.195	0	Salmonella enterica	GGDEF domain-containing protein	100	1	497	497	31	304	274	1.5e-152	346	494	149	1.8e-34	Bacteria; Proteobacteria; Gammaproteobacteria; Enterobacterales; Enterobacteriaceae; Salmonella
WP_063809663	99.195	0	Salmonella enterica	GGDEF domain-containing protein	100	1	497	497	31	304	274	8e-152	346	494	149	1.3e-34	Bacteria; Proteobacteria; Gammaproteobacteria; Enterobacterales; Enterobacteriaceae; Salmonella
WP_064035088	99.195	0	Salmonella enterica	GGDEF domain-containing protein	100	1	497	497	31	304	274	1.8e-152	346	494	149	2.5e-35	Bacteria; Proteobacteria; Gammaproteobacteria; Enterobacterales; Enterobacteriaceae; Salmonella
WP_064047567	99.195	0	Salmonella enterica	GGDEF domain-containing protein	100	1	497	497	31	304	274	5e-153	346	494	149	8.3e-35	Bacteria; Proteobacteria; Gammaproteobacteria; Enterobacterales; Enterobacteriaceae; Salmonella
WP_079831351	99.195	0	Salmonella enterica	GGDEF domain-containing protein	100	1	497	497	31	304	274	4.2e-153	346	494	149	1.7e-34	Bacteria; Proteobacteria; Gammaproteobacteria; Enterobacterales; Enterobacteriaceae; Salmonella
WP_079915823	99.195	0	Salmonella enterica	GGDEF domain-containing protein	100	1	497	497	31	304	274	2.9e-152	346	494	149	3.1e-34	Bacteria; Proteobacteria; Gammaproteobacteria; Enterobacterales; Enterobacteriaceae; Salmonella
WP_079942226	99.195	0	Salmonella enterica	GGDEF domain-containing protein	100	1	497	497	31	304	274	4.2e-153	346	494	149	1.9e-35	Bacteria; Proteobacteria; Gammaproteobacteria; Enterobacterales; Enterobacteriaceae; Salmonella
WP_079951256	99.195	0	Salmonella enterica	GGDEF domain-containing protein	100	1	497	497	31	304	274	4.1e-153	346	494	149	4.5e-34	Bacteria; Proteobacteria; Gammaproteobacteria; Enterobacterales; Enterobacteriaceae; Salmonella
WP_079961461	99.195	0	Salmonella enterica	GGDEF domain-containing protein	100	1	497	497	31	304	274	4.1e-153	346	494	149	1.9e-35	Bacteria; Proteobacteria; Gammaproteobacteria; Enterobacterales; Enterobacteriaceae; Salmonella
WP_080082312	99.195	0	Salmonella enterica	GGDEF domain-containing protein	100	1	497	497	31	304	274	4.2e-153	346	494	149	4.8e-34	Bacteria; Proteobacteria; Gammaproteobacteria; Enterobacterales; Enterobacteriaceae; Salmonella
WP_080101574	99.195	0	Salmonella enterica	diguanylate cyclase	100	1	497	497	31	304	274	4.2e-153	346	494	149	5.2e-33	Bacteria; Proteobacteria; Gammaproteobacteria; Enterobacterales; Enterobacteriaceae; Salmonella
WP_080150883	99.195	0	Salmonella enterica	GGDEF domain-containing protein	100	1	497	497	31	304	274	4.1e-153	346	494	149	3.5e-35	Bacteria; Proteobacteria; Gammaproteobacteria; Enterobacterales; Enterobacteriaceae; Salmonella
WP_080169772	99.195	0	Salmonella enterica	GGDEF domain-containing protein	100	1	497	497	31	304	274	4.4e-152	346	494	149	1.3e-34	Bacteria; Proteobacteria; Gammaproteobacteria; Enterobacterales; Enterobacteriaceae; Salmonella
WP_080203022	99.195	0	Salmonella enterica	GGDEF domain-containing protein	100	1	497	497	31	304	274	1.1e-152	346	494	149	1.3e-34	Bacteria; Proteobacteria; Gammaproteobacteria; Enterobacterales; Enterobacteriaceae; Salmonella
WP_082329981	99.195	0	Salmonella enterica	diguanylate cyclase	100	1	497	497	31	304	274	4.2e-153	346	494	149	1.3e-32	Bacteria; Proteobacteria; Gammaproteobacteria; Enterobacterales; Enterobacteriaceae; Salmonella
WP_085409559	99.195	0	Salmonella enterica	diguanylate cyclase	100	1	497	497	31	304	274	1.7e-152	346	494	149	8e-33	Bacteria; Proteobacteria; Gammaproteobacteria; Enterobacterales; Enterobacteriaceae; Salmonella
WP_086805333	99.195	0	Salmonella enterica	GGDEF domain-containing protein	100	1	497	497	31	304	274	2.2e-152	346	494	149	2.5e-35	Bacteria; Proteobacteria; Gammaproteobacteria; Enterobacterales; Enterobacteriaceae; Salmonella
WP_086813334	99.195	0	Salmonella enterica	GGDEF domain-containing protein	100	1	497	497	31	304	274	2.7e-152	346	494	149	1.3e-34	Bacteria; Proteobacteria; Gammaproteobacteria; Enterobacterales; Enterobacteriaceae; Salmonella
WP_094897371	99.195	0	Salmonella enterica	GGDEF domain-containing protein	100	1	497	497	31	304	274	5e-152	346	494	149	1.3e-34	Bacteria; Proteobacteria; Gammaproteobacteria; Enterobacterales; Enterobacteriaceae; Salmonella
WP_106104727	99.195	0	Salmonella enterica	GGDEF domain-containing protein	100	1	497	497	31	304	274	5.6e-152	346	494	149	1.3e-34	Bacteria; Proteobacteria; Gammaproteobacteria; Enterobacterales; Enterobacteriaceae; Salmonella
WP_107973961	99.195	0	Salmonella enterica	GGDEF domain-containing protein	100	1	497	497	31	304	274	4.1e-153	346	494	149	1.1e-33	Bacteria; Proteobacteria; Gammaproteobacteria; Enterobacterales; Enterobacteriaceae; Salmonella
WP_109182557	99.195	0	Salmonella enterica	GGDEF domain-containing protein	100	1	497	497	31	304	274	4.5e-152	346	494	149	1.3e-34	Bacteria; Proteobacteria; Gammaproteobacteria; Enterobacterales; Enterobacteriaceae; Salmonella
WP_118998569	99.195	0	Salmonella enterica	GGDEF domain-containing protein	100	1	497	497	31	304	274	1.9e-152	346	494	149	2.5e-35	Bacteria; Proteobacteria; Gammaproteobacteria; Enterobacterales; Enterobacteriaceae; Salmonella
WP_129397180	99.195	0	Salmonella enterica	GGDEF domain-containing protein	100	1	497	497	31	304	274	2.7e-152	346	494	149	1.3e-34	Bacteria; Proteobacteria; Gammaproteobacteria; Enterobacterales; Enterobacteriaceae; Salmonella
WP_150362193	99.195	0	Salmonella enterica	GGDEF domain-containing protein	100	1	497	497	31	304	274	7.2e-153	346	494	149	2.5e-35	Bacteria; Proteobacteria; Gammaproteobacteria; Enterobacterales; Enterobacteriaceae; Salmonella
WP_175066042	99.195	0	unclassified Salmonella	MULTISPECIES: diguanylate cyclase	100	1	497	497	31	304	274	1.5e-152	346	494	149	1.6e-34	Bacteria; Proteobacteria; Gammaproteobacteria; Enterobacterales; Enterobacteriaceae; Salmonella
WP_183052731	99.195	0	Salmonella enterica	diguanylate cyclase	100	1	497	497	31	304	274	2.1e-152	346	494	149	1.8e-34	Bacteria; Proteobacteria; Gammaproteobacteria; Enterobacterales; Enterobacteriaceae; Salmonella
WP_183055694	99.195	0	Salmonella enterica	diguanylate cyclase	100	1	497	497	31	304	274	1.3e-151	346	494	149	1.3e-34	Bacteria; Proteobacteria; Gammaproteobacteria; Enterobacterales; Enterobacteriaceae; Salmonella
WP_197903752	99.195	0	Salmonella enterica	diguanylate cyclase	100	1	497	497	31	304	274	1.5e-152	346	494	149	3.1e-34	Bacteria; Proteobacteria; Gammaproteobacteria; Enterobacterales; Enterobacteriaceae; Salmonella
EBP5391073	99.194	0	Salmonella enterica	GGDEF domain-containing protein	99	1	496	496	31	304	274	4.2e-153	346	494	149	3.4e-35	Bacteria; Proteobacteria; Gammaproteobacteria; Enterobacterales; Enterobacteriaceae; Salmonella
EBX6015190	99.194	0	Salmonella enterica subsp. enterica serovar Dortmund	GGDEF domain-containing protein	99	1	496	496	31	304	274	1.7e-152	346	494	149	1.9e-34	Bacteria; Proteobacteria; Gammaproteobacteria; Enterobacterales; Enterobacteriaceae; Salmonella
EGB7166801	99.194	0	Salmonella enterica	GGDEF domain-containing protein	99	3	498	498	32	305	274	4.2e-153	347	495	149	2.5e-35	Bacteria; Proteobacteria; Gammaproteobacteria; Enterobacterales; Enterobacteriaceae; Salmonella
HAV1235610	99.194	0	Salmonella enterica	GGDEF domain-containing protein	99	1	496	496	31	304	274	2.5e-153	346	494	149	3.3e-34	Bacteria; Proteobacteria; Gammaproteobacteria; Enterobacterales; Enterobacteriaceae; Salmonella
KJT00399	99.194	0	Salmonella enterica subsp. enterica serovar Heidelberg str. SARA40	Putative two-component response regulator and GGDEF family protein YeaJ, partial	99	1	496	496	30	303	274	6.8e-152	345	493	149	1.2e-34	Bacteria; Proteobacteria; Gammaproteobacteria; Enterobacterales; Enterobacteriaceae; Salmonella
EBP7772726	99.191	0	Salmonella enterica	diguanylate cyclase	75	1	371	371	1	178	178	5.1e-98	220	368	149	1.9e-35	Bacteria; Proteobacteria; Gammaproteobacteria; Enterobacterales; Enterobacteriaceae; Salmonella
EDC2223163	99.183	0	Salmonella enterica	diguanylate cyclase	74	1	367	367	1	174	174	2.9e-95	216	364	149	1.3e-35	Bacteria; Proteobacteria; Gammaproteobacteria; Enterobacterales; Enterobacteriaceae; Salmonella
ECP3741384	99.18	0	Salmonella enterica	diguanylate cyclase	74	1	366	366	1	173	173	1e-94	215	363	149	1.3e-35	Bacteria; Proteobacteria; Gammaproteobacteria; Enterobacterales; Enterobacteriaceae; Salmonella
ECX9207858	99.18	0	Salmonella enterica	diguanylate cyclase	74	1	366	366	1	173	173	1e-94	215	363	149	1.8e-35	Bacteria; Proteobacteria; Gammaproteobacteria; Enterobacterales; Enterobacteriaceae; Salmonella
EBG9181570	99.175	0	Salmonella enterica	GGDEF domain-containing protein	98	1	485	485	31	304	274	3.9e-153	346	485	140	2.8e-32	Bacteria; Proteobacteria; Gammaproteobacteria; Enterobacterales; Enterobacteriaceae; Salmonella
ECT6099878	99.172	0	Salmonella enterica subsp. enterica serovar Krefeld	GGDEF domain-containing protein	97	1	483	483	31	304	274	3.9e-153	346	482	137	7.9e-32	Bacteria; Proteobacteria; Gammaproteobacteria; Enterobacterales; Enterobacteriaceae; Salmonella
EFQ1230490	99.171	0	Salmonella enterica	diguanylate cyclase	73	1	362	362	2	169	168	7.8e-93	211	359	149	1.8e-35	Bacteria; Proteobacteria; Gammaproteobacteria; Enterobacterales; Enterobacteriaceae; Salmonella
EBZ0356062	99.167	0	Salmonella enterica subsp. enterica serovar Mbandaka	diguanylate cyclase	97	1	480	480	31	304	274	3.8e-153	346	475	130	4.5e-31	Bacteria; Proteobacteria; Gammaproteobacteria; Enterobacterales; Enterobacteriaceae; Salmonella
ECI3123764	99.167	0	Salmonella enterica subsp. enterica serovar Heidelberg	diguanylate cyclase	97	1	480	480	31	304	274	6.2e-152	346	475	130	1.6e-30	Bacteria; Proteobacteria; Gammaproteobacteria; Enterobacterales; Enterobacteriaceae; Salmonella
ECY8711481	99.167	0	Salmonella enterica	diguanylate cyclase	97	1	480	494	31	304	274	4.1e-153	346	477	132	1.6e-30	Bacteria; Proteobacteria; Gammaproteobacteria; Enterobacterales; Enterobacteriaceae; Salmonella
WP_119916629	99.167	0	Salmonella enterica	diguanylate cyclase	97	1	480	495	31	304	274	4.1e-153	346	476	131	3.2e-31	Bacteria; Proteobacteria; Gammaproteobacteria; Enterobacterales; Enterobacteriaceae; Salmonella
EAY4618495	99.165	0	Salmonella enterica	diguanylate cyclase	96	1	479	479	31	304	274	3.8e-153	346	473	128	5.5e-31	Bacteria; Proteobacteria; Gammaproteobacteria; Enterobacterales; Enterobacteriaceae; Salmonella
ECI0363043	99.165	0	Salmonella enterica subsp. enterica	diguanylate cyclase	96	1	479	479	31	304	274	3.8e-153	346	473	128	3.9e-31	Bacteria; Proteobacteria; Gammaproteobacteria; Enterobacterales; Enterobacteriaceae; Salmonella
EBN8865252	99.163	0	Salmonella enterica	diguanylate cyclase	96	1	478	478	31	304	274	3.8e-153	346	472	127	3.4e-30	Bacteria; Proteobacteria; Gammaproteobacteria; Enterobacterales; Enterobacteriaceae; Salmonella
EBS5414368	99.163	0	Salmonella enterica subsp. enterica serovar Newport	diguanylate cyclase	96	1	478	478	31	304	274	6.1e-152	346	472	127	2.4e-30	Bacteria; Proteobacteria; Gammaproteobacteria; Enterobacterales; Enterobacteriaceae; Salmonella
ECG5513863	99.163	0	Salmonella enterica	diguanylate cyclase	96	1	478	478	31	304	274	3.8e-153	346	472	127	6.6e-31	Bacteria; Proteobacteria; Gammaproteobacteria; Enterobacterales; Enterobacteriaceae; Salmonella
EDS8080722	99.163	0	Salmonella enterica	diguanylate cyclase	96	1	478	478	31	304	274	3.8e-153	346	472	127	4.7e-31	Bacteria; Proteobacteria; Gammaproteobacteria; Enterobacterales; Enterobacteriaceae; Salmonella
EAB0138323	99.161	0	Salmonella enterica	diguanylate cyclase	96	1	477	477	31	304	274	3.7e-153	346	472	127	7.5e-31	Bacteria; Proteobacteria; Gammaproteobacteria; Enterobacterales; Enterobacteriaceae; Salmonella
ESJ64993	99.149	0	Salmonella enterica subsp. enterica serovar Norwich str. CFSAN001077	ggdef domain-containing protein, partial	95	1	470	470	4	277	274	2.3e-152	319	467	149	1.1e-34	Bacteria; Proteobacteria; Gammaproteobacteria; Enterobacterales; Enterobacteriaceae; Salmonella
EBB9199388	99.148	0	Salmonella enterica	diguanylate cyclase	71	1	352	352	1	159	159	2.8e-88	201	349	149	1.7e-35	Bacteria; Proteobacteria; Gammaproteobacteria; Enterobacterales; Enterobacteriaceae; Salmonella
HAE6571529	99.145	0	Salmonella enterica	diguanylate cyclase	71	1	351	351	1	158	158	1e-87	200	348	149	1.7e-35	Bacteria; Proteobacteria; Gammaproteobacteria; Enterobacterales; Enterobacteriaceae; Salmonella
EAT1094619	99.138	0	Salmonella enterica	diguanylate cyclase	70	1	348	348	1	155	155	4.6e-86	197	345	149	1.1e-35	Bacteria; Proteobacteria; Gammaproteobacteria; Enterobacterales; Enterobacteriaceae; Salmonella
CCF88326	99.136	0	Salmonella enterica subsp. enterica serovar Senftenberg str. SS209	putative methyl-accepting chemotaxis protein	93	1	463	463	1	270	270	4.5e-151	312	460	149	1.5e-34	Bacteria; Proteobacteria; Gammaproteobacteria; Enterobacterales; Enterobacteriaceae; Salmonella
EAS9334060	99.136	0	Salmonella enterica	GGDEF domain-containing protein	93	1	463	463	1	270	270	4.5e-151	312	460	149	2.1e-35	Bacteria; Proteobacteria; Gammaproteobacteria; Enterobacterales; Enterobacteriaceae; Salmonella
EAW9544041	99.136	0	Salmonella enterica	GGDEF domain-containing protein	93	1	463	463	1	270	270	3.4e-150	312	460	149	1.1e-34	Bacteria; Proteobacteria; Gammaproteobacteria; Enterobacterales; Enterobacteriaceae; Salmonella
EBD8747116	99.136	0	Salmonella enterica	GGDEF domain-containing protein	93	1	463	463	1	270	270	5.3e-151	312	460	149	7.2e-35	Bacteria; Proteobacteria; Gammaproteobacteria; Enterobacterales; Enterobacteriaceae; Salmonella
EBN9533913	99.136	0	Salmonella enterica	GGDEF domain-containing protein	93	1	463	463	1	270	270	4.5e-151	312	460	149	3e-35	Bacteria; Proteobacteria; Gammaproteobacteria; Enterobacterales; Enterobacteriaceae; Salmonella
EDT6333864	99.136	0	Salmonella enterica subsp. enterica	GGDEF domain-containing protein	93	1	463	463	1	270	270	4.5e-151	312	460	149	2.1e-35	Bacteria; Proteobacteria; Gammaproteobacteria; Enterobacterales; Enterobacteriaceae; Salmonella
WP_071785462	99.136	0	Salmonella enterica	GGDEF domain-containing protein	93	1	463	463	1	270	270	2.8e-150	312	460	149	1.1e-34	Bacteria; Proteobacteria; Gammaproteobacteria; Enterobacterales; Enterobacteriaceae; Salmonella
WP_072050032	99.136	0	Salmonella enterica	GGDEF domain-containing protein	93	1	463	463	1	270	270	7.3e-150	312	460	149	1.1e-34	Bacteria; Proteobacteria; Gammaproteobacteria; Enterobacterales; Enterobacteriaceae; Salmonella
EFS6970947	99.128	0	Salmonella enterica	diguanylate cyclase	69	1	344	344	1	151	151	1.3e-84	193	341	149	1.1e-35	Bacteria; Proteobacteria; Gammaproteobacteria; Enterobacterales; Enterobacteriaceae; Salmonella
EDB9932632	99.125	0	Salmonella enterica subsp. enterica serovar Enteritidis	diguanylate cyclase	69	1	343	343	1	150	150	5.2e-84	192	340	149	1.6e-35	Bacteria; Proteobacteria; Gammaproteobacteria; Enterobacterales; Enterobacteriaceae; Salmonella
ECV6759753	99.123	0	Salmonella enterica	diguanylate cyclase	69	1	342	342	1	149	149	2.7e-83	191	339	149	1.6e-35	Bacteria; Proteobacteria; Gammaproteobacteria; Enterobacterales; Enterobacteriaceae; Salmonella
EEF7185015	99.123	0	Salmonella enterica	diguanylate cyclase	69	1	342	342	1	149	149	2.2e-82	191	339	149	5.6e-35	Bacteria; Proteobacteria; Gammaproteobacteria; Enterobacterales; Enterobacteriaceae; Salmonella
EEH2514842	99.123	0	Salmonella enterica	diguanylate cyclase	69	1	342	342	1	149	149	2.7e-83	191	339	149	1.1e-35	Bacteria; Proteobacteria; Gammaproteobacteria; Enterobacterales; Enterobacteriaceae; Salmonella
EDK2774224	99.12	0	Salmonella enterica subsp. enterica serovar Dublin	diguanylate cyclase	69	1	341	341	1	148	148	2e-82	190	338	149	1.5e-35	Bacteria; Proteobacteria; Gammaproteobacteria; Enterobacterales; Enterobacteriaceae; Salmonella
EAR7743095	99.118	0	Salmonella enterica	diguanylate cyclase	68	1	340	340	1	147	147	1.3e-81	189	337	149	1.5e-35	Bacteria; Proteobacteria; Gammaproteobacteria; Enterobacterales; Enterobacteriaceae; Salmonella
EFR7470860	99.115	0	Salmonella enterica	diguanylate cyclase	68	1	339	339	1	146	146	4e-81	188	336	149	1.5e-35	Bacteria; Proteobacteria; Gammaproteobacteria; Enterobacterales; Enterobacteriaceae; Salmonella
WP_138571662	99.115	0	Salmonella enterica	diguanylate cyclase, partial	68	1	339	339	1	146	146	1.4e-78	188	336	149	5.5e-35	Bacteria; Proteobacteria; Gammaproteobacteria; Enterobacterales; Enterobacteriaceae; Salmonella
ECW5062885	99.113	0	Salmonella enterica subsp. enterica serovar Heidelberg	GGDEF domain-containing protein	91	1	451	451	1	258	258	7.9e-142	300	448	149	1e-34	Bacteria; Proteobacteria; Gammaproteobacteria; Enterobacterales; Enterobacteriaceae; Salmonella
WP_109182860	99.113	0	Salmonella enterica	GGDEF domain-containing protein, partial	91	1	451	451	1	258	258	4.9e-143	300	448	149	2e-35	Bacteria; Proteobacteria; Gammaproteobacteria; Enterobacterales; Enterobacteriaceae; Salmonella
HAE2344977	99.111	0	Salmonella enterica subsp. enterica serovar Heidelberg	GGDEF domain-containing protein	91	1	450	450	1	257	257	3e-141	299	447	149	1e-34	Bacteria; Proteobacteria; Gammaproteobacteria; Enterobacterales; Enterobacteriaceae; Salmonella
EFT9786851	99.11	0	Salmonella enterica	diguanylate cyclase	68	1	337	337	1	144	144	7.8e-80	186	334	149	1.5e-35	Bacteria; Proteobacteria; Gammaproteobacteria; Enterobacterales; Enterobacteriaceae; Salmonella
EGQ5605407	99.109	0	Salmonella enterica	GGDEF domain-containing protein	90	1	449	449	1	256	256	1.1e-141	298	446	149	2e-35	Bacteria; Proteobacteria; Gammaproteobacteria; Enterobacterales; Enterobacteriaceae; Salmonella
ECR1382063	99.107	0	Salmonella enterica	diguanylate cyclase	68	1	336	336	1	143	143	2.1e-79	185	333	149	1.5e-35	Bacteria; Proteobacteria; Gammaproteobacteria; Enterobacterales; Enterobacteriaceae; Salmonella
EDS4145617	99.107	0	Salmonella enterica subsp. enterica	diguanylate cyclase	68	1	336	336	1	143	143	2.1e-79	185	333	149	1.1e-35	Bacteria; Proteobacteria; Gammaproteobacteria; Enterobacterales; Enterobacteriaceae; Salmonella
EAV0605351	99.104	0	Salmonella enterica	diguanylate cyclase	67	1	335	335	1	142	142	7.4e-79	184	332	149	1.5e-35	Bacteria; Proteobacteria; Gammaproteobacteria; Enterobacterales; Enterobacteriaceae; Salmonella
EAN3106067	99.102	0	Salmonella enterica	diguanylate cyclase	67	1	334	334	1	141	141	2.4e-78	183	331	149	1.5e-35	Bacteria; Proteobacteria; Gammaproteobacteria; Enterobacterales; Enterobacteriaceae; Salmonella
EAV0637440	99.096	0	Salmonella enterica	diguanylate cyclase	67	1	332	332	1	139	139	8.8e-77	181	329	149	1e-35	Bacteria; Proteobacteria; Gammaproteobacteria; Enterobacterales; Enterobacteriaceae; Salmonella
EBJ5034399	99.094	0	Salmonella enterica	diguanylate cyclase	67	1	331	331	1	138	138	7.3e-76	180	328	149	1.4e-35	Bacteria; Proteobacteria; Gammaproteobacteria; Enterobacterales; Enterobacteriaceae; Salmonella
EDC7313937	99.094	0	Salmonella enterica subsp. enterica serovar Bareilly	diguanylate cyclase	67	1	331	331	1	138	138	1.7e-74	180	328	149	5.2e-35	Bacteria; Proteobacteria; Gammaproteobacteria; Enterobacterales; Enterobacteriaceae; Salmonella
EBP4298409	99.091	0	Salmonella enterica	diguanylate cyclase	89	1	440	440	31	304	274	4.8e-152	346	434	89	2.7e-27	Bacteria; Proteobacteria; Gammaproteobacteria; Enterobacterales; Enterobacteriaceae; Salmonella
EAR7724544	99.085	0	Salmonella enterica	diguanylate cyclase	66	1	328	328	1	135	135	2.8e-73	177	325	149	4.2e-34	Bacteria; Proteobacteria; Gammaproteobacteria; Enterobacterales; Enterobacteriaceae; Salmonella
EAW2010265	99.085	0	Salmonella enterica subsp. enterica	diguanylate cyclase	66	1	328	328	1	135	135	2.2e-74	177	325	149	1.4e-35	Bacteria; Proteobacteria; Gammaproteobacteria; Enterobacterales; Enterobacteriaceae; Salmonella
ECP3533962	99.085	0	Salmonella enterica	diguanylate cyclase	66	1	328	328	1	135	135	2.2e-74	177	325	149	1e-35	Bacteria; Proteobacteria; Gammaproteobacteria; Enterobacterales; Enterobacteriaceae; Salmonella
EAS0669356	99.083	0	Salmonella enterica	diguanylate cyclase	66	1	327	327	1	134	134	5.5e-74	176	324	149	9.9e-36	Bacteria; Proteobacteria; Gammaproteobacteria; Enterobacterales; Enterobacteriaceae; Salmonella
EDY3496720	99.083	0	Salmonella enterica	diguanylate cyclase	66	1	327	327	1	134	134	5.5e-74	176	324	149	1.4e-35	Bacteria; Proteobacteria; Gammaproteobacteria; Enterobacterales; Enterobacteriaceae; Salmonella
EBA4819492	99.08	0	Salmonella enterica	diguanylate cyclase	66	1	326	326	1	133	133	1.4e-73	175	323	149	9.8e-36	Bacteria; Proteobacteria; Gammaproteobacteria; Enterobacterales; Enterobacteriaceae; Salmonella
EBF2519311	99.08	0	Salmonella enterica	diguanylate cyclase	66	1	326	326	1	133	133	1.4e-73	175	323	149	1.4e-35	Bacteria; Proteobacteria; Gammaproteobacteria; Enterobacterales; Enterobacteriaceae; Salmonella
EDX0513739	99.08	0	Salmonella enterica	diguanylate cyclase	66	1	326	326	1	133	133	1.6e-72	175	323	149	5e-35	Bacteria; Proteobacteria; Gammaproteobacteria; Enterobacterales; Enterobacteriaceae; Salmonella
ECH7065335	99.077	0	Salmonella enterica subsp. enterica serovar Enteritidis	diguanylate cyclase	65	1	325	325	1	132	132	3.7e-73	174	322	149	1.4e-35	Bacteria; Proteobacteria; Gammaproteobacteria; Enterobacterales; Enterobacteriaceae; Salmonella
EGO6333467	99.077	0	Salmonella enterica	diguanylate cyclase	65	1	325	325	1	132	132	3.7e-73	174	322	149	9.8e-36	Bacteria; Proteobacteria; Gammaproteobacteria; Enterobacterales; Enterobacteriaceae; Salmonella
EGS9484853	99.076	0	Salmonella enterica	diguanylate cyclase	87	1	433	433	1	240	240	1.7e-130	282	430	149	1.9e-35	Bacteria; Proteobacteria; Gammaproteobacteria; Enterobacterales; Enterobacteriaceae; Salmonella
WP_031609020	99.076	0	Salmonella enterica	diguanylate cyclase	87	1	433	433	1	240	240	2.9e-129	282	430	149	9.5e-35	Bacteria; Proteobacteria; Gammaproteobacteria; Enterobacterales; Enterobacteriaceae; Salmonella
EAB1538059	99.074	0	Salmonella enterica	diguanylate cyclase	65	1	324	324	1	131	131	9e-73	173	321	149	1.4e-35	Bacteria; Proteobacteria; Gammaproteobacteria; Enterobacterales; Enterobacteriaceae; Salmonella
EAV6766331	99.074	0	Salmonella enterica	diguanylate cyclase	65	1	324	324	1	131	131	9e-73	173	321	149	9.7e-36	Bacteria; Proteobacteria; Gammaproteobacteria; Enterobacterales; Enterobacteriaceae; Salmonella
EEH8095669	99.074	0	Salmonella enterica	diguanylate cyclase	65	1	324	324	1	131	131	9.9e-72	173	321	149	4.9e-35	Bacteria; Proteobacteria; Gammaproteobacteria; Enterobacterales; Enterobacteriaceae; Salmonella
ECQ4529747	99.071	0	Salmonella enterica	diguanylate cyclase	65	1	323	323	1	130	130	3.9e-72	172	320	149	1.4e-35	Bacteria; Proteobacteria; Gammaproteobacteria; Enterobacterales; Enterobacteriaceae; Salmonella
EEK4852336	99.071	0	Salmonella enterica	diguanylate cyclase	65	1	323	323	1	130	130	3.9e-72	172	320	149	9.6e-36	Bacteria; Proteobacteria; Gammaproteobacteria; Enterobacterales; Enterobacteriaceae; Salmonella
EFU5973663	99.071	0	Salmonella enterica subsp. enterica serovar Kentucky	diguanylate cyclase	65	1	323	323	1	130	130	4.3e-71	172	320	149	4.9e-35	Bacteria; Proteobacteria; Gammaproteobacteria; Enterobacterales; Enterobacteriaceae; Salmonella
EAO4214905	99.068	0	Salmonella enterica	diguanylate cyclase	65	1	322	322	1	129	129	1.2e-71	171	319	149	1.3e-35	Bacteria; Proteobacteria; Gammaproteobacteria; Enterobacterales; Enterobacteriaceae; Salmonella
EAY9294124	99.068	0	Salmonella enterica	diguanylate cyclase	65	1	322	322	1	129	129	1.4e-70	171	319	149	4.9e-35	Bacteria; Proteobacteria; Gammaproteobacteria; Enterobacterales; Enterobacteriaceae; Salmonella
EEE3185663	99.068	0	Salmonella enterica subsp. enterica serovar Javiana	diguanylate cyclase	65	1	322	322	1	129	129	1.2e-71	171	319	149	9.5e-36	Bacteria; Proteobacteria; Gammaproteobacteria; Enterobacterales; Enterobacteriaceae; Salmonella
EFT2362071	99.068	0	Salmonella enterica	diguanylate cyclase	65	1	322	322	1	129	129	1.6e-70	171	319	149	4.9e-35	Bacteria; Proteobacteria; Gammaproteobacteria; Enterobacterales; Enterobacteriaceae; Salmonella
WP_045719477	99.065	0	Salmonella enterica	diguanylate cyclase, partial	86	1	428	428	31	304	274	4.5e-152	346	428	83	1.1e-24	Bacteria; Proteobacteria; Gammaproteobacteria; Enterobacterales; Enterobacteriaceae; Salmonella
EDH3604400	99.065	0	Salmonella enterica	diguanylate cyclase	65	1	321	321	1	128	128	7.3e-70	170	318	149	4.8e-35	Bacteria; Proteobacteria; Gammaproteobacteria; Enterobacterales; Enterobacteriaceae; Salmonella
EGP5835990	99.065	0	Salmonella enterica	diguanylate cyclase	65	1	321	321	1	128	128	6.4e-71	170	318	149	9.5e-36	Bacteria; Proteobacteria; Gammaproteobacteria; Enterobacterales; Enterobacteriaceae; Salmonella
EGS7819650	99.065	0	Salmonella enterica subsp. enterica serovar Enteritidis	diguanylate cyclase	65	1	321	321	1	128	128	6.4e-71	170	318	149	1.3e-35	Bacteria; Proteobacteria; Gammaproteobacteria; Enterobacterales; Enterobacteriaceae; Salmonella
EEG5915770	99.063	0	Salmonella enterica subsp. enterica	diguanylate cyclase	86	1	427	427	2	234	233	1.3e-127	276	424	149	2.5e-35	Bacteria; Proteobacteria; Gammaproteobacteria; Enterobacterales; Enterobacteriaceae; Salmonella
EBE1984286	99.062	0	Salmonella enterica	diguanylate cyclase	64	1	320	320	1	127	127	2e-70	169	317	149	9.4e-36	Bacteria; Proteobacteria; Gammaproteobacteria; Enterobacterales; Enterobacteriaceae; Salmonella
ECU2429023	99.062	0	Salmonella enterica subsp. enterica serovar Kentucky	diguanylate cyclase	64	1	320	320	1	127	127	2.2e-69	169	317	149	4.8e-35	Bacteria; Proteobacteria; Gammaproteobacteria; Enterobacterales; Enterobacteriaceae; Salmonella
EEM0248724	99.062	0	Salmonella enterica	diguanylate cyclase	64	1	320	320	1	127	127	2e-70	169	317	149	6.8e-35	Bacteria; Proteobacteria; Gammaproteobacteria; Enterobacterales; Enterobacteriaceae; Salmonella
ELX88551	99.062	0	Salmonella enterica subsp. enterica serovar Enteritidis str. SE8a	ggdef domain-containing protein	64	1	320	320	1	127	127	2e-70	169	317	149	1.3e-35	Bacteria; Proteobacteria; Gammaproteobacteria; Enterobacterales; Enterobacteriaceae; Salmonella
EAQ8450584	99.06	0	Salmonella enterica	diguanylate cyclase	64	1	319	319	1	126	126	1.2e-68	168	316	149	4.8e-35	Bacteria; Proteobacteria; Gammaproteobacteria; Enterobacterales; Enterobacteriaceae; Salmonella
EBO8807319	99.06	0	Salmonella enterica subsp. enterica serovar Enteritidis	diguanylate cyclase	64	1	319	319	1	126	126	1.1e-69	168	316	149	1.3e-35	Bacteria; Proteobacteria; Gammaproteobacteria; Enterobacterales; Enterobacteriaceae; Salmonella
EAS9957388	99.057	0	Salmonella enterica	diguanylate cyclase	64	1	318	318	1	125	125	3.8e-69	167	315	149	9.3e-36	Bacteria; Proteobacteria; Gammaproteobacteria; Enterobacterales; Enterobacteriaceae; Salmonella
EBK8344820	99.057	0	Salmonella enterica	diguanylate cyclase	64	1	318	318	1	125	125	3.8e-69	167	315	149	1.3e-35	Bacteria; Proteobacteria; Gammaproteobacteria; Enterobacterales; Enterobacteriaceae; Salmonella
EBQ2582167	99.057	0	Salmonella enterica	diguanylate cyclase	64	1	318	318	1	125	125	3.8e-69	167	315	149	6.7e-35	Bacteria; Proteobacteria; Gammaproteobacteria; Enterobacterales; Enterobacteriaceae; Salmonella
ECY2737424	99.054	0	Salmonella enterica	diguanylate cyclase	64	1	317	317	1	124	124	1.3e-68	166	314	149	6.6e-35	Bacteria; Proteobacteria; Gammaproteobacteria; Enterobacterales; Enterobacteriaceae; Salmonella
EDC1969389	99.054	0	Salmonella enterica subsp. enterica serovar Muenster	diguanylate cyclase	64	1	317	317	1	124	124	1.3e-68	166	314	149	9.2e-36	Bacteria; Proteobacteria; Gammaproteobacteria; Enterobacterales; Enterobacteriaceae; Salmonella
EDH2003366	99.054	0	Salmonella enterica	diguanylate cyclase	64	1	317	317	1	124	124	1.3e-68	166	314	149	1.3e-35	Bacteria; Proteobacteria; Gammaproteobacteria; Enterobacterales; Enterobacteriaceae; Salmonella
ECJ3159391	99.051	0	Salmonella enterica	diguanylate cyclase	64	1	316	316	1	123	123	3.1e-67	165	313	149	1.3e-35	Bacteria; Proteobacteria; Gammaproteobacteria; Enterobacterales; Enterobacteriaceae; Salmonella
ECP3109075	99.051	0	Salmonella enterica	diguanylate cyclase	64	1	316	316	1	123	123	3.1e-67	165	313	149	9.1e-36	Bacteria; Proteobacteria; Gammaproteobacteria; Enterobacterales; Enterobacteriaceae; Salmonella
EGJ7555949	99.048	0	Salmonella enterica subsp. enterica serovar Kentucky	diguanylate cyclase	63	1	315	315	1	122	122	7.7e-66	164	312	149	4.6e-35	Bacteria; Proteobacteria; Gammaproteobacteria; Enterobacterales; Enterobacteriaceae; Salmonella
EGW9645719	99.048	0	Salmonella enterica	diguanylate cyclase	63	1	315	315	1	122	122	6.8e-67	164	312	149	1.3e-35	Bacteria; Proteobacteria; Gammaproteobacteria; Enterobacterales; Enterobacteriaceae; Salmonella
EDQ4960335	99.045	0	Salmonella enterica subsp. enterica serovar Javiana	diguanylate cyclase	63	1	314	314	1	121	121	2.5e-66	163	311	149	9e-36	Bacteria; Proteobacteria; Gammaproteobacteria; Enterobacterales; Enterobacteriaceae; Salmonella
EGG7473140	99.045	0	Salmonella enterica subsp. enterica serovar Enteritidis	diguanylate cyclase	63	1	314	314	1	121	121	2.5e-66	163	311	149	1.3e-35	Bacteria; Proteobacteria; Gammaproteobacteria; Enterobacterales; Enterobacteriaceae; Salmonella
EAV3565193	99.042	0	Salmonella enterica	diguanylate cyclase	63	1	313	313	1	120	120	6.2e-66	162	310	149	1.3e-35	Bacteria; Proteobacteria; Gammaproteobacteria; Enterobacterales; Enterobacteriaceae; Salmonella
EAV3992057	99.042	0	Salmonella enterica	diguanylate cyclase	63	1	313	313	1	120	120	6.2e-66	162	310	149	8.9e-36	Bacteria; Proteobacteria; Gammaproteobacteria; Enterobacterales; Enterobacteriaceae; Salmonella
EDD0652795	99.042	0	Salmonella enterica	diguanylate cyclase	63	1	313	313	1	120	120	6.2e-66	162	310	149	6.4e-35	Bacteria; Proteobacteria; Gammaproteobacteria; Enterobacterales; Enterobacteriaceae; Salmonella
EEB3240722	99.042	0	Salmonella enterica	diguanylate cyclase	63	1	313	313	1	120	120	7.8e-65	162	310	149	3.8e-34	Bacteria; Proteobacteria; Gammaproteobacteria; Enterobacterales; Enterobacteriaceae; Salmonella
ESO24179	99.038	0	Salmonella enterica subsp. enterica serovar Agona str. 400095 18	ggdef domain-containing protein	84	1	416	486	31	304	274	3.9e-153	346	415	70	1.9e-17	Bacteria; Proteobacteria; Gammaproteobacteria; Enterobacterales; Enterobacteriaceae; Salmonella
EEE7487251	99.038	0	Salmonella enterica subsp. enterica serovar Enteritidis	diguanylate cyclase	63	1	312	312	1	119	119	2e-65	161	309	149	1.2e-35	Bacteria; Proteobacteria; Gammaproteobacteria; Enterobacterales; Enterobacteriaceae; Salmonella
EEP8631753	99.038	0	Salmonella enterica	diguanylate cyclase	63	1	312	312	1	119	119	2e-65	161	309	149	6.4e-35	Bacteria; Proteobacteria; Gammaproteobacteria; Enterobacterales; Enterobacteriaceae; Salmonella
EFT2086727	99.038	0	Salmonella enterica	diguanylate cyclase	63	1	312	312	1	119	119	2.2e-64	161	309	149	4.5e-35	Bacteria; Proteobacteria; Gammaproteobacteria; Enterobacterales; Enterobacteriaceae; Salmonella
EBZ0596051	99.035	0	Salmonella enterica subsp. enterica serovar Kentucky	diguanylate cyclase	63	1	311	311	1	118	118	6.8e-64	160	308	149	4.5e-35	Bacteria; Proteobacteria; Gammaproteobacteria; Enterobacterales; Enterobacteriaceae; Salmonella
EDK4601866	99.035	0	Salmonella enterica	diguanylate cyclase	63	1	311	311	1	118	118	6.1e-65	160	308	149	8.8e-36	Bacteria; Proteobacteria; Gammaproteobacteria; Enterobacterales; Enterobacteriaceae; Salmonella
WP_001734718	99.035	0	Salmonella enterica	diguanylate cyclase, partial	63	1	311	311	1	118	118	6.1e-65	160	308	149	1.2e-35	Bacteria; Proteobacteria; Gammaproteobacteria; Enterobacterales; Enterobacteriaceae; Salmonella
EAR3848716	99.032	0	Salmonella enterica	diguanylate cyclase	62	1	310	310	1	117	117	2.3e-64	159	307	149	1.2e-35	Bacteria; Proteobacteria; Gammaproteobacteria; Enterobacterales; Enterobacteriaceae; Salmonella
EDF5198535	99.032	0	Salmonella enterica	diguanylate cyclase	62	1	310	310	1	117	117	2.3e-64	159	307	149	8.7e-36	Bacteria; Proteobacteria; Gammaproteobacteria; Enterobacterales; Enterobacteriaceae; Salmonella
EFO6610810	99.032	0	Salmonella enterica subsp. enterica serovar Kentucky	diguanylate cyclase	62	1	310	310	1	117	117	2.5e-63	159	307	149	4.4e-35	Bacteria; Proteobacteria; Gammaproteobacteria; Enterobacterales; Enterobacteriaceae; Salmonella
EBR7828725	99.029	0	Salmonella enterica	diguanylate cyclase	62	1	309	309	1	116	116	9.6e-64	158	306	149	6.2e-35	Bacteria; Proteobacteria; Gammaproteobacteria; Enterobacterales; Enterobacteriaceae; Salmonella
EDC6004132	99.029	0	Salmonella enterica	diguanylate cyclase	62	1	309	309	1	116	116	9.6e-64	158	306	149	1.2e-35	Bacteria; Proteobacteria; Gammaproteobacteria; Enterobacterales; Enterobacteriaceae; Salmonella
ECU7311481	99.026	0	Salmonella enterica subsp. enterica serovar Kentucky	diguanylate cyclase	62	1	308	308	1	115	115	3.4e-62	157	305	149	4.4e-35	Bacteria; Proteobacteria; Gammaproteobacteria; Enterobacterales; Enterobacteriaceae; Salmonella
EDA0452524	99.026	0	Salmonella enterica	diguanylate cyclase	62	1	308	308	1	115	115	3.1e-63	157	305	149	8.6e-36	Bacteria; Proteobacteria; Gammaproteobacteria; Enterobacterales; Enterobacteriaceae; Salmonella
EEB9949233	99.026	0	Salmonella enterica	diguanylate cyclase	62	1	308	308	1	115	115	3.1e-63	157	305	149	1.2e-35	Bacteria; Proteobacteria; Gammaproteobacteria; Enterobacterales; Enterobacteriaceae; Salmonella
EBE4329663	99.023	0	Salmonella enterica	diguanylate cyclase	62	1	307	307	1	114	114	1.4e-62	156	304	149	1.2e-35	Bacteria; Proteobacteria; Gammaproteobacteria; Enterobacterales; Enterobacteriaceae; Salmonella
EAO1881917	99.02	0	Salmonella enterica	diguanylate cyclase	82	1	408	408	2	215	214	1.7e-118	257	405	149	2.3e-35	Bacteria; Proteobacteria; Gammaproteobacteria; Enterobacterales; Enterobacteriaceae; Salmonella
MBM7885269	99.02	0	Salmonella enterica	diguanylate cyclase	82	1	408	408	2	215	214	1.7e-118	257	405	149	1.2e-34	Bacteria; Proteobacteria; Gammaproteobacteria; Enterobacterales; Enterobacteriaceae; Salmonella
WP_080224335	99.02	0	Salmonella enterica	diguanylate cyclase	82	1	408	408	2	215	214	5.6e-118	257	405	149	8.4e-35	Bacteria; Proteobacteria; Gammaproteobacteria; Enterobacterales; Enterobacteriaceae; Salmonella
EAT0141433	99.02	0	Salmonella enterica	diguanylate cyclase	62	1	306	306	1	113	113	5.8e-62	155	303	149	1.2e-35	Bacteria; Proteobacteria; Gammaproteobacteria; Enterobacterales; Enterobacteriaceae; Salmonella
EDZ4118010	99.02	0	Salmonella enterica	diguanylate cyclase	62	1	306	306	1	113	113	7.2e-61	155	303	149	3.5e-34	Bacteria; Proteobacteria; Gammaproteobacteria; Enterobacterales; Enterobacteriaceae; Salmonella
EAR3744187	99.016	0	Salmonella enterica	diguanylate cyclase	61	1	305	305	1	112	112	1.7e-61	154	302	149	8.3e-36	Bacteria; Proteobacteria; Gammaproteobacteria; Enterobacterales; Enterobacteriaceae; Salmonella
EAT6890775	99.016	0	Salmonella enterica	diguanylate cyclase	61	1	305	305	1	112	112	1.7e-61	154	302	149	1.2e-35	Bacteria; Proteobacteria; Gammaproteobacteria; Enterobacterales; Enterobacteriaceae; Salmonella
ECT1484699	99.016	0	Salmonella enterica subsp. enterica serovar Agona	diguanylate cyclase	61	1	305	305	1	112	112	4.2e-60	154	302	149	4.3e-35	Bacteria; Proteobacteria; Gammaproteobacteria; Enterobacterales; Enterobacteriaceae; Salmonella
EBL1036453	99.013	0	Salmonella enterica	diguanylate cyclase	61	1	304	304	1	111	111	7.7e-61	153	301	149	1.2e-35	Bacteria; Proteobacteria; Gammaproteobacteria; Enterobacterales; Enterobacteriaceae; Salmonella
EGM3986566	99.013	0	Salmonella enterica	diguanylate cyclase	61	1	304	304	1	111	111	7.7e-61	153	301	149	8.3e-36	Bacteria; Proteobacteria; Gammaproteobacteria; Enterobacterales; Enterobacteriaceae; Salmonella
EBG9952766	99.01	0	Salmonella enterica	diguanylate cyclase	61	1	303	303	1	110	110	2.7e-59	152	300	149	4.2e-35	Bacteria; Proteobacteria; Gammaproteobacteria; Enterobacterales; Enterobacteriaceae; Salmonella
EDB1609243	99.01	0	Salmonella enterica	diguanylate cyclase	61	1	303	303	1	110	110	2.5e-60	152	300	149	1.2e-35	Bacteria; Proteobacteria; Gammaproteobacteria; Enterobacterales; Enterobacteriaceae; Salmonella
WP_139781183	99.007	0	Salmonella enterica	diguanylate cyclase, partial	81	1	403	403	1	210	210	4.8e-116	252	400	149	1.6e-35	Bacteria; Proteobacteria; Gammaproteobacteria; Enterobacterales; Enterobacteriaceae; Salmonella
WP_049963381	99.005	0	Salmonella enterica	diguanylate cyclase, partial	81	1	402	402	31	304	274	3.7e-152	346	401	56	9.8e-14	Bacteria; Proteobacteria; Gammaproteobacteria; Enterobacterales; Enterobacteriaceae; Salmonella
EAV3562485	99.003	0	Salmonella enterica	diguanylate cyclase	61	1	301	301	1	108	108	3e-59	150	298	149	1.1e-35	Bacteria; Proteobacteria; Gammaproteobacteria; Enterobacterales; Enterobacteriaceae; Salmonella
ECZ5967165	99.003	0	Salmonella enterica	diguanylate cyclase	61	1	301	301	1	108	108	3e-59	150	298	149	8.1e-36	Bacteria; Proteobacteria; Gammaproteobacteria; Enterobacterales; Enterobacteriaceae; Salmonella
EEP7207066	99.003	0	Salmonella enterica	diguanylate cyclase	61	1	301	301	1	108	108	3.4e-58	150	298	149	4.1e-35	Bacteria; Proteobacteria; Gammaproteobacteria; Enterobacterales; Enterobacteriaceae; Salmonella
EBC4874945	99	0	Salmonella enterica	GGDEF domain-containing protein	100	1	500	500	31	304	274	4.2e-153	346	494	149	1.2e-34	Bacteria; Proteobacteria; Gammaproteobacteria; Enterobacterales; Enterobacteriaceae; Salmonella
EAP7012284	99	0	Salmonella enterica	diguanylate cyclase	60	1	300	300	1	107	107	1.1e-58	149	297	149	1.1e-35	Bacteria; Proteobacteria; Gammaproteobacteria; Enterobacterales; Enterobacteriaceae; Salmonella
ECJ8303099	99	0	Salmonella enterica	diguanylate cyclase	60	1	300	300	1	107	107	1.3e-57	149	297	149	4.1e-35	Bacteria; Proteobacteria; Gammaproteobacteria; Enterobacterales; Enterobacteriaceae; Salmonella
ECP8052437	99	0	Salmonella enterica	diguanylate cyclase	60	1	300	300	1	107	107	1.3e-57	149	297	149	2.4e-34	Bacteria; Proteobacteria; Gammaproteobacteria; Enterobacterales; Enterobacteriaceae; Salmonella
EDF9598154	99	0	Salmonella enterica	diguanylate cyclase	60	1	300	300	1	107	107	1.1e-58	149	297	149	8e-36	Bacteria; Proteobacteria; Gammaproteobacteria; Enterobacterales; Enterobacteriaceae; Salmonella
EEB9487689	99	0	Salmonella enterica	diguanylate cyclase	60	1	300	300	1	107	107	1.4e-57	149	297	149	3.4e-34	Bacteria; Proteobacteria; Gammaproteobacteria; Enterobacterales; Enterobacteriaceae; Salmonella
EAR5744071	98.997	0	Salmonella enterica	diguanylate cyclase	60	1	299	299	1	106	106	2.9e-58	148	296	149	1.1e-35	Bacteria; Proteobacteria; Gammaproteobacteria; Enterobacterales; Enterobacteriaceae; Salmonella
EGB2503160	98.997	0	Salmonella enterica	diguanylate cyclase	60	1	299	299	1	106	106	2.9e-58	148	296	149	7.9e-36	Bacteria; Proteobacteria; Gammaproteobacteria; Enterobacterales; Enterobacteriaceae; Salmonella
AZS95779	98.994	0	Salmonella enterica subsp. enterica serovar Moero	GGDEF domain-containing protein	100	1	497	497	31	304	274	2.3e-152	346	494	149	1.8e-34	Bacteria; Proteobacteria; Gammaproteobacteria; Enterobacterales; Enterobacteriaceae; Salmonella
AZT72715	98.994	0	Salmonella enterica subsp. enterica serovar Waycross	GGDEF domain-containing protein	100	1	497	497	31	304	274	3.2e-152	346	494	149	1.3e-34	Bacteria; Proteobacteria; Gammaproteobacteria; Enterobacterales; Enterobacteriaceae; Salmonella
EAA0894655	98.994	0	Salmonella enterica subsp. enterica	GGDEF domain-containing protein	100	1	497	497	31	304	274	2.4e-151	346	494	149	1.3e-34	Bacteria; Proteobacteria; Gammaproteobacteria; Enterobacterales; Enterobacteriaceae; Salmonella
EAA0901649	98.994	0	Salmonella enterica subsp. enterica	GGDEF domain-containing protein	100	1	497	497	31	304	274	2.4e-152	346	494	149	3.5e-35	Bacteria; Proteobacteria; Gammaproteobacteria; Enterobacterales; Enterobacteriaceae; Salmonella
EAA1180329	98.994	0	Salmonella enterica subsp. enterica	GGDEF domain-containing protein	100	1	497	497	31	304	274	2.4e-151	346	494	149	1.3e-34	Bacteria; Proteobacteria; Gammaproteobacteria; Enterobacterales; Enterobacteriaceae; Salmonella
EAA3460638	98.994	0	Salmonella enterica subsp. enterica	GGDEF domain-containing protein	100	1	497	497	31	304	274	1.6e-152	346	494	149	2.5e-35	Bacteria; Proteobacteria; Gammaproteobacteria; Enterobacterales; Enterobacteriaceae; Salmonella
EAA7585915	98.994	0	Salmonella enterica	GGDEF domain-containing protein	100	1	497	497	31	304	274	4.2e-153	346	494	149	3.5e-35	Bacteria; Proteobacteria; Gammaproteobacteria; Enterobacterales; Enterobacteriaceae; Salmonella
EAA8070259	98.994	0	Salmonella enterica	GGDEF domain-containing protein	100	1	497	497	31	304	274	4.2e-153	346	494	149	3e-34	Bacteria; Proteobacteria; Gammaproteobacteria; Enterobacterales; Enterobacteriaceae; Salmonella
EAA8321747	98.994	0	Salmonella enterica subsp. enterica	GGDEF domain-containing protein	100	1	497	497	31	304	274	4.5e-152	346	494	149	1.8e-34	Bacteria; Proteobacteria; Gammaproteobacteria; Enterobacterales; Enterobacteriaceae; Salmonella
EAA8381744	98.994	0	Salmonella enterica subsp. enterica	GGDEF domain-containing protein	100	1	497	497	31	304	274	4.2e-153	346	494	149	1.4e-34	Bacteria; Proteobacteria; Gammaproteobacteria; Enterobacterales; Enterobacteriaceae; Salmonella
EAB4193759	98.994	0	Salmonella enterica	GGDEF domain-containing protein	100	1	497	497	31	304	274	4.2e-153	346	494	149	2e-35	Bacteria; Proteobacteria; Gammaproteobacteria; Enterobacterales; Enterobacteriaceae; Salmonella
EAC0471600	98.994	0	Salmonella enterica subsp. enterica	GGDEF domain-containing protein	100	1	497	497	31	304	274	8.6e-153	346	494	149	3.5e-34	Bacteria; Proteobacteria; Gammaproteobacteria; Enterobacterales; Enterobacteriaceae; Salmonella
EAM1120341	98.994	0	Salmonella enterica	GGDEF domain-containing protein	100	1	497	497	31	304	274	1e-152	346	494	149	2.5e-35	Bacteria; Proteobacteria; Gammaproteobacteria; Enterobacterales; Enterobacteriaceae; Salmonella
EAM5613980	98.994	0	Salmonella enterica	GGDEF domain-containing protein	100	1	497	497	31	304	274	5.1e-153	346	494	149	3.5e-35	Bacteria; Proteobacteria; Gammaproteobacteria; Enterobacterales; Enterobacteriaceae; Salmonella
EAM6751852	98.994	0	Salmonella enterica	GGDEF domain-containing protein	100	1	497	497	31	304	274	3.8e-152	346	494	149	1.3e-34	Bacteria; Proteobacteria; Gammaproteobacteria; Enterobacterales; Enterobacteriaceae; Salmonella
EAM7151295	98.994	0	Salmonella enterica	GGDEF domain-containing protein	100	1	497	497	31	304	274	6.4e-151	346	494	149	1.3e-34	Bacteria; Proteobacteria; Gammaproteobacteria; Enterobacterales; Enterobacteriaceae; Salmonella
EAM8049263	98.994	0	Salmonella enterica	GGDEF domain-containing protein	100	1	497	497	31	304	274	1.9e-152	346	494	149	3.5e-35	Bacteria; Proteobacteria; Gammaproteobacteria; Enterobacterales; Enterobacteriaceae; Salmonella
EAN4996354	98.994	0	Salmonella enterica	GGDEF domain-containing protein	100	1	497	497	31	304	274	1.4e-152	346	494	149	2.5e-35	Bacteria; Proteobacteria; Gammaproteobacteria; Enterobacterales; Enterobacteriaceae; Salmonella
EAN5401464	98.994	0	Salmonella enterica	GGDEF domain-containing protein	100	1	497	497	31	304	274	1.4e-152	346	494	149	2.5e-35	Bacteria; Proteobacteria; Gammaproteobacteria; Enterobacterales; Enterobacteriaceae; Salmonella
EAN7555847	98.994	0	Salmonella enterica	GGDEF domain-containing protein	100	1	497	497	31	304	274	3.4e-151	346	494	149	1.3e-34	Bacteria; Proteobacteria; Gammaproteobacteria; Enterobacterales; Enterobacteriaceae; Salmonella
EAO0384139	98.994	0	Salmonella enterica	GGDEF domain-containing protein	100	1	497	497	31	304	274	7.7e-151	346	494	149	1.3e-34	Bacteria; Proteobacteria; Gammaproteobacteria; Enterobacterales; Enterobacteriaceae; Salmonella
EAO3794244	98.994	0	Salmonella enterica	GGDEF domain-containing protein	100	1	497	497	31	304	274	6.7e-150	346	494	149	1.3e-34	Bacteria; Proteobacteria; Gammaproteobacteria; Enterobacterales; Enterobacteriaceae; Salmonella
EAO9243381	98.994	0	Salmonella enterica	GGDEF domain-containing protein	100	1	497	497	31	304	274	6.3e-153	346	494	149	2.5e-35	Bacteria; Proteobacteria; Gammaproteobacteria; Enterobacterales; Enterobacteriaceae; Salmonella
EAO9272622	98.994	0	Salmonella enterica	GGDEF domain-containing protein	100	1	497	497	31	304	274	4.2e-153	346	494	149	2.7e-34	Bacteria; Proteobacteria; Gammaproteobacteria; Enterobacterales; Enterobacteriaceae; Salmonella
EAO9938742	98.994	0	Salmonella enterica	GGDEF domain-containing protein	100	1	497	497	31	304	274	1.5e-152	346	494	149	3.5e-35	Bacteria; Proteobacteria; Gammaproteobacteria; Enterobacterales; Enterobacteriaceae; Salmonella
EAP7887759	98.994	0	Salmonella enterica	GGDEF domain-containing protein	100	1	497	497	31	304	274	4.2e-153	346	494	149	5.2e-34	Bacteria; Proteobacteria; Gammaproteobacteria; Enterobacterales; Enterobacteriaceae; Salmonella
EAP8711921	98.994	0	Salmonella enterica	GGDEF domain-containing protein	100	1	497	497	31	304	274	1.2e-151	346	494	149	2.5e-35	Bacteria; Proteobacteria; Gammaproteobacteria; Enterobacterales; Enterobacteriaceae; Salmonella
EAQ3576022	98.994	0	Salmonella enterica	GGDEF domain-containing protein	100	1	497	497	31	304	274	3.3e-152	346	494	149	2.5e-35	Bacteria; Proteobacteria; Gammaproteobacteria; Enterobacterales; Enterobacteriaceae; Salmonella
EAQ5909321	98.994	0	Salmonella enterica	GGDEF domain-containing protein	100	1	497	497	31	304	274	1.5e-152	346	494	149	3.5e-35	Bacteria; Proteobacteria; Gammaproteobacteria; Enterobacterales; Enterobacteriaceae; Salmonella
EAQ7293010	98.994	0	Salmonella enterica	GGDEF domain-containing protein	100	1	497	497	31	304	274	5e-152	346	494	149	1.3e-34	Bacteria; Proteobacteria; Gammaproteobacteria; Enterobacterales; Enterobacteriaceae; Salmonella
EAR2169008	98.994	0	Salmonella enterica	GGDEF domain-containing protein	100	1	497	497	31	304	274	2.7e-152	346	494	149	8e-33	Bacteria; Proteobacteria; Gammaproteobacteria; Enterobacterales; Enterobacteriaceae; Salmonella
EAS2116243	98.994	0	Salmonella enterica	GGDEF domain-containing protein	100	1	497	497	31	304	274	1.6e-150	346	494	149	1.3e-34	Bacteria; Proteobacteria; Gammaproteobacteria; Enterobacterales; Enterobacteriaceae; Salmonella
EAT2155560	98.994	0	Salmonella enterica	GGDEF domain-containing protein	100	1	497	497	31	304	274	4.2e-153	346	494	149	3.5e-35	Bacteria; Proteobacteria; Gammaproteobacteria; Enterobacterales; Enterobacteriaceae; Salmonella
EAT9034679	98.994	0	Salmonella enterica	GGDEF domain-containing protein	100	1	497	497	31	304	274	6.8e-152	346	494	149	1.3e-34	Bacteria; Proteobacteria; Gammaproteobacteria; Enterobacterales; Enterobacteriaceae; Salmonella
EAU4990515	98.994	0	Salmonella enterica	GGDEF domain-containing protein	100	1	497	497	31	304	274	6.8e-152	346	494	149	3.5e-34	Bacteria; Proteobacteria; Gammaproteobacteria; Enterobacterales; Enterobacteriaceae; Salmonella
EAU7713330	98.994	0	Salmonella enterica	GGDEF domain-containing protein	100	1	497	497	31	304	274	6.1e-152	346	494	149	1.8e-34	Bacteria; Proteobacteria; Gammaproteobacteria; Enterobacterales; Enterobacteriaceae; Salmonella
EAV1015936	98.994	0	Salmonella enterica	GGDEF domain-containing protein	100	1	497	497	31	304	274	6.8e-152	346	494	149	1.3e-34	Bacteria; Proteobacteria; Gammaproteobacteria; Enterobacterales; Enterobacteriaceae; Salmonella
EAV1448299	98.994	0	Salmonella enterica	GGDEF domain-containing protein	100	1	497	497	31	304	274	2e-151	346	494	149	1.3e-34	Bacteria; Proteobacteria; Gammaproteobacteria; Enterobacterales; Enterobacteriaceae; Salmonella
EAV2275437	98.994	0	Salmonella enterica	GGDEF domain-containing protein	100	1	497	497	31	304	274	4.7e-152	346	494	149	3.5e-35	Bacteria; Proteobacteria; Gammaproteobacteria; Enterobacterales; Enterobacteriaceae; Salmonella
EAV5420801	98.994	0	Salmonella enterica	GGDEF domain-containing protein	100	1	497	497	31	304	274	1.9e-152	346	494	149	3.5e-35	Bacteria; Proteobacteria; Gammaproteobacteria; Enterobacterales; Enterobacteriaceae; Salmonella
EAW0244679	98.994	0	Salmonella enterica	GGDEF domain-containing protein	100	1	497	497	31	304	274	8.1e-153	346	494	149	2.5e-35	Bacteria; Proteobacteria; Gammaproteobacteria; Enterobacterales; Enterobacteriaceae; Salmonella
EAW5081605	98.994	0	Salmonella enterica	GGDEF domain-containing protein	100	1	497	497	31	304	274	4.7e-152	346	494	149	2.5e-35	Bacteria; Proteobacteria; Gammaproteobacteria; Enterobacterales; Enterobacteriaceae; Salmonella
EAW8060282	98.994	0	Salmonella enterica	GGDEF domain-containing protein	100	1	497	497	31	304	274	7.6e-152	346	494	149	3.5e-35	Bacteria; Proteobacteria; Gammaproteobacteria; Enterobacterales; Enterobacteriaceae; Salmonella
EAX3763193	98.994	0	Salmonella enterica	GGDEF domain-containing protein	100	1	497	497	31	304	274	7.8e-153	346	494	149	2.5e-35	Bacteria; Proteobacteria; Gammaproteobacteria; Enterobacterales; Enterobacteriaceae; Salmonella
EAX4767284	98.994	0	Salmonella enterica	GGDEF domain-containing protein	100	1	497	497	31	304	274	4.1e-152	346	494	149	1.8e-34	Bacteria; Proteobacteria; Gammaproteobacteria; Enterobacterales; Enterobacteriaceae; Salmonella
EAX4803309	98.994	0	Salmonella enterica	GGDEF domain-containing protein	100	1	497	497	31	304	274	1.5e-150	346	494	149	1.3e-34	Bacteria; Proteobacteria; Gammaproteobacteria; Enterobacterales; Enterobacteriaceae; Salmonella
EBB7954928	98.994	0	Salmonella enterica	GGDEF domain-containing protein	100	1	497	497	31	304	274	6.5e-151	346	494	149	1.3e-34	Bacteria; Proteobacteria; Gammaproteobacteria; Enterobacterales; Enterobacteriaceae; Salmonella
EBC5134730	98.994	0	Salmonella enterica	GGDEF domain-containing protein	100	1	497	497	31	304	274	1.5e-152	346	494	149	2.5e-35	Bacteria; Proteobacteria; Gammaproteobacteria; Enterobacterales; Enterobacteriaceae; Salmonella
EBC7993217	98.994	0	Salmonella enterica	GGDEF domain-containing protein	100	1	497	497	31	304	274	6.8e-152	346	494	149	1.9e-33	Bacteria; Proteobacteria; Gammaproteobacteria; Enterobacterales; Enterobacteriaceae; Salmonella
EBD5245637	98.994	0	Salmonella enterica	GGDEF domain-containing protein	100	1	497	497	31	304	274	4.2e-153	346	494	149	1.6e-33	Bacteria; Proteobacteria; Gammaproteobacteria; Enterobacterales; Enterobacteriaceae; Salmonella
EBD5316006	98.994	0	Salmonella enterica	GGDEF domain-containing protein	100	1	497	497	31	304	274	1.6e-151	346	494	149	1.3e-34	Bacteria; Proteobacteria; Gammaproteobacteria; Enterobacterales; Enterobacteriaceae; Salmonella
EBF9516006	98.994	0	Salmonella enterica subsp. enterica	GGDEF domain-containing protein	100	1	497	497	31	304	274	2.3e-153	346	494	149	2.3e-34	Bacteria; Proteobacteria; Gammaproteobacteria; Enterobacterales; Enterobacteriaceae; Salmonella
EBF9532677	98.994	0	Salmonella enterica subsp. enterica	GGDEF domain-containing protein	100	1	497	497	31	304	274	2.1e-151	346	494	149	1.3e-34	Bacteria; Proteobacteria; Gammaproteobacteria; Enterobacterales; Enterobacteriaceae; Salmonella
EBG0095306	98.994	0	Salmonella enterica subsp. enterica	GGDEF domain-containing protein	100	1	497	497	31	304	274	1.6e-152	346	494	149	3.5e-35	Bacteria; Proteobacteria; Gammaproteobacteria; Enterobacterales; Enterobacteriaceae; Salmonella
EBG5276378	98.994	0	Salmonella enterica subsp. enterica	GGDEF domain-containing protein	100	1	497	497	31	304	274	1.5e-152	346	494	149	9.3e-34	Bacteria; Proteobacteria; Gammaproteobacteria; Enterobacterales; Enterobacteriaceae; Salmonella
EBG5293513	98.994	0	Salmonella enterica subsp. enterica	GGDEF domain-containing protein	100	1	497	497	31	304	274	1.7e-152	346	494	149	1.6e-34	Bacteria; Proteobacteria; Gammaproteobacteria; Enterobacterales; Enterobacteriaceae; Salmonella
EBH2774188	98.994	0	Salmonella enterica subsp. enterica	GGDEF domain-containing protein	100	1	497	497	31	304	274	3.5e-152	346	494	149	3.5e-35	Bacteria; Proteobacteria; Gammaproteobacteria; Enterobacterales; Enterobacteriaceae; Salmonella
EBH6725821	98.994	0	Salmonella enterica	GGDEF domain-containing protein	100	1	497	497	31	304	274	4.2e-153	346	494	149	2.5e-35	Bacteria; Proteobacteria; Gammaproteobacteria; Enterobacterales; Enterobacteriaceae; Salmonella
EBI7842587	98.994	0	Salmonella enterica	GGDEF domain-containing protein	100	1	497	497	31	304	274	4.2e-153	346	494	149	4.9e-35	Bacteria; Proteobacteria; Gammaproteobacteria; Enterobacterales; Enterobacteriaceae; Salmonella
EBI8598939	98.994	0	Salmonella enterica	GGDEF domain-containing protein	100	1	497	497	31	304	274	6.8e-152	346	494	149	1.2e-33	Bacteria; Proteobacteria; Gammaproteobacteria; Enterobacterales; Enterobacteriaceae; Salmonella
EBJ1566445	98.994	0	Salmonella enterica	GGDEF domain-containing protein	100	1	497	497	31	304	274	4.2e-153	346	494	149	1.6e-34	Bacteria; Proteobacteria; Gammaproteobacteria; Enterobacterales; Enterobacteriaceae; Salmonella
EBJ9968779	98.994	0	Salmonella enterica	GGDEF domain-containing protein	100	1	497	497	31	304	274	4.7e-153	346	494	149	3.5e-35	Bacteria; Proteobacteria; Gammaproteobacteria; Enterobacterales; Enterobacteriaceae; Salmonella
EBK0494411	98.994	0	Salmonella enterica	GGDEF domain-containing protein	100	1	497	497	31	304	274	1.2e-152	346	494	149	2.5e-35	Bacteria; Proteobacteria; Gammaproteobacteria; Enterobacterales; Enterobacteriaceae; Salmonella
EBL6650592	98.994	0	Salmonella enterica	GGDEF domain-containing protein	100	1	497	497	31	304	274	3.5e-152	346	494	149	2.5e-35	Bacteria; Proteobacteria; Gammaproteobacteria; Enterobacterales; Enterobacteriaceae; Salmonella
EBL9914928	98.994	0	Salmonella enterica	GGDEF domain-containing protein	100	1	497	497	31	304	274	8.9e-152	346	494	149	1.3e-34	Bacteria; Proteobacteria; Gammaproteobacteria; Enterobacterales; Enterobacteriaceae; Salmonella
EBM1890581	98.994	0	Salmonella enterica	GGDEF domain-containing protein	100	1	497	497	31	304	274	3.4e-152	346	494	149	3.5e-35	Bacteria; Proteobacteria; Gammaproteobacteria; Enterobacterales; Enterobacteriaceae; Salmonella
EBM7825499	98.994	0	Salmonella enterica subsp. enterica serovar Muenster	GGDEF domain-containing protein	100	1	497	497	31	304	274	4.2e-153	346	494	149	4.2e-34	Bacteria; Proteobacteria; Gammaproteobacteria; Enterobacterales; Enterobacteriaceae; Salmonella
EBO1879913	98.994	0	Salmonella enterica subsp. enterica serovar Agona	GGDEF domain-containing protein	100	1	497	497	31	304	274	4e-152	346	494	149	2.5e-33	Bacteria; Proteobacteria; Gammaproteobacteria; Enterobacterales; Enterobacteriaceae; Salmonella
EBO9394130	98.994	0	Salmonella enterica	GGDEF domain-containing protein	100	1	497	497	31	304	274	1.4e-152	346	494	149	2.5e-35	Bacteria; Proteobacteria; Gammaproteobacteria; Enterobacterales; Enterobacteriaceae; Salmonella
EBP3729562	98.994	0	Salmonella enterica subsp. enterica	GGDEF domain-containing protein	100	1	497	497	31	304	274	4.2e-153	346	494	149	7.4e-35	Bacteria; Proteobacteria; Gammaproteobacteria; Enterobacterales; Enterobacteriaceae; Salmonella
EBQ5904211	98.994	0	Salmonella enterica subsp. enterica serovar Newport	GGDEF domain-containing protein	100	1	497	497	31	304	274	6.8e-152	346	494	149	4.6e-35	Bacteria; Proteobacteria; Gammaproteobacteria; Enterobacterales; Enterobacteriaceae; Salmonella
EBS7507363	98.994	0	Salmonella enterica	GGDEF domain-containing protein	100	1	497	497	31	304	274	4.2e-153	346	494	149	7.3e-34	Bacteria; Proteobacteria; Gammaproteobacteria; Enterobacterales; Enterobacteriaceae; Salmonella
EBT0680305	98.994	0	Salmonella enterica	GGDEF domain-containing protein	100	1	497	497	31	304	274	7.3e-151	346	494	149	1.3e-34	Bacteria; Proteobacteria; Gammaproteobacteria; Enterobacterales; Enterobacteriaceae; Salmonella
EBT4927705	98.994	0	Salmonella enterica	GGDEF domain-containing protein	100	1	497	497	31	304	274	3.5e-151	346	494	149	1.3e-34	Bacteria; Proteobacteria; Gammaproteobacteria; Enterobacterales; Enterobacteriaceae; Salmonella
EBT5333176	98.994	0	Salmonella enterica	GGDEF domain-containing protein	100	1	497	497	31	304	274	6.8e-152	346	494	149	2.3e-35	Bacteria; Proteobacteria; Gammaproteobacteria; Enterobacterales; Enterobacteriaceae; Salmonella
EBT7828562	98.994	0	Salmonella enterica	GGDEF domain-containing protein	100	1	497	497	31	304	274	1.8e-151	346	494	149	1.3e-34	Bacteria; Proteobacteria; Gammaproteobacteria; Enterobacterales; Enterobacteriaceae; Salmonella
EBU1834708	98.994	0	Salmonella enterica	GGDEF domain-containing protein	100	1	497	497	31	304	274	1.6e-152	346	494	149	2.5e-35	Bacteria; Proteobacteria; Gammaproteobacteria; Enterobacterales; Enterobacteriaceae; Salmonella
EBV0991950	98.994	0	Salmonella enterica subsp. enterica serovar Stanley	GGDEF domain-containing protein	100	1	497	497	31	304	274	6.4e-152	346	494	149	3.5e-35	Bacteria; Proteobacteria; Gammaproteobacteria; Enterobacterales; Enterobacteriaceae; Salmonella
EBV3079452	98.994	0	Salmonella enterica subsp. enterica serovar Kentucky	GGDEF domain-containing protein	100	1	497	497	31	304	274	2.8e-152	346	494	149	1.3e-34	Bacteria; Proteobacteria; Gammaproteobacteria; Enterobacterales; Enterobacteriaceae; Salmonella
EBV3277954	98.994	0	Salmonella enterica subsp. enterica serovar Wangata	GGDEF domain-containing protein	100	1	497	497	31	304	274	1.1e-151	346	494	149	1.8e-34	Bacteria; Proteobacteria; Gammaproteobacteria; Enterobacterales; Enterobacteriaceae; Salmonella
EBV8443450	98.994	0	Salmonella enterica subsp. enterica serovar Senftenberg	GGDEF domain-containing protein	100	1	497	497	31	304	274	4.2e-153	346	494	149	1.1e-32	Bacteria; Proteobacteria; Gammaproteobacteria; Enterobacterales; Enterobacteriaceae; Salmonella
EBW4355095	98.994	0	Salmonella enterica subsp. enterica serovar Kintambo	GGDEF domain-containing protein	100	1	497	497	31	304	274	1.5e-152	346	494	149	1.9e-35	Bacteria; Proteobacteria; Gammaproteobacteria; Enterobacterales; Enterobacteriaceae; Salmonella
EBW6252596	98.994	0	Salmonella enterica subsp. enterica serovar Kentucky	GGDEF domain-containing protein	100	1	497	497	31	304	274	9.6e-153	346	494	149	2.5e-35	Bacteria; Proteobacteria; Gammaproteobacteria; Enterobacterales; Enterobacteriaceae; Salmonella
EBX8485358	98.994	0	Salmonella enterica subsp. enterica serovar Muenster	GGDEF domain-containing protein	100	1	497	497	31	304	274	4.2e-153	346	494	149	2.5e-35	Bacteria; Proteobacteria; Gammaproteobacteria; Enterobacterales; Enterobacteriaceae; Salmonella
EBY2612328	98.994	0	Salmonella enterica subsp. enterica serovar Stanley	GGDEF domain-containing protein	100	1	497	497	31	304	274	1.4e-152	346	494	149	3.5e-35	Bacteria; Proteobacteria; Gammaproteobacteria; Enterobacterales; Enterobacteriaceae; Salmonella
EBZ0564465	98.994	0	Salmonella enterica subsp. enterica serovar Newport	GGDEF domain-containing protein	100	1	497	497	31	304	274	6.5e-152	346	494	149	1.3e-34	Bacteria; Proteobacteria; Gammaproteobacteria; Enterobacterales; Enterobacteriaceae; Salmonella
EBZ3912764	98.994	0	Salmonella enterica subsp. enterica serovar Corvallis	GGDEF domain-containing protein	100	1	497	497	31	304	274	8e-152	346	494	149	1.2e-34	Bacteria; Proteobacteria; Gammaproteobacteria; Enterobacterales; Enterobacteriaceae; Salmonella
EBZ9490051	98.994	0	Salmonella enterica subsp. enterica serovar Stanley	GGDEF domain-containing protein	100	1	497	497	31	304	274	4.2e-153	346	494	149	8.8e-33	Bacteria; Proteobacteria; Gammaproteobacteria; Enterobacterales; Enterobacteriaceae; Salmonella
ECA2993330	98.994	0	Salmonella enterica subsp. enterica serovar Stanley	GGDEF domain-containing protein	100	1	497	497	31	304	274	4.2e-153	346	494	149	3e-35	Bacteria; Proteobacteria; Gammaproteobacteria; Enterobacterales; Enterobacteriaceae; Salmonella
ECC3313150	98.994	0	Salmonella enterica subsp. enterica	GGDEF domain-containing protein	100	1	497	497	31	304	274	1.6e-152	346	494	149	3.5e-35	Bacteria; Proteobacteria; Gammaproteobacteria; Enterobacterales; Enterobacteriaceae; Salmonella
ECC3385879	98.994	0	Salmonella enterica subsp. enterica	GGDEF domain-containing protein	100	1	497	497	31	304	274	6.8e-152	346	494	149	1.1e-33	Bacteria; Proteobacteria; Gammaproteobacteria; Enterobacterales; Enterobacteriaceae; Salmonella
ECC4568996	98.994	0	Salmonella enterica	GGDEF domain-containing protein	100	1	497	497	31	304	274	4.2e-153	346	494	149	2.5e-35	Bacteria; Proteobacteria; Gammaproteobacteria; Enterobacterales; Enterobacteriaceae; Salmonella
ECD0765181	98.994	0	Salmonella enterica subsp. enterica serovar Papuana	GGDEF domain-containing protein	100	1	497	497	31	304	274	7e-152	346	494	149	1.3e-34	Bacteria; Proteobacteria; Gammaproteobacteria; Enterobacterales; Enterobacteriaceae; Salmonella
ECD4035688	98.994	0	Salmonella enterica subsp. enterica serovar Stanley	GGDEF domain-containing protein	100	1	497	497	31	304	274	6.3e-153	346	494	149	3.5e-35	Bacteria; Proteobacteria; Gammaproteobacteria; Enterobacterales; Enterobacteriaceae; Salmonella
ECE2370169	98.994	0	Salmonella enterica	GGDEF domain-containing protein	100	1	497	497	31	304	274	3.5e-150	346	494	149	1.3e-34	Bacteria; Proteobacteria; Gammaproteobacteria; Enterobacterales; Enterobacteriaceae; Salmonella
ECF1133575	98.994	0	Salmonella enterica subsp. enterica serovar Goldcoast	diguanylate cyclase	100	1	497	497	31	304	274	1.5e-152	346	494	149	1.3e-31	Bacteria; Proteobacteria; Gammaproteobacteria; Enterobacterales; Enterobacteriaceae; Salmonella
ECG7491814	98.994	0	Salmonella enterica	GGDEF domain-containing protein	100	1	497	497	31	304	274	4.2e-153	346	494	149	1.4e-33	Bacteria; Proteobacteria; Gammaproteobacteria; Enterobacterales; Enterobacteriaceae; Salmonella
ECH3497657	98.994	0	Salmonella enterica	GGDEF domain-containing protein	100	1	497	497	31	304	274	4.2e-153	346	494	149	1.2e-34	Bacteria; Proteobacteria; Gammaproteobacteria; Enterobacterales; Enterobacteriaceae; Salmonella
ECK9680874	98.994	0	Salmonella enterica subsp. enterica serovar Washington	GGDEF domain-containing protein	100	1	497	497	31	304	274	7.9e-152	346	494	149	1.3e-34	Bacteria; Proteobacteria; Gammaproteobacteria; Enterobacterales; Enterobacteriaceae; Salmonella
ECL3875453	98.994	0	Salmonella enterica subsp. enterica	GGDEF domain-containing protein	100	1	497	497	31	304	274	9e-153	346	494	149	3.5e-35	Bacteria; Proteobacteria; Gammaproteobacteria; Enterobacterales; Enterobacteriaceae; Salmonella
ECL6601008	98.994	0	Salmonella enterica	GGDEF domain-containing protein	100	1	497	497	31	304	274	6.8e-152	346	494	149	8e-33	Bacteria; Proteobacteria; Gammaproteobacteria; Enterobacterales; Enterobacteriaceae; Salmonella
ECP0847812	98.994	0	Salmonella enterica	GGDEF domain-containing protein	100	1	497	497	31	304	274	5.5e-152	346	494	149	2.5e-35	Bacteria; Proteobacteria; Gammaproteobacteria; Enterobacterales; Enterobacteriaceae; Salmonella
ECP2503205	98.994	0	Salmonella enterica	GGDEF domain-containing protein	100	1	497	497	31	304	274	1.4e-152	346	494	149	2.5e-34	Bacteria; Proteobacteria; Gammaproteobacteria; Enterobacterales; Enterobacteriaceae; Salmonella
ECR3850897	98.994	0	Salmonella enterica	GGDEF domain-containing protein	100	1	497	497	31	304	274	3.8e-152	346	494	149	1.3e-34	Bacteria; Proteobacteria; Gammaproteobacteria; Enterobacterales; Enterobacteriaceae; Salmonella
ECR9064230	98.994	0	Salmonella enterica	GGDEF domain-containing protein	100	1	497	497	32	304	273	8.1e-153	346	494	149	2.5e-35	Bacteria; Proteobacteria; Gammaproteobacteria; Enterobacterales; Enterobacteriaceae; Salmonella
ECS0562276	98.994	0	Salmonella enterica	GGDEF domain-containing protein	100	1	497	497	31	304	274	6e-153	346	494	149	2.5e-35	Bacteria; Proteobacteria; Gammaproteobacteria; Enterobacterales; Enterobacteriaceae; Salmonella
ECS2516851	98.994	0	Salmonella enterica subsp. enterica serovar Mbandaka	GGDEF domain-containing protein	100	1	497	497	31	304	274	1.2e-152	346	494	149	3.5e-35	Bacteria; Proteobacteria; Gammaproteobacteria; Enterobacterales; Enterobacteriaceae; Salmonella
ECU2840175	98.994	0	Salmonella enterica subsp. enterica serovar Senftenberg	GGDEF domain-containing protein	100	1	497	497	31	304	274	4.2e-153	346	494	149	5.4e-34	Bacteria; Proteobacteria; Gammaproteobacteria; Enterobacterales; Enterobacteriaceae; Salmonella
ECX9145929	98.994	0	Salmonella enterica	GGDEF domain-containing protein	100	1	497	497	31	304	274	3.2e-152	346	494	149	2.5e-35	Bacteria; Proteobacteria; Gammaproteobacteria; Enterobacterales; Enterobacteriaceae; Salmonella
ECY1266003	98.994	0	Salmonella enterica	GGDEF domain-containing protein	100	1	497	497	31	304	274	1.6e-150	346	494	149	1.3e-34	Bacteria; Proteobacteria; Gammaproteobacteria; Enterobacterales; Enterobacteriaceae; Salmonella
ECY7503651	98.994	0	Salmonella enterica subsp. enterica serovar Javiana	GGDEF domain-containing protein	100	1	497	497	31	304	274	3e-152	346	494	149	2.5e-35	Bacteria; Proteobacteria; Gammaproteobacteria; Enterobacterales; Enterobacteriaceae; Salmonella
EDA1015522	98.994	0	Salmonella enterica subsp. enterica serovar Stanley	GGDEF domain-containing protein	100	1	497	497	31	304	274	7.5e-153	346	494	149	3.5e-35	Bacteria; Proteobacteria; Gammaproteobacteria; Enterobacterales; Enterobacteriaceae; Salmonella
EDB0297923	98.994	0	Salmonella enterica subsp. enterica serovar Mbandaka	GGDEF domain-containing protein	100	1	497	497	31	304	274	9.2e-153	346	494	149	3.5e-35	Bacteria; Proteobacteria; Gammaproteobacteria; Enterobacterales; Enterobacteriaceae; Salmonella
EDC4108377	98.994	0	Salmonella enterica subsp. enterica	GGDEF domain-containing protein	100	1	497	497	31	304	274	4.2e-153	346	494	149	3.5e-35	Bacteria; Proteobacteria; Gammaproteobacteria; Enterobacterales; Enterobacteriaceae; Salmonella
EDC9258343	98.994	0	Salmonella enterica subsp. enterica serovar Muenster	diguanylate cyclase	100	1	497	497	31	304	274	4.2e-153	346	494	149	7.5e-35	Bacteria; Proteobacteria; Gammaproteobacteria; Enterobacterales; Enterobacteriaceae; Salmonella
EDD1592959	98.994	0	Salmonella enterica	diguanylate cyclase	100	1	497	497	31	304	274	8.7e-152	346	494	149	1.3e-34	Bacteria; Proteobacteria; Gammaproteobacteria; Enterobacterales; Enterobacteriaceae; Salmonella
EDE4817808	98.994	0	Salmonella enterica subsp. enterica serovar Enteritidis	diguanylate cyclase	100	1	497	497	31	304	274	2.8e-152	346	494	149	2.1e-34	Bacteria; Proteobacteria; Gammaproteobacteria; Enterobacterales; Enterobacteriaceae; Salmonella
EDF8922489	98.994	0	Salmonella enterica	diguanylate cyclase	100	1	497	497	31	304	274	1.4e-149	346	494	149	1.3e-34	Bacteria; Proteobacteria; Gammaproteobacteria; Enterobacterales; Enterobacteriaceae; Salmonella
EDG8801666	98.994	0	Salmonella enterica subsp. enterica serovar Newport	diguanylate cyclase	100	1	497	497	31	304	274	6.8e-152	346	494	149	2.6e-34	Bacteria; Proteobacteria; Gammaproteobacteria; Enterobacterales; Enterobacteriaceae; Salmonella
EDH2659883	98.994	0	Salmonella enterica	diguanylate cyclase	100	1	497	497	31	304	274	4.6e-153	346	494	149	4.3e-34	Bacteria; Proteobacteria; Gammaproteobacteria; Enterobacterales; Enterobacteriaceae; Salmonella
EDH7548776	98.994	0	Salmonella enterica subsp. enterica serovar Loanda	diguanylate cyclase	100	1	497	497	31	304	274	9.9e-153	346	494	149	2.2e-34	Bacteria; Proteobacteria; Gammaproteobacteria; Enterobacterales; Enterobacteriaceae; Salmonella
EDH9767410	98.994	0	Salmonella enterica subsp. enterica serovar Stanley	diguanylate cyclase	100	1	497	497	31	304	274	4.2e-153	346	494	149	1.6e-35	Bacteria; Proteobacteria; Gammaproteobacteria; Enterobacterales; Enterobacteriaceae; Salmonella
EDI3314271	98.994	0	Salmonella enterica subsp. enterica serovar Heidelberg	diguanylate cyclase	100	1	497	497	31	304	274	5.4e-152	346	494	149	1.3e-34	Bacteria; Proteobacteria; Gammaproteobacteria; Enterobacterales; Enterobacteriaceae; Salmonella
EDJ9914533	98.994	0	Salmonella enterica	diguanylate cyclase	100	1	497	497	31	304	274	3.2e-152	346	494	149	3.5e-35	Bacteria; Proteobacteria; Gammaproteobacteria; Enterobacterales; Enterobacteriaceae; Salmonella
EDL5627204	98.994	0	Salmonella enterica subsp. enterica serovar Heidelberg	diguanylate cyclase	100	1	497	497	31	304	274	2.6e-151	346	494	149	1.3e-34	Bacteria; Proteobacteria; Gammaproteobacteria; Enterobacterales; Enterobacteriaceae; Salmonella
EDN7128419	98.994	0	Salmonella enterica	GGDEF domain-containing protein	100	1	497	497	31	304	274	1.6e-152	346	494	149	1.8e-34	Bacteria; Proteobacteria; Gammaproteobacteria; Enterobacterales; Enterobacteriaceae; Salmonella
EDO5247392	98.994	0	Salmonella enterica	diguanylate cyclase	100	1	497	497	31	304	274	1.4e-152	346	494	149	3.5e-35	Bacteria; Proteobacteria; Gammaproteobacteria; Enterobacterales; Enterobacteriaceae; Salmonella
EDQ2174097	98.994	0	Salmonella enterica	GGDEF domain-containing protein	100	1	497	497	31	304	274	4.2e-153	346	494	149	2.5e-35	Bacteria; Proteobacteria; Gammaproteobacteria; Enterobacterales; Enterobacteriaceae; Salmonella
EDQ3450440	98.994	0	Salmonella enterica subsp. enterica serovar Larochelle	GGDEF domain-containing protein	100	1	497	497	31	304	274	8.1e-153	346	494	149	3.2e-34	Bacteria; Proteobacteria; Gammaproteobacteria; Enterobacterales; Enterobacteriaceae; Salmonella
EDQ5815111	98.994	0	Salmonella enterica subsp. enterica	GGDEF domain-containing protein	100	1	497	497	31	304	274	3.6e-152	346	494	149	2.5e-35	Bacteria; Proteobacteria; Gammaproteobacteria; Enterobacterales; Enterobacteriaceae; Salmonella
EDQ6958426	98.994	0	Salmonella enterica subsp. enterica serovar Mbandaka	GGDEF domain-containing protein	100	1	497	497	31	304	274	4.2e-153	346	494	149	3.2e-35	Bacteria; Proteobacteria; Gammaproteobacteria; Enterobacterales; Enterobacteriaceae; Salmonella
EDR3001650	98.994	0	Salmonella enterica subsp. enterica serovar Mbandaka	GGDEF domain-containing protein	100	1	497	497	31	304	274	6.4e-152	346	494	149	3.5e-35	Bacteria; Proteobacteria; Gammaproteobacteria; Enterobacterales; Enterobacteriaceae; Salmonella
EDS6426718	98.994	0	Salmonella enterica subsp. enterica	GGDEF domain-containing protein	100	1	497	497	31	304	274	1.1e-151	346	494	149	1.8e-34	Bacteria; Proteobacteria; Gammaproteobacteria; Enterobacterales; Enterobacteriaceae; Salmonella
EDS7432370	98.994	0	Salmonella enterica subsp. enterica	GGDEF domain-containing protein	100	1	497	497	31	304	274	4.2e-153	346	494	149	8.2e-35	Bacteria; Proteobacteria; Gammaproteobacteria; Enterobacterales; Enterobacteriaceae; Salmonella
EDS8947183	98.994	0	Salmonella enterica subsp. enterica serovar Worthington	GGDEF domain-containing protein	100	1	497	497	31	304	274	4.2e-153	346	494	149	5.8e-35	Bacteria; Proteobacteria; Gammaproteobacteria; Enterobacterales; Enterobacteriaceae; Salmonella
EDT0756781	98.994	0	Salmonella enterica subsp. enterica serovar Worthington	GGDEF domain-containing protein	100	1	497	497	31	304	274	4.2e-153	346	494	149	2e-34	Bacteria; Proteobacteria; Gammaproteobacteria; Enterobacterales; Enterobacteriaceae; Salmonella
EDU0498257	98.994	0	Salmonella enterica subsp. salamae	GGDEF domain-containing protein	100	1	497	497	31	304	274	7.2e-153	346	494	149	8.9e-36	Bacteria; Proteobacteria; Gammaproteobacteria; Enterobacterales; Enterobacteriaceae; Salmonella
EDU0973765	98.994	0	Salmonella enterica subsp. enterica serovar Anderlecht	GGDEF domain-containing protein	100	1	497	497	31	304	274	2.2e-152	346	494	149	9.6e-35	Bacteria; Proteobacteria; Gammaproteobacteria; Enterobacterales; Enterobacteriaceae; Salmonella
EDU3187490	98.994	0	Salmonella enterica subsp. enterica serovar Javiana	GGDEF domain-containing protein	100	1	497	497	31	304	274	5.9e-152	346	494	149	2.5e-35	Bacteria; Proteobacteria; Gammaproteobacteria; Enterobacterales; Enterobacteriaceae; Salmonella
EDV3508050	98.994	0	Salmonella enterica subsp. enterica serovar Mbandaka	GGDEF domain-containing protein	100	1	497	497	31	304	274	6.6e-153	346	494	149	3.5e-35	Bacteria; Proteobacteria; Gammaproteobacteria; Enterobacterales; Enterobacteriaceae; Salmonella
EDV9130269	98.994	0	Salmonella enterica subsp. enterica serovar Javiana	GGDEF domain-containing protein	100	1	497	497	31	304	274	4.2e-153	346	494	149	4e-35	Bacteria; Proteobacteria; Gammaproteobacteria; Enterobacterales; Enterobacteriaceae; Salmonella
EDV9141434	98.994	0	Salmonella enterica subsp. enterica	GGDEF domain-containing protein	100	1	497	497	31	304	274	1.2e-152	346	494	149	2.5e-35	Bacteria; Proteobacteria; Gammaproteobacteria; Enterobacterales; Enterobacteriaceae; Salmonella
EDV9991498	98.994	0	Salmonella enterica subsp. enterica	GGDEF domain-containing protein	100	1	497	497	31	304	274	1.9e-152	346	494	149	1.3e-34	Bacteria; Proteobacteria; Gammaproteobacteria; Enterobacterales; Enterobacteriaceae; Salmonella
EDW4810527	98.994	0	Salmonella enterica subsp. enterica serovar Javiana	GGDEF domain-containing protein	100	1	497	497	31	304	274	1.2e-152	346	494	149	2.5e-35	Bacteria; Proteobacteria; Gammaproteobacteria; Enterobacterales; Enterobacteriaceae; Salmonella
EDW6791996	98.994	0	Salmonella enterica	GGDEF domain-containing protein	100	1	497	497	31	304	274	6.8e-152	346	494	149	5.2e-33	Bacteria; Proteobacteria; Gammaproteobacteria; Enterobacterales; Enterobacteriaceae; Salmonella
EDX0132890	98.994	0	Salmonella enterica	GGDEF domain-containing protein	100	1	497	497	31	304	274	6.1e-152	346	494	149	2.5e-35	Bacteria; Proteobacteria; Gammaproteobacteria; Enterobacterales; Enterobacteriaceae; Salmonella
EDX3184589	98.994	0	Salmonella enterica subsp. enterica serovar Mbandaka	GGDEF domain-containing protein	100	1	497	497	31	304	274	2.9e-152	346	494	149	3.5e-35	Bacteria; Proteobacteria; Gammaproteobacteria; Enterobacterales; Enterobacteriaceae; Salmonella
EDX5191236	98.994	0	Salmonella enterica subsp. enterica serovar Glostrup	GGDEF domain-containing protein	100	1	497	497	31	304	274	4.2e-153	346	494	149	1.5e-34	Bacteria; Proteobacteria; Gammaproteobacteria; Enterobacterales; Enterobacteriaceae; Salmonella
EDX5410104	98.994	0	Salmonella enterica subsp. enterica serovar Ealing	GGDEF domain-containing protein	100	1	497	497	31	304	274	7.4e-152	346	494	149	1.9e-35	Bacteria; Proteobacteria; Gammaproteobacteria; Enterobacterales; Enterobacteriaceae; Salmonella
EDX7109412	98.994	0	Salmonella enterica subsp. enterica serovar Javiana	GGDEF domain-containing protein	100	1	497	497	31	304	274	4.9e-152	346	494	149	2.5e-35	Bacteria; Proteobacteria; Gammaproteobacteria; Enterobacterales; Enterobacteriaceae; Salmonella
EDY4629220	98.994	0	Salmonella enterica	GGDEF domain-containing protein	100	1	497	497	31	304	274	5.5e-151	346	494	149	1.3e-34	Bacteria; Proteobacteria; Gammaproteobacteria; Enterobacterales; Enterobacteriaceae; Salmonella
EDZ4167282	98.994	0	Salmonella enterica subsp. enterica serovar Newport	GGDEF domain-containing protein	100	1	497	497	31	304	274	4.5e-151	346	494	149	1.3e-34	Bacteria; Proteobacteria; Gammaproteobacteria; Enterobacterales; Enterobacteriaceae; Salmonella
EEB6982551	98.994	0	Salmonella enterica subsp. enterica serovar Muenchen	diguanylate cyclase	100	1	497	497	31	304	274	6.8e-152	346	494	149	3.7e-33	Bacteria; Proteobacteria; Gammaproteobacteria; Enterobacterales; Enterobacteriaceae; Salmonella
EED7540048	98.994	0	Salmonella enterica subsp. enterica	GGDEF domain-containing protein	100	1	497	497	31	304	274	1.5e-152	346	494	149	3.5e-35	Bacteria; Proteobacteria; Gammaproteobacteria; Enterobacterales; Enterobacteriaceae; Salmonella
EEE1952868	98.994	0	Salmonella enterica subsp. enterica serovar Mbandaka	GGDEF domain-containing protein	100	1	497	497	31	304	274	9.8e-153	346	494	149	3.5e-35	Bacteria; Proteobacteria; Gammaproteobacteria; Enterobacterales; Enterobacteriaceae; Salmonella
EEE9158564	98.994	0	Salmonella enterica subsp. enterica serovar Kimberley	diguanylate cyclase	100	1	497	497	31	304	274	8e-152	346	494	149	1.3e-34	Bacteria; Proteobacteria; Gammaproteobacteria; Enterobacterales; Enterobacteriaceae; Salmonella
EEG5584580	98.994	0	Salmonella enterica	GGDEF domain-containing protein	100	1	497	497	31	304	274	4.2e-151	346	494	149	1.3e-34	Bacteria; Proteobacteria; Gammaproteobacteria; Enterobacterales; Enterobacteriaceae; Salmonella
EEH2273172	98.994	0	Salmonella enterica	GGDEF domain-containing protein	100	1	497	497	31	304	274	1e-152	346	494	149	2.5e-35	Bacteria; Proteobacteria; Gammaproteobacteria; Enterobacterales; Enterobacteriaceae; Salmonella
EEI0172235	98.994	0	Salmonella enterica	diguanylate cyclase	100	1	497	497	31	304	274	1.4e-152	346	494	149	2.5e-35	Bacteria; Proteobacteria; Gammaproteobacteria; Enterobacterales; Enterobacteriaceae; Salmonella
EEN8643631	98.994	0	Salmonella enterica subsp. enterica	diguanylate cyclase	100	1	497	497	31	304	274	5.6e-152	346	494	149	1.3e-34	Bacteria; Proteobacteria; Gammaproteobacteria; Enterobacterales; Enterobacteriaceae; Salmonella
EEP1436923	98.994	0	Salmonella enterica subsp. enterica	GGDEF domain-containing protein	100	1	497	497	31	304	274	7.2e-153	346	494	149	3.5e-35	Bacteria; Proteobacteria; Gammaproteobacteria; Enterobacterales; Enterobacteriaceae; Salmonella
EFQ4633659	98.994	0	Salmonella enterica	GGDEF domain-containing protein	100	1	497	497	31	304	274	2.2e-151	346	494	149	1.3e-34	Bacteria; Proteobacteria; Gammaproteobacteria; Enterobacterales; Enterobacteriaceae; Salmonella
EFQ7691218	98.994	0	Salmonella enterica	GGDEF domain-containing protein	100	1	497	497	31	304	274	8.1e-151	346	494	149	1.3e-34	Bacteria; Proteobacteria; Gammaproteobacteria; Enterobacterales; Enterobacteriaceae; Salmonella
EFR1278368	98.994	0	Salmonella enterica	GGDEF domain-containing protein	100	1	497	497	31	304	274	4.2e-153	346	494	149	2.5e-35	Bacteria; Proteobacteria; Gammaproteobacteria; Enterobacterales; Enterobacteriaceae; Salmonella
EFS5507319	98.994	0	Salmonella enterica subsp. enterica serovar Stanley	GGDEF domain-containing protein	100	1	497	497	31	304	274	1.7e-152	346	494	149	3.5e-35	Bacteria; Proteobacteria; Gammaproteobacteria; Enterobacterales; Enterobacteriaceae; Salmonella
EFT1983293	98.994	0	Salmonella enterica	GGDEF domain-containing protein	100	1	497	497	31	304	274	2e-151	346	494	149	1.3e-34	Bacteria; Proteobacteria; Gammaproteobacteria; Enterobacterales; Enterobacteriaceae; Salmonella
EFT6434732	98.994	0	Salmonella enterica subsp. enterica serovar Muenchen	GGDEF domain-containing protein	100	1	497	497	31	304	274	6.8e-152	346	494	149	8.1e-34	Bacteria; Proteobacteria; Gammaproteobacteria; Enterobacterales; Enterobacteriaceae; Salmonella
EFU1203691	98.994	0	Salmonella enterica subsp. enterica serovar Muenster	GGDEF domain-containing protein	100	1	497	497	31	304	274	4.2e-153	346	494	149	6.2e-33	Bacteria; Proteobacteria; Gammaproteobacteria; Enterobacterales; Enterobacteriaceae; Salmonella
EFV3903027	98.994	0	Salmonella enterica	GGDEF domain-containing protein	100	1	497	497	31	304	274	6.8e-152	346	494	149	1.3e-34	Bacteria; Proteobacteria; Gammaproteobacteria; Enterobacterales; Enterobacteriaceae; Salmonella
EGA7577695	98.994	0	Salmonella enterica	GGDEF domain-containing protein	100	1	497	497	31	304	274	9.6e-152	346	494	149	1.3e-34	Bacteria; Proteobacteria; Gammaproteobacteria; Enterobacterales; Enterobacteriaceae; Salmonella
EGA7864738	98.994	0	Salmonella enterica	GGDEF domain-containing protein	100	1	497	497	31	304	274	2.4e-150	346	494	149	1.3e-34	Bacteria; Proteobacteria; Gammaproteobacteria; Enterobacterales; Enterobacteriaceae; Salmonella
EGA8442938	98.994	0	Salmonella enterica	GGDEF domain-containing protein	100	1	497	497	31	304	274	3.8e-151	346	494	149	1.3e-34	Bacteria; Proteobacteria; Gammaproteobacteria; Enterobacterales; Enterobacteriaceae; Salmonella
EGC0831680	98.994	0	Salmonella enterica subsp. enterica serovar Soerenga	GGDEF domain-containing protein	100	1	497	497	31	304	274	2.8e-152	346	494	149	1.2e-34	Bacteria; Proteobacteria; Gammaproteobacteria; Enterobacterales; Enterobacteriaceae; Salmonella
EGC3364878	98.994	0	Salmonella enterica	GGDEF domain-containing protein	100	1	497	497	31	304	274	6.8e-152	346	494	149	2.3e-34	Bacteria; Proteobacteria; Gammaproteobacteria; Enterobacterales; Enterobacteriaceae; Salmonella
EGG1708609	98.994	0	Salmonella enterica subsp. enterica serovar Muenster	GGDEF domain-containing protein	100	1	497	497	31	304	274	2.9e-152	346	494	149	2.5e-35	Bacteria; Proteobacteria; Gammaproteobacteria; Enterobacterales; Enterobacteriaceae; Salmonella
EGG5157141	98.994	0	Salmonella enterica	GGDEF domain-containing protein	100	1	497	497	31	304	274	2e-150	346	494	149	1.3e-34	Bacteria; Proteobacteria; Gammaproteobacteria; Enterobacterales; Enterobacteriaceae; Salmonella
EGH4252589	98.994	0	Salmonella enterica	GGDEF domain-containing protein	100	1	497	497	31	304	274	2.9e-153	346	494	149	2.5e-35	Bacteria; Proteobacteria; Gammaproteobacteria; Enterobacterales; Enterobacteriaceae; Salmonella
EGI0914906	98.994	0	Salmonella enterica	GGDEF domain-containing protein	100	1	497	497	31	304	274	4.2e-153	346	494	149	1.2e-33	Bacteria; Proteobacteria; Gammaproteobacteria; Enterobacterales; Enterobacteriaceae; Salmonella
EGI5071507	98.994	0	Salmonella enterica subsp. enterica serovar Soerenga	diguanylate cyclase	100	1	497	497	31	304	274	1.4e-151	346	494	149	1.3e-34	Bacteria; Proteobacteria; Gammaproteobacteria; Enterobacterales; Enterobacteriaceae; Salmonella
EGJ2443206	98.994	0	Salmonella enterica	GGDEF domain-containing protein	100	1	497	497	31	304	274	8.3e-153	346	494	149	3.5e-35	Bacteria; Proteobacteria; Gammaproteobacteria; Enterobacterales; Enterobacteriaceae; Salmonella
EGK0954396	98.994	0	Salmonella enterica	GGDEF domain-containing protein	100	1	497	497	31	304	274	9.8e-152	346	494	149	2.5e-35	Bacteria; Proteobacteria; Gammaproteobacteria; Enterobacterales; Enterobacteriaceae; Salmonella
EGK6067249	98.994	0	Salmonella enterica	GGDEF domain-containing protein	100	1	497	497	31	304	274	1.4e-151	346	494	149	1.3e-34	Bacteria; Proteobacteria; Gammaproteobacteria; Enterobacterales; Enterobacteriaceae; Salmonella
EGK6859268	98.994	0	Salmonella enterica subsp. enterica serovar Glostrup	GGDEF domain-containing protein	100	1	497	497	31	304	274	1.1e-152	346	494	149	2.5e-35	Bacteria; Proteobacteria; Gammaproteobacteria; Enterobacterales; Enterobacteriaceae; Salmonella
EGM3902549	98.994	0	Salmonella enterica	GGDEF domain-containing protein	100	1	497	497	31	304	274	1.6e-151	346	494	149	1.3e-34	Bacteria; Proteobacteria; Gammaproteobacteria; Enterobacterales; Enterobacteriaceae; Salmonella
EGN2316836	98.994	0	Salmonella enterica	GGDEF domain-containing protein	100	1	497	497	31	304	274	4.2e-153	346	494	149	2.5e-35	Bacteria; Proteobacteria; Gammaproteobacteria; Enterobacterales; Enterobacteriaceae; Salmonella
EGP1154481	98.994	0	Salmonella enterica	GGDEF domain-containing protein	100	1	497	497	31	304	274	4e-152	346	494	149	4.1e-34	Bacteria; Proteobacteria; Gammaproteobacteria; Enterobacterales; Enterobacteriaceae; Salmonella
EGQ7061024	98.994	0	Salmonella enterica	GGDEF domain-containing protein	100	1	497	497	31	304	274	4.2e-153	346	494	149	2.3e-35	Bacteria; Proteobacteria; Gammaproteobacteria; Enterobacterales; Enterobacteriaceae; Salmonella
EGS3682062	98.994	0	Salmonella enterica	GGDEF domain-containing protein	100	1	497	497	31	304	274	2.1e-151	346	494	149	1.3e-34	Bacteria; Proteobacteria; Gammaproteobacteria; Enterobacterales; Enterobacteriaceae; Salmonella
EGS4694019	98.994	0	Salmonella enterica	GGDEF domain-containing protein	100	1	497	497	31	304	274	1.3e-152	346	494	149	2.5e-35	Bacteria; Proteobacteria; Gammaproteobacteria; Enterobacterales; Enterobacteriaceae; Salmonella
EGS9931707	98.994	0	Salmonella enterica	GGDEF domain-containing protein	100	1	497	497	31	304	274	9.1e-151	346	494	149	1.3e-34	Bacteria; Proteobacteria; Gammaproteobacteria; Enterobacterales; Enterobacteriaceae; Salmonella
EGY5261377	98.994	0	Salmonella enterica	GGDEF domain-containing protein	100	1	497	497	31	304	274	4.2e-153	346	494	149	1.1e-34	Bacteria; Proteobacteria; Gammaproteobacteria; Enterobacterales; Enterobacteriaceae; Salmonella
EHA2120888	98.994	0	Salmonella enterica	GGDEF domain-containing protein	100	1	497	497	31	304	274	1.4e-151	346	494	149	1.3e-34	Bacteria; Proteobacteria; Gammaproteobacteria; Enterobacterales; Enterobacteriaceae; Salmonella
EHA2173874	98.994	0	Salmonella enterica	GGDEF domain-containing protein	100	1	497	497	31	304	274	3.7e-152	346	494	149	2.5e-35	Bacteria; Proteobacteria; Gammaproteobacteria; Enterobacterales; Enterobacteriaceae; Salmonella
EHB1356580	98.994	0	Salmonella enterica subsp. enterica serovar Mbandaka	GGDEF domain-containing protein	100	1	497	497	31	304	274	3.3e-153	346	494	149	3.5e-35	Bacteria; Proteobacteria; Gammaproteobacteria; Enterobacterales; Enterobacteriaceae; Salmonella
HAE0823287	98.994	0	Salmonella enterica subsp. enterica serovar Senftenberg	GGDEF domain-containing protein	100	1	497	497	31	304	274	4.5e-152	346	494	149	1.8e-34	Bacteria; Proteobacteria; Gammaproteobacteria; Enterobacterales; Enterobacteriaceae; Salmonella
HAE2095763	98.994	0	Salmonella enterica	GGDEF domain-containing protein	100	1	497	497	31	304	274	4.2e-153	346	494	149	1.8e-34	Bacteria; Proteobacteria; Gammaproteobacteria; Enterobacterales; Enterobacteriaceae; Salmonella
HAE2739445	98.994	0	Salmonella enterica subsp. enterica serovar Newport	GGDEF domain-containing protein	100	1	497	497	31	304	274	6.8e-152	346	494	149	9.2e-34	Bacteria; Proteobacteria; Gammaproteobacteria; Enterobacterales; Enterobacteriaceae; Salmonella
HAE4322403	98.994	0	Salmonella enterica subsp. enterica serovar Heidelberg	GGDEF domain-containing protein	100	1	497	497	31	304	274	6.8e-152	346	494	149	1.3e-34	Bacteria; Proteobacteria; Gammaproteobacteria; Enterobacterales; Enterobacteriaceae; Salmonella
HAE7702182	98.994	0	Salmonella enterica subsp. enterica serovar Javiana	GGDEF domain-containing protein	100	1	497	497	31	304	274	4.8e-153	346	494	149	2.5e-35	Bacteria; Proteobacteria; Gammaproteobacteria; Enterobacterales; Enterobacteriaceae; Salmonella
HAE9811172	98.994	0	Salmonella enterica subsp. enterica serovar Heidelberg	GGDEF domain-containing protein	100	1	497	497	31	304	274	3.3e-151	346	494	149	1.3e-34	Bacteria; Proteobacteria; Gammaproteobacteria; Enterobacterales; Enterobacteriaceae; Salmonella
HAF1448283	98.994	0	Salmonella enterica	GGDEF domain-containing protein	100	1	497	497	31	304	274	6.8e-152	346	494	149	5e-34	Bacteria; Proteobacteria; Gammaproteobacteria; Enterobacterales; Enterobacteriaceae; Salmonella
HAF2983419	98.994	0	Salmonella enterica	GGDEF domain-containing protein	100	1	497	497	31	304	274	4.2e-153	346	494	149	3.5e-35	Bacteria; Proteobacteria; Gammaproteobacteria; Enterobacterales; Enterobacteriaceae; Salmonella
HAF3396300	98.994	0	Salmonella enterica	GGDEF domain-containing protein	100	1	497	497	31	304	274	1.5e-152	346	494	149	1.6e-35	Bacteria; Proteobacteria; Gammaproteobacteria; Enterobacterales; Enterobacteriaceae; Salmonella
HAK0681665	98.994	0	Salmonella enterica	GGDEF domain-containing protein	100	1	497	497	31	304	274	1.4e-152	346	494	149	3.5e-35	Bacteria; Proteobacteria; Gammaproteobacteria; Enterobacterales; Enterobacteriaceae; Salmonella
HAK1935345	98.994	0	Salmonella enterica	GGDEF domain-containing protein	100	1	497	497	31	304	274	8.1e-153	346	494	149	2.5e-35	Bacteria; Proteobacteria; Gammaproteobacteria; Enterobacterales; Enterobacteriaceae; Salmonella
HAO7756264	98.994	0	Salmonella enterica subsp. enterica serovar Mbandaka	GGDEF domain-containing protein	100	1	497	497	31	304	274	2.1e-152	346	494	149	3.5e-35	Bacteria; Proteobacteria; Gammaproteobacteria; Enterobacterales; Enterobacteriaceae; Salmonella
HAR9100960	98.994	0	Salmonella enterica	GGDEF domain-containing protein	100	1	497	497	31	304	274	2.6e-151	346	494	149	1.3e-34	Bacteria; Proteobacteria; Gammaproteobacteria; Enterobacterales; Enterobacteriaceae; Salmonella
KSB26725	98.994	0	Salmonella enterica subsp. enterica serovar Hillingdon	diguanylate cyclase	100	1	497	497	31	304	274	5.4e-152	346	494	149	1.3e-34	Bacteria; Proteobacteria; Gammaproteobacteria; Enterobacterales; Enterobacteriaceae; Salmonella
MID89489	98.994	0	Salmonella enterica subsp. enterica	GGDEF domain-containing protein	100	1	497	497	31	304	274	4.4e-152	346	494	149	4.1e-34	Bacteria; Proteobacteria; Gammaproteobacteria; Enterobacterales; Enterobacteriaceae; Salmonella
PVP39968	98.994	0	Salmonella enterica subsp. enterica serovar Mbandaka	diguanylate cyclase	100	1	497	497	31	304	274	2e-152	346	494	149	3.5e-35	Bacteria; Proteobacteria; Gammaproteobacteria; Enterobacterales; Enterobacteriaceae; Salmonella
WP_001048644	98.994	0	Salmonella enterica	GGDEF domain-containing protein	100	1	497	497	31	304	274	5.7e-150	346	494	149	1.3e-34	Bacteria; Proteobacteria; Gammaproteobacteria; Enterobacterales; Enterobacteriaceae; Salmonella
WP_001048654	98.994	0	Salmonella	MULTISPECIES: GGDEF domain-containing protein	100	1	497	497	31	304	274	4.2e-153	346	494	149	3.5e-35	Bacteria; Proteobacteria; Gammaproteobacteria; Enterobacterales; Enterobacteriaceae; Salmonella
WP_001048660	98.994	0	Salmonella	MULTISPECIES: GGDEF domain-containing protein	100	1	497	497	31	304	274	1.5e-152	346	494	149	4.3e-34	Bacteria; Proteobacteria; Gammaproteobacteria; Enterobacterales; Enterobacteriaceae; Salmonella
WP_001048663	98.994	0	Salmonella	MULTISPECIES: GGDEF domain-containing protein	100	1	497	497	31	304	274	4.4e-153	346	494	149	3.5e-35	Bacteria; Proteobacteria; Gammaproteobacteria; Enterobacterales; Enterobacteriaceae; Salmonella
WP_001048664	98.994	0	Salmonella enterica	GGDEF domain-containing protein	100	1	497	497	31	304	274	1.5e-151	346	494	149	1.3e-34	Bacteria; Proteobacteria; Gammaproteobacteria; Enterobacterales; Enterobacteriaceae; Salmonella
WP_001048668	98.994	0	Salmonella enterica	GGDEF domain-containing protein	100	1	497	497	31	304	274	8.5e-152	346	494	149	1.3e-34	Bacteria; Proteobacteria; Gammaproteobacteria; Enterobacterales; Enterobacteriaceae; Salmonella
WP_023136863	98.994	0	Salmonella enterica	GGDEF domain-containing protein	100	1	497	497	31	304	274	4.2e-153	346	494	149	1.4e-34	Bacteria; Proteobacteria; Gammaproteobacteria; Enterobacterales; Enterobacteriaceae; Salmonella
WP_023205485	98.994	0	Salmonella enterica	GGDEF domain-containing protein	100	1	497	497	31	304	274	4.2e-153	346	494	149	1.4e-34	Bacteria; Proteobacteria; Gammaproteobacteria; Enterobacterales; Enterobacteriaceae; Salmonella
WP_023212253	98.994	0	Salmonella enterica	GGDEF domain-containing protein	100	1	497	497	31	304	274	8.1e-153	346	494	149	2.5e-35	Bacteria; Proteobacteria; Gammaproteobacteria; Enterobacterales; Enterobacteriaceae; Salmonella
WP_024798639	98.994	0	Salmonella enterica	GGDEF domain-containing protein	100	1	497	497	31	304	274	9.9e-153	346	494	149	3.5e-35	Bacteria; Proteobacteria; Gammaproteobacteria; Enterobacterales; Enterobacteriaceae; Salmonella
WP_031605411	98.994	0	Salmonella enterica	GGDEF domain-containing protein	100	1	497	497	31	304	274	4.2e-153	346	494	149	3.5e-35	Bacteria; Proteobacteria; Gammaproteobacteria; Enterobacterales; Enterobacteriaceae; Salmonella
WP_039510851	98.994	0	Salmonella enterica	GGDEF domain-containing protein	100	1	497	497	31	304	274	6.8e-152	346	494	149	1.3e-34	Bacteria; Proteobacteria; Gammaproteobacteria; Enterobacterales; Enterobacteriaceae; Salmonella
WP_043856228	98.994	0	Salmonella enterica	GGDEF domain-containing protein	100	1	497	497	31	304	274	4.2e-153	346	494	149	2.4e-33	Bacteria; Proteobacteria; Gammaproteobacteria; Enterobacterales; Enterobacteriaceae; Salmonella
WP_047598408	98.994	0	Salmonella enterica	GGDEF domain-containing protein	100	1	497	497	31	304	274	8.9e-151	346	494	149	1.3e-34	Bacteria; Proteobacteria; Gammaproteobacteria; Enterobacterales; Enterobacteriaceae; Salmonella
WP_052940581	98.994	0	Salmonella enterica	GGDEF domain-containing protein	100	1	497	497	31	304	274	6.8e-152	346	494	149	1e-33	Bacteria; Proteobacteria; Gammaproteobacteria; Enterobacterales; Enterobacteriaceae; Salmonella
WP_057394249	98.994	0	Salmonella enterica	GGDEF domain-containing protein	100	1	497	497	31	304	274	8.1e-153	346	494	149	3.5e-35	Bacteria; Proteobacteria; Gammaproteobacteria; Enterobacterales; Enterobacteriaceae; Salmonella
WP_061376450	98.994	0	Salmonella enterica	GGDEF domain-containing protein	100	1	497	497	31	304	274	7.2e-153	346	494	149	3.2e-35	Bacteria; Proteobacteria; Gammaproteobacteria; Enterobacterales; Enterobacteriaceae; Salmonella
WP_064043580	98.994	0	Salmonella enterica	GGDEF domain-containing protein	100	1	497	497	31	304	274	1e-152	346	494	149	3.5e-35	Bacteria; Proteobacteria; Gammaproteobacteria; Enterobacterales; Enterobacteriaceae; Salmonella
WP_077464002	98.994	0	Salmonella enterica	GGDEF domain-containing protein	100	1	497	497	31	304	274	1.4e-152	346	494	149	1.8e-34	Bacteria; Proteobacteria; Gammaproteobacteria; Enterobacterales; Enterobacteriaceae; Salmonella
WP_079802048	98.994	0	Salmonella enterica	GGDEF domain-containing protein	100	1	497	497	31	304	274	4.3e-152	346	494	149	3.5e-35	Bacteria; Proteobacteria; Gammaproteobacteria; Enterobacterales; Enterobacteriaceae; Salmonella
WP_079949508	98.994	0	Salmonella enterica	GGDEF domain-containing protein	100	1	497	497	31	304	274	1.8e-152	346	494	149	8.3e-35	Bacteria; Proteobacteria; Gammaproteobacteria; Enterobacterales; Enterobacteriaceae; Salmonella
WP_079961977	98.994	0	Salmonella enterica	GGDEF domain-containing protein	100	1	497	497	31	304	274	4.2e-153	346	494	149	2.5e-35	Bacteria; Proteobacteria; Gammaproteobacteria; Enterobacterales; Enterobacteriaceae; Salmonella
WP_079968739	98.994	0	Salmonella enterica	GGDEF domain-containing protein	100	1	497	497	31	304	274	2.6e-152	346	494	149	1.8e-34	Bacteria; Proteobacteria; Gammaproteobacteria; Enterobacterales; Enterobacteriaceae; Salmonella
WP_079975414	98.994	0	Salmonella enterica	GGDEF domain-containing protein	100	1	497	497	31	304	274	5e-153	346	494	149	6.6e-34	Bacteria; Proteobacteria; Gammaproteobacteria; Enterobacterales; Enterobacteriaceae; Salmonella
WP_079980640	98.994	0	Salmonella enterica	GGDEF domain-containing protein	100	1	497	497	31	304	274	4.1e-153	346	494	149	3.5e-35	Bacteria; Proteobacteria; Gammaproteobacteria; Enterobacterales; Enterobacteriaceae; Salmonella
WP_079986796	98.994	0	Salmonella enterica	GGDEF domain-containing protein	100	1	497	497	31	304	274	4.5e-152	346	494	149	3.5e-35	Bacteria; Proteobacteria; Gammaproteobacteria; Enterobacterales; Enterobacteriaceae; Salmonella
WP_080068728	98.994	0	Salmonella enterica	GGDEF domain-containing protein	100	1	497	497	31	304	274	2.4e-152	346	494	149	3.5e-35	Bacteria; Proteobacteria; Gammaproteobacteria; Enterobacterales; Enterobacteriaceae; Salmonella
WP_080187400	98.994	0	Salmonella enterica	GGDEF domain-containing protein	100	1	497	497	31	304	274	4.2e-153	346	494	149	2.5e-35	Bacteria; Proteobacteria; Gammaproteobacteria; Enterobacterales; Enterobacteriaceae; Salmonella
WP_080207347	98.994	0	Salmonella enterica	GGDEF domain-containing protein	100	1	497	497	31	304	274	4.3e-152	346	494	149	3.5e-35	Bacteria; Proteobacteria; Gammaproteobacteria; Enterobacterales; Enterobacteriaceae; Salmonella
WP_085429264	98.994	0	Salmonella enterica	GGDEF domain-containing protein	100	1	497	497	31	304	274	6.6e-152	346	494	149	1.3e-34	Bacteria; Proteobacteria; Gammaproteobacteria; Enterobacterales; Enterobacteriaceae; Salmonella
WP_097367512	98.994	0	Salmonella enterica	GGDEF domain-containing protein	100	1	497	497	31	304	274	4.2e-153	346	494	149	2.5e-35	Bacteria; Proteobacteria; Gammaproteobacteria; Enterobacterales; Enterobacteriaceae; Salmonella
WP_097375341	98.994	0	Salmonella enterica	GGDEF domain-containing protein	100	1	497	497	31	304	274	2.9e-149	346	494	149	1.3e-34	Bacteria; Proteobacteria; Gammaproteobacteria; Enterobacterales; Enterobacteriaceae; Salmonella
WP_108675194	98.994	0	Salmonella enterica	GGDEF domain-containing protein	100	1	497	497	31	304	274	4.2e-153	346	494	149	2.4e-35	Bacteria; Proteobacteria; Gammaproteobacteria; Enterobacterales; Enterobacteriaceae; Salmonella
WP_109161627	98.994	0	Salmonella enterica	diguanylate cyclase	100	1	497	497	31	304	274	4.1e-153	346	494	149	1e-33	Bacteria; Proteobacteria; Gammaproteobacteria; Enterobacterales; Enterobacteriaceae; Salmonella
WP_135010511	98.994	0	Salmonella enterica	GGDEF domain-containing protein	100	1	497	497	31	304	274	1.6e-151	346	494	149	1.3e-34	Bacteria; Proteobacteria; Gammaproteobacteria; Enterobacterales; Enterobacteriaceae; Salmonella
WP_176672698	98.994	0	Salmonella enterica	diguanylate cyclase	100	1	497	497	31	304	274	4.8e-151	346	494	149	1.3e-34	Bacteria; Proteobacteria; Gammaproteobacteria; Enterobacterales; Enterobacteriaceae; Salmonella
WP_181299548	98.994	0	Salmonella enterica	diguanylate cyclase	100	1	497	497	31	304	274	4.1e-153	346	494	149	1.9e-35	Bacteria; Proteobacteria; Gammaproteobacteria; Enterobacterales; Enterobacteriaceae; Salmonella
WP_183059728	98.994	0	Salmonella enterica	diguanylate cyclase	100	1	497	497	31	304	274	6.6e-152	346	494	149	5.1e-35	Bacteria; Proteobacteria; Gammaproteobacteria; Enterobacterales; Enterobacteriaceae; Salmonella
WP_187789752	98.994	0	Salmonella sp. S134_54621	diguanylate cyclase	100	1	497	497	31	304	274	1.9e-152	346	494	149	2.5e-35	Bacteria; Proteobacteria; Gammaproteobacteria; Enterobacterales; Enterobacteriaceae; Salmonella
WP_206226351	98.994	0	Salmonella enterica	diguanylate cyclase	100	1	497	497	31	304	274	1.1e-152	346	494	149	3.5e-35	Bacteria; Proteobacteria; Gammaproteobacteria; Enterobacterales; Enterobacteriaceae; Salmonella
EAN0951099	98.993	0	Salmonella enterica	diguanylate cyclase	60	1	298	298	1	105	105	7.5e-58	147	295	149	5.7e-35	Bacteria; Proteobacteria; Gammaproteobacteria; Enterobacterales; Enterobacteriaceae; Salmonella
EAT4588547	98.993	0	Salmonella enterica	diguanylate cyclase	60	1	298	298	1	105	105	7.5e-58	147	295	149	1.1e-35	Bacteria; Proteobacteria; Gammaproteobacteria; Enterobacterales; Enterobacteriaceae; Salmonella
EAV5097776	98.993	0	Salmonella enterica	diguanylate cyclase	60	1	298	298	1	105	105	7.5e-58	147	295	149	7.9e-36	Bacteria; Proteobacteria; Gammaproteobacteria; Enterobacterales; Enterobacteriaceae; Salmonella
EBN7407192	98.993	0	Salmonella enterica	diguanylate cyclase	60	1	298	298	1	105	105	6.6e-58	147	295	149	6e-36	Bacteria; Proteobacteria; Gammaproteobacteria; Enterobacterales; Enterobacteriaceae; Salmonella
ECV5675424	98.993	0	Salmonella enterica subsp. enterica serovar Kentucky	diguanylate cyclase	60	1	298	298	1	105	105	8.3e-57	147	295	149	4e-35	Bacteria; Proteobacteria; Gammaproteobacteria; Enterobacterales; Enterobacteriaceae; Salmonella
EDL0206110	98.993	0	Salmonella enterica subsp. enterica serovar Muenchen	diguanylate cyclase	60	1	298	298	1	105	105	9.1e-57	147	295	149	3.3e-34	Bacteria; Proteobacteria; Gammaproteobacteria; Enterobacterales; Enterobacteriaceae; Salmonella
EDS6037096	98.992	0	Salmonella enterica subsp. enterica	GGDEF domain-containing protein	99	1	496	496	31	304	274	1.7e-152	346	494	149	3.3e-34	Bacteria; Proteobacteria; Gammaproteobacteria; Enterobacterales; Enterobacteriaceae; Salmonella
WP_202098908	98.992	0	Salmonella enterica	diguanylate cyclase	99	1	496	496	31	304	274	2e-152	346	494	149	1.9e-34	Bacteria; Proteobacteria; Gammaproteobacteria; Enterobacterales; Enterobacteriaceae; Salmonella
EAA9834468	98.99	0	Salmonella enterica	diguanylate cyclase	60	1	297	297	1	104	104	3.4e-56	146	294	149	4e-35	Bacteria; Proteobacteria; Gammaproteobacteria; Enterobacterales; Enterobacteriaceae; Salmonella
EAR4507809	98.99	0	Salmonella enterica	diguanylate cyclase	60	1	297	297	1	104	104	3e-57	146	294	149	7.8e-36	Bacteria; Proteobacteria; Gammaproteobacteria; Enterobacterales; Enterobacteriaceae; Salmonella
EAZ0618712	98.99	0	Salmonella enterica	diguanylate cyclase	60	1	297	297	1	104	104	3e-57	146	294	149	1.1e-35	Bacteria; Proteobacteria; Gammaproteobacteria; Enterobacterales; Enterobacteriaceae; Salmonella
ECT3993980	98.99	0	Salmonella enterica subsp. enterica	diguanylate cyclase	60	1	297	297	1	123	123	3.1e-66	165	291	127	9e-31	Bacteria; Proteobacteria; Gammaproteobacteria; Enterobacterales; Enterobacteriaceae; Salmonella
WP_139762039	98.99	0	Salmonella enterica	diguanylate cyclase, partial	60	1	297	297	1	104	104	3e-57	146	294	149	5.6e-35	Bacteria; Proteobacteria; Gammaproteobacteria; Enterobacterales; Enterobacteriaceae; Salmonella
ELO95508	98.988	0	Salmonella enterica subsp. enterica serovar Enteritidis str. 6.0562-1	ggdef domain-containing protein, partial	99	1	494	494	28	301	274	4.3e-153	343	491	149	3.4e-35	Bacteria; Proteobacteria; Gammaproteobacteria; Enterobacterales; Enterobacteriaceae; Salmonella
EBP1566649	98.987	0	Salmonella enterica	diguanylate cyclase	79	1	395	395	1	202	202	1.1e-110	244	392	149	1.1e-34	Bacteria; Proteobacteria; Gammaproteobacteria; Enterobacterales; Enterobacteriaceae; Salmonella
EAN2405584	98.986	0	Salmonella enterica	diguanylate cyclase	60	1	296	296	1	103	103	1.1e-56	145	293	149	1.1e-35	Bacteria; Proteobacteria; Gammaproteobacteria; Enterobacterales; Enterobacteriaceae; Salmonella
EDS3067105	98.982	0	Salmonella enterica subsp. enterica serovar Adelaide	diguanylate cyclase	79	1	393	393	1	200	200	2.1e-109	242	390	149	1.1e-34	Bacteria; Proteobacteria; Gammaproteobacteria; Enterobacterales; Enterobacteriaceae; Salmonella
ECR4663212	98.978	0	Salmonella enterica	GGDEF domain-containing protein	98	1	489	489	31	304	274	7.8e-153	346	489	144	1.5e-33	Bacteria; Proteobacteria; Gammaproteobacteria; Enterobacterales; Enterobacteriaceae; Salmonella
EBO1983987	98.977	0	Salmonella enterica subsp. enterica serovar Schwarzengrund	diguanylate cyclase	79	1	391	391	1	198	198	8.2e-109	240	388	149	2.1e-35	Bacteria; Proteobacteria; Gammaproteobacteria; Enterobacterales; Enterobacteriaceae; Salmonella
EBC1887476	98.969	0	Salmonella enterica	diguanylate cyclase	78	1	388	388	1	195	195	2.2e-106	237	385	149	2.1e-35	Bacteria; Proteobacteria; Gammaproteobacteria; Enterobacterales; Enterobacteriaceae; Salmonella
ECI2254500	98.967	0	Salmonella enterica subsp. enterica serovar Kentucky	diguanylate cyclase	97	1	484	484	31	304	274	1.4e-151	346	482	137	3e-31	Bacteria; Proteobacteria; Gammaproteobacteria; Enterobacterales; Enterobacteriaceae; Salmonella
EBN6735486	98.966	0	Salmonella enterica	diguanylate cyclase	78	1	387	387	1	194	194	2.1e-105	236	384	149	2.1e-35	Bacteria; Proteobacteria; Gammaproteobacteria; Enterobacterales; Enterobacteriaceae; Salmonella
ECC5727124	98.965	0	Salmonella enterica	diguanylate cyclase	97	1	483	483	31	304	274	1.4e-151	346	482	137	4.1e-31	Bacteria; Proteobacteria; Gammaproteobacteria; Enterobacterales; Enterobacteriaceae; Salmonella
EAM7300631	98.961	0	Salmonella enterica	diguanylate cyclase	77	1	385	385	1	192	192	3.4e-104	234	382	149	2e-35	Bacteria; Proteobacteria; Gammaproteobacteria; Enterobacterales; Enterobacteriaceae; Salmonella
ECK6002122	98.961	0	Salmonella enterica	diguanylate cyclase	77	1	385	385	1	192	192	1.2e-103	234	382	149	1e-34	Bacteria; Proteobacteria; Gammaproteobacteria; Enterobacterales; Enterobacteriaceae; Salmonella
EAA9652582	98.958	0	Salmonella enterica	diguanylate cyclase	97	1	480	480	31	304	274	1.4e-151	346	475	130	1.6e-30	Bacteria; Proteobacteria; Gammaproteobacteria; Enterobacterales; Enterobacteriaceae; Salmonella
EAR7605420	98.958	0	Salmonella enterica	diguanylate cyclase	97	1	480	480	31	304	274	3.8e-153	346	475	130	4.5e-31	Bacteria; Proteobacteria; Gammaproteobacteria; Enterobacterales; Enterobacteriaceae; Salmonella
EBO8814812	98.958	0	Salmonella enterica subsp. enterica serovar Kentucky	diguanylate cyclase	97	1	480	495	31	304	274	1.5e-151	346	476	131	1.2e-30	Bacteria; Proteobacteria; Gammaproteobacteria; Enterobacterales; Enterobacteriaceae; Salmonella
EDI6254730	98.958	0	Salmonella enterica subsp. enterica serovar Montevideo	diguanylate cyclase	97	1	480	495	31	304	274	4.1e-153	346	476	131	3.2e-31	Bacteria; Proteobacteria; Gammaproteobacteria; Enterobacterales; Enterobacteriaceae; Salmonella
HAD6906639	98.958	0	Salmonella enterica subsp. enterica serovar Typhimurium str. SL1344	diguanylate cyclase	97	1	480	480	31	304	274	4e-153	346	475	130	4.5e-31	Bacteria; Proteobacteria; Gammaproteobacteria; Enterobacterales; Enterobacteriaceae; Salmonella
WP_143550553	98.958	0	Salmonella enterica	diguanylate cyclase	97	1	480	494	31	304	274	8e-153	346	477	132	2.2e-31	Bacteria; Proteobacteria; Gammaproteobacteria; Enterobacterales; Enterobacteriaceae; Salmonella
EAA9970049	98.956	0	Salmonella enterica	diguanylate cyclase	96	1	479	479	31	304	274	3.8e-153	346	473	128	5.5e-31	Bacteria; Proteobacteria; Gammaproteobacteria; Enterobacterales; Enterobacteriaceae; Salmonella
EDD4289976	98.956	0	Salmonella enterica subsp. enterica serovar Panama	diguanylate cyclase	96	1	479	479	31	304	274	7.4e-153	346	473	128	3.9e-31	Bacteria; Proteobacteria; Gammaproteobacteria; Enterobacterales; Enterobacteriaceae; Salmonella
EAP0353357	98.954	0	Salmonella enterica	diguanylate cyclase	96	1	478	478	31	304	274	1.3e-151	346	472	127	2.4e-30	Bacteria; Proteobacteria; Gammaproteobacteria; Enterobacterales; Enterobacteriaceae; Salmonella
EAT1648521	98.954	0	Salmonella enterica	diguanylate cyclase	96	1	478	478	31	304	274	3.8e-153	346	472	127	6.6e-31	Bacteria; Proteobacteria; Gammaproteobacteria; Enterobacterales; Enterobacteriaceae; Salmonella
EBV3180816	98.954	0	Salmonella enterica subsp. enterica serovar Enteritidis	diguanylate cyclase	96	1	478	478	31	304	274	3.9e-153	346	472	127	6.6e-31	Bacteria; Proteobacteria; Gammaproteobacteria; Enterobacterales; Enterobacteriaceae; Salmonella
EDN7137551	98.954	0	Salmonella enterica	diguanylate cyclase	96	1	478	478	31	304	274	6e-152	346	472	127	2.4e-30	Bacteria; Proteobacteria; Gammaproteobacteria; Enterobacterales; Enterobacteriaceae; Salmonella
EDB7877731	98.953	0	Salmonella enterica subsp. enterica serovar Dublin	diguanylate cyclase	77	1	382	382	1	189	189	2.8e-102	231	379	149	2e-35	Bacteria; Proteobacteria; Gammaproteobacteria; Enterobacterales; Enterobacteriaceae; Salmonella
EDF9006789	98.953	0	Salmonella enterica	diguanylate cyclase	77	1	382	382	1	189	189	6.5e-103	231	379	149	2e-35	Bacteria; Proteobacteria; Gammaproteobacteria; Enterobacterales; Enterobacteriaceae; Salmonella
EEU7634386	98.953	0	Salmonella enterica	diguanylate cyclase	77	1	382	382	1	189	189	6.3e-102	231	379	149	2e-35	Bacteria; Proteobacteria; Gammaproteobacteria; Enterobacterales; Enterobacteriaceae; Salmonella
EBH3419890	98.952	0	Salmonella enterica	diguanylate cyclase	96	1	477	477	31	304	274	3.7e-153	346	472	127	7.5e-31	Bacteria; Proteobacteria; Gammaproteobacteria; Enterobacterales; Enterobacteriaceae; Salmonella
EFO7410418	98.952	0	Salmonella enterica subsp. enterica serovar Kentucky	diguanylate cyclase	96	1	477	477	31	304	274	1.3e-151	346	472	127	2.8e-30	Bacteria; Proteobacteria; Gammaproteobacteria; Enterobacterales; Enterobacteriaceae; Salmonella
EEK0569991	98.95	0	Salmonella enterica subsp. enterica serovar Dublin	diguanylate cyclase	77	1	381	381	1	188	188	8.1e-102	230	378	149	2e-35	Bacteria; Proteobacteria; Gammaproteobacteria; Enterobacterales; Enterobacteriaceae; Salmonella
KNB21237	98.942	0	Salmonella enterica subsp. enterica serovar Infantis	diguanylate cyclase, partial	76	1	378	378	2	185	184	1.6e-100	227	375	149	2e-35	Bacteria; Proteobacteria; Gammaproteobacteria; Enterobacterales; Enterobacteriaceae; Salmonella
ECN5359666	98.933	0	Salmonella enterica subsp. enterica serovar Dublin	diguanylate cyclase	75	1	375	375	1	182	182	6.4e-99	224	372	149	1.9e-35	Bacteria; Proteobacteria; Gammaproteobacteria; Enterobacterales; Enterobacteriaceae; Salmonella
EBR4353663	98.929	0	Salmonella enterica	diguanylate cyclase	94	1	467	467	31	304	274	3.5e-153	346	455	110	5.2e-30	Bacteria; Proteobacteria; Gammaproteobacteria; Enterobacterales; Enterobacteriaceae; Salmonella
EAN8457155	98.92	0	Salmonella enterica	GGDEF domain-containing protein	93	1	463	463	1	270	270	1.6e-149	312	460	149	1.1e-34	Bacteria; Proteobacteria; Gammaproteobacteria; Enterobacterales; Enterobacteriaceae; Salmonella
EAR1584421	98.92	0	Salmonella enterica	GGDEF domain-containing protein	93	1	463	463	1	270	270	4.5e-151	312	460	149	3e-35	Bacteria; Proteobacteria; Gammaproteobacteria; Enterobacterales; Enterobacteriaceae; Salmonella
EAR8172124	98.92	0	Salmonella enterica	GGDEF domain-containing protein	93	1	463	463	1	270	270	8.7e-151	312	460	149	3e-35	Bacteria; Proteobacteria; Gammaproteobacteria; Enterobacterales; Enterobacteriaceae; Salmonella
WP_146762173	98.92	0	Salmonella enterica	GGDEF domain-containing protein	93	1	463	463	1	270	270	4.7e-151	312	460	149	3e-35	Bacteria; Proteobacteria; Gammaproteobacteria; Enterobacterales; Enterobacteriaceae; Salmonella
PUM82008	98.908	0	Salmonella enterica subsp. enterica serovar Dublin	diguanylate cyclase, partial	92	1	458	458	1	265	265	1.4e-147	307	455	149	2.9e-35	Bacteria; Proteobacteria; Gammaproteobacteria; Enterobacterales; Enterobacteriaceae; Salmonella
HAE5831094	98.906	0	Salmonella enterica	GGDEF domain-containing protein	92	1	457	457	1	264	264	8.2e-147	306	454	149	2.9e-35	Bacteria; Proteobacteria; Gammaproteobacteria; Enterobacterales; Enterobacteriaceae; Salmonella
EHB9884882	98.894	0	Salmonella enterica subsp. enterica serovar Kentucky	GGDEF domain-containing protein	91	1	452	452	1	259	259	4.6e-142	301	449	149	1e-34	Bacteria; Proteobacteria; Gammaproteobacteria; Enterobacterales; Enterobacteriaceae; Salmonella
EAM3780832	98.892	0	Salmonella enterica	diguanylate cyclase	73	1	361	361	1	168	168	3.6e-92	210	358	149	1.2e-35	Bacteria; Proteobacteria; Gammaproteobacteria; Enterobacterales; Enterobacteriaceae; Salmonella
EAX4612460	98.889	0	Salmonella enterica	GGDEF domain-containing protein	91	1	450	450	1	257	257	2e-142	299	447	149	2.8e-35	Bacteria; Proteobacteria; Gammaproteobacteria; Enterobacterales; Enterobacteriaceae; Salmonella
EDW1342555	98.889	0	Salmonella enterica subsp. enterica	GGDEF domain-containing protein	91	1	450	450	1	257	257	6.7e-142	299	447	149	3.5e-34	Bacteria; Proteobacteria; Gammaproteobacteria; Enterobacterales; Enterobacteriaceae; Salmonella
EEJ5679393	98.884	0	Salmonella enterica	diguanylate cyclase	90	1	448	448	31	304	274	1.1e-151	346	446	101	4.4e-28	Bacteria; Proteobacteria; Gammaproteobacteria; Enterobacterales; Enterobacteriaceae; Salmonella
ESC62150	98.881	0	Salmonella enterica subsp. enterica serovar Newport str. WA_14885	ggdef domain-containing protein	90	1	447	447	1	254	254	5.3e-139	296	444	149	1e-34	Bacteria; Proteobacteria; Gammaproteobacteria; Enterobacterales; Enterobacteriaceae; Salmonella
EEF7194939	98.879	0	Salmonella enterica	diguanylate cyclase	90	1	446	446	1	270	270	4e-151	312	441	130	3.9e-31	Bacteria; Proteobacteria; Gammaproteobacteria; Enterobacterales; Enterobacteriaceae; Salmonella
WP_119946363	98.867	0	Salmonella enterica	diguanylate cyclase, partial	71	1	353	353	1	160	160	1.1e-88	202	350	149	1.7e-35	Bacteria; Proteobacteria; Gammaproteobacteria; Enterobacterales; Enterobacteriaceae; Salmonella
EBF3569178	98.845	0	Salmonella enterica	diguanylate cyclase	87	1	433	433	1	240	240	7.1e-129	282	430	149	9.5e-35	Bacteria; Proteobacteria; Gammaproteobacteria; Enterobacterales; Enterobacteriaceae; Salmonella
EGQ6613896	98.845	0	Salmonella enterica	diguanylate cyclase	87	1	433	433	1	240	240	3.6e-130	282	430	149	2.6e-35	Bacteria; Proteobacteria; Gammaproteobacteria; Enterobacterales; Enterobacteriaceae; Salmonella
WP_001564846	98.845	0	Salmonella enterica	diguanylate cyclase	87	1	433	433	1	240	240	1.7e-130	282	430	149	2.6e-35	Bacteria; Proteobacteria; Gammaproteobacteria; Enterobacterales; Enterobacteriaceae; Salmonella
WP_119906807	98.845	0	Salmonella enterica	diguanylate cyclase	87	1	433	433	1	240	240	1.7e-130	282	430	149	1.8e-33	Bacteria; Proteobacteria; Gammaproteobacteria; Enterobacterales; Enterobacteriaceae; Salmonella
EDE2079145	98.83	0	Salmonella enterica	diguanylate cyclase	69	1	342	342	1	149	149	5.2e-83	191	339	149	1.1e-35	Bacteria; Proteobacteria; Gammaproteobacteria; Enterobacterales; Enterobacteriaceae; Salmonella
MGY01784	98.83	0	Salmonella enterica	diguanylate cyclase	69	1	342	342	1	149	149	2.3e-82	191	339	149	1.6e-35	Bacteria; Proteobacteria; Gammaproteobacteria; Enterobacterales; Enterobacteriaceae; Salmonella
HAF0621012	98.829	0	Salmonella enterica	diguanylate cyclase	86	1	427	427	2	234	233	1.5e-127	276	424	149	2.5e-35	Bacteria; Proteobacteria; Gammaproteobacteria; Enterobacterales; Enterobacteriaceae; Salmonella
EBB6649304	98.827	0	Salmonella enterica	diguanylate cyclase	69	1	341	341	1	148	148	2.7e-81	190	338	149	1.5e-35	Bacteria; Proteobacteria; Gammaproteobacteria; Enterobacterales; Enterobacteriaceae; Salmonella
EBN6843500	98.824	0	Salmonella enterica	diguanylate cyclase	68	1	340	340	1	147	147	1.3e-81	189	337	149	1.5e-35	Bacteria; Proteobacteria; Gammaproteobacteria; Enterobacterales; Enterobacteriaceae; Salmonella
EAX2551243	98.817	0	Salmonella enterica	diguanylate cyclase	68	1	338	338	1	146	146	2.5e-80	188	336	149	7.7e-35	Bacteria; Proteobacteria; Gammaproteobacteria; Enterobacterales; Enterobacteriaceae; Salmonella
EED5436370	98.81	0	Salmonella enterica subsp. enterica serovar Derby	diguanylate cyclase	68	1	336	336	1	143	143	2.1e-79	185	333	149	1.5e-35	Bacteria; Proteobacteria; Gammaproteobacteria; Enterobacterales; Enterobacteriaceae; Salmonella
EDJ4948341	98.8	0	Salmonella enterica	diguanylate cyclase	100	1	500	500	31	304	274	4.2e-153	346	494	149	7.9e-35	Bacteria; Proteobacteria; Gammaproteobacteria; Enterobacterales; Enterobacteriaceae; Salmonella
EEK7730835	98.799	0	Salmonella enterica subsp. enterica serovar Derby	diguanylate cyclase	67	1	333	333	1	140	140	1.9e-77	182	330	149	1.5e-35	Bacteria; Proteobacteria; Gammaproteobacteria; Enterobacterales; Enterobacteriaceae; Salmonella
EBP0108975	98.798	0	Salmonella enterica	GGDEF domain-containing protein	100	1	499	499	31	304	274	6.9e-152	346	496	151	2.8e-32	Bacteria; Proteobacteria; Gammaproteobacteria; Enterobacterales; Enterobacteriaceae; Salmonella
QIK88364	98.795	0	Salmonella enterica subsp. enterica serovar Adjame	GGDEF domain-containing protein	100	1	498	498	31	305	275	7.7e-149	347	495	149	1.3e-34	Bacteria; Proteobacteria; Gammaproteobacteria; Enterobacterales; Enterobacteriaceae; Salmonella
EAR9393772	98.795	0	Salmonella enterica	diguanylate cyclase	67	1	332	332	1	139	139	8.8e-77	181	329	149	1.4e-35	Bacteria; Proteobacteria; Gammaproteobacteria; Enterobacterales; Enterobacteriaceae; Salmonella
AZT16007	98.793	0	Salmonella enterica subsp. enterica serovar Stanleyville	GGDEF domain-containing protein	100	1	497	497	31	304	274	1.4e-152	346	494	149	1.9e-35	Bacteria; Proteobacteria; Gammaproteobacteria; Enterobacterales; Enterobacteriaceae; Salmonella
CAB3268834	98.793	0	Salmonella enterica subsp. enterica serovar Typhimurium	putative diguanylate cyclase DgcJ	100	1	497	497	31	304	274	1.6e-152	346	494	149	1.2e-34	Bacteria; Proteobacteria; Gammaproteobacteria; Enterobacterales; Enterobacteriaceae; Salmonella
EAA4955797	98.793	0	Salmonella enterica	GGDEF domain-containing protein	100	1	497	497	31	304	274	1.5e-151	346	494	149	1.4e-34	Bacteria; Proteobacteria; Gammaproteobacteria; Enterobacterales; Enterobacteriaceae; Salmonella
EAA5752935	98.793	0	Salmonella enterica subsp. enterica	GGDEF domain-containing protein	100	1	497	497	31	304	274	4.2e-153	346	494	149	1.1e-34	Bacteria; Proteobacteria; Gammaproteobacteria; Enterobacterales; Enterobacteriaceae; Salmonella
EAA6578924	98.793	0	Salmonella enterica subsp. enterica	GGDEF domain-containing protein	100	1	497	497	31	304	274	3.8e-152	346	494	149	2.5e-35	Bacteria; Proteobacteria; Gammaproteobacteria; Enterobacterales; Enterobacteriaceae; Salmonella
EAA8405972	98.793	0	Salmonella enterica	GGDEF domain-containing protein	100	1	497	497	31	304	274	4.2e-153	346	494	149	4.4e-35	Bacteria; Proteobacteria; Gammaproteobacteria; Enterobacterales; Enterobacteriaceae; Salmonella
EAB0054387	98.793	0	Salmonella enterica	GGDEF domain-containing protein	100	1	497	497	31	304	274	8.1e-153	346	494	149	1.1e-34	Bacteria; Proteobacteria; Gammaproteobacteria; Enterobacterales; Enterobacteriaceae; Salmonella
EAB2332132	98.793	0	Salmonella enterica	GGDEF domain-containing protein	100	1	497	497	31	304	274	2.9e-151	346	494	149	2.5e-35	Bacteria; Proteobacteria; Gammaproteobacteria; Enterobacterales; Enterobacteriaceae; Salmonella
EAB5741615	98.793	0	Salmonella enterica subsp. enterica	GGDEF domain-containing protein	100	1	497	497	31	304	274	2.3e-152	346	494	149	2.6e-35	Bacteria; Proteobacteria; Gammaproteobacteria; Enterobacterales; Enterobacteriaceae; Salmonella
EAC2113214	98.793	0	Salmonella enterica	GGDEF domain-containing protein	100	1	497	497	31	304	274	6.4e-152	346	494	149	3.5e-35	Bacteria; Proteobacteria; Gammaproteobacteria; Enterobacterales; Enterobacteriaceae; Salmonella
EAM2931517	98.793	0	Salmonella enterica	GGDEF domain-containing protein	100	1	497	497	31	304	274	3.6e-152	346	494	149	2.5e-35	Bacteria; Proteobacteria; Gammaproteobacteria; Enterobacterales; Enterobacteriaceae; Salmonella
EAM3267741	98.793	0	Salmonella enterica	GGDEF domain-containing protein	100	1	497	497	31	304	274	1.4e-152	346	494	149	3.3e-34	Bacteria; Proteobacteria; Gammaproteobacteria; Enterobacterales; Enterobacteriaceae; Salmonella
EAM5882150	98.793	0	Salmonella enterica	GGDEF domain-containing protein	100	1	497	497	31	304	274	7.8e-152	346	494	149	3.5e-35	Bacteria; Proteobacteria; Gammaproteobacteria; Enterobacterales; Enterobacteriaceae; Salmonella
EAN0048838	98.793	0	Salmonella enterica	GGDEF domain-containing protein	100	1	497	497	31	304	274	8.1e-153	346	494	149	3.5e-35	Bacteria; Proteobacteria; Gammaproteobacteria; Enterobacterales; Enterobacteriaceae; Salmonella
EAO5314631	98.793	0	Salmonella enterica	GGDEF domain-containing protein	100	1	497	497	31	304	274	2.3e-152	346	494	149	3.5e-35	Bacteria; Proteobacteria; Gammaproteobacteria; Enterobacterales; Enterobacteriaceae; Salmonella
EAO8268016	98.793	0	Salmonella enterica	GGDEF domain-containing protein	100	1	497	497	31	304	274	2e-152	346	494	149	1.6e-35	Bacteria; Proteobacteria; Gammaproteobacteria; Enterobacterales; Enterobacteriaceae; Salmonella
EAO9753258	98.793	0	Salmonella enterica	GGDEF domain-containing protein	100	1	497	497	31	304	274	4.2e-153	346	494	149	4.4e-35	Bacteria; Proteobacteria; Gammaproteobacteria; Enterobacterales; Enterobacteriaceae; Salmonella
EAO9959589	98.793	0	Salmonella enterica	GGDEF domain-containing protein	100	1	497	497	31	304	274	1.6e-151	346	494	149	2.5e-35	Bacteria; Proteobacteria; Gammaproteobacteria; Enterobacterales; Enterobacteriaceae; Salmonella
EAP9403606	98.793	0	Salmonella enterica	GGDEF domain-containing protein	100	1	497	497	31	304	274	4.2e-153	346	494	149	2.9e-34	Bacteria; Proteobacteria; Gammaproteobacteria; Enterobacterales; Enterobacteriaceae; Salmonella
EAQ7529043	98.793	0	Salmonella enterica	GGDEF domain-containing protein	100	1	497	497	31	304	274	4.2e-153	346	494	149	3.5e-35	Bacteria; Proteobacteria; Gammaproteobacteria; Enterobacterales; Enterobacteriaceae; Salmonella
EAR2441069	98.793	0	Salmonella enterica	GGDEF domain-containing protein	100	1	497	497	31	304	274	8.1e-153	346	494	149	9.2e-35	Bacteria; Proteobacteria; Gammaproteobacteria; Enterobacterales; Enterobacteriaceae; Salmonella
EAS5075746	98.793	0	Salmonella enterica	GGDEF domain-containing protein	100	1	497	497	31	304	274	1.8e-152	346	494	149	3.5e-35	Bacteria; Proteobacteria; Gammaproteobacteria; Enterobacterales; Enterobacteriaceae; Salmonella
EAS6185140	98.793	0	Salmonella enterica	GGDEF domain-containing protein	100	1	497	497	31	304	274	8.1e-153	346	494	149	2.6e-35	Bacteria; Proteobacteria; Gammaproteobacteria; Enterobacterales; Enterobacteriaceae; Salmonella
EAT1398340	98.793	0	Salmonella enterica	GGDEF domain-containing protein	100	1	497	497	31	304	274	4.4e-153	346	494	149	1.4e-35	Bacteria; Proteobacteria; Gammaproteobacteria; Enterobacterales; Enterobacteriaceae; Salmonella
EAT9633979	98.793	0	Salmonella enterica	GGDEF domain-containing protein	100	1	497	497	31	304	274	1.4e-152	346	494	149	3.5e-35	Bacteria; Proteobacteria; Gammaproteobacteria; Enterobacterales; Enterobacteriaceae; Salmonella
EAU0077215	98.793	0	Salmonella enterica	GGDEF domain-containing protein	100	1	497	497	31	304	274	6.4e-152	346	494	149	3.5e-35	Bacteria; Proteobacteria; Gammaproteobacteria; Enterobacterales; Enterobacteriaceae; Salmonella
EAV0790129	98.793	0	Salmonella enterica	GGDEF domain-containing protein	100	1	497	497	31	304	274	2.8e-152	346	494	149	3.5e-35	Bacteria; Proteobacteria; Gammaproteobacteria; Enterobacterales; Enterobacteriaceae; Salmonella
[truncated: 3,652 more rows]
