# Supplementary material for: Autoinducer-2 and bile salts induce c-di-GMP synthesis to repress the T3SS via a T3SS chaperone
Source: Nat Commun. 2022 Nov 5;13:6684. doi: 10.1038/s41467-022-34607-9 (PMC9637222; doi:10.1038/s41467-022-34607-9)
Supplement: Supplementary file 5 — Supplementary Data 2 [file 41467_2022_34607_MOESM5_ESM.xlsx]

## Sheet: STM2886
Supplementary Data 2. Putative SicA homologs that share >20% sequence identity with SicA.
Accession	Pairwise Identity (%)	E-value	Organism	Description	Query coverage (%)	Hit Start	Hit End	Protein Length	Taxonomy
WP_000386309	100	8.31e-120	Salmonella enterica subsp. enterica serovar Typhimurium str. SL1344	SycD/LcrH family type III secretion system chaperone SicA	100	1	165	165	Bacteria; Proteobacteria; Gammaproteobacteria; Enterobacterales; Enterobacteriaceae; Salmonella
EGT8177847	100	1.13e-117	Salmonella enterica	type III secretion system translocator chaperone SicA	98	1	162	162	Bacteria; Proteobacteria; Gammaproteobacteria; Enterobacterales; Enterobacteriaceae; Salmonella
ECS7656667	100	3.31e-117	Salmonella enterica subsp. enterica serovar Kentucky	type III secretion system translocator chaperone SicA	98	1	162	162	Bacteria; Proteobacteria; Gammaproteobacteria; Enterobacterales; Enterobacteriaceae; Salmonella
EBY0374133	100	5.65e-117	Salmonella enterica subsp. enterica serovar Toulon	type III secretion system translocator chaperone SicA	98	1	161	161	Bacteria; Proteobacteria; Gammaproteobacteria; Enterobacterales; Enterobacteriaceae; Salmonella
ECU7964800	100	1.73e-115	Salmonella enterica subsp. enterica serovar Tallahassee	type III secretion system translocator chaperone SicA	97	1	160	160	Bacteria; Proteobacteria; Gammaproteobacteria; Enterobacterales; Enterobacteriaceae; Salmonella
EAO1881183	100	3.27e-114	Salmonella enterica	type III secretion system translocator chaperone SicA	96	1	158	158	Bacteria; Proteobacteria; Gammaproteobacteria; Enterobacterales; Enterobacteriaceae; Salmonella
EBA4034980	100	1.33e-113	Salmonella enterica	type III secretion system translocator chaperone SicA	95	1	157	157	Bacteria; Proteobacteria; Gammaproteobacteria; Enterobacterales; Enterobacteriaceae; Salmonella
HAW6594541	100	3.6e-111	Salmonella enterica subsp. enterica serovar Enteritidis	type III secretion system translocator chaperone SicA	93	1	154	154	Bacteria; Proteobacteria; Gammaproteobacteria; Enterobacterales; Enterobacteriaceae; Salmonella
KGE40753	100	4.73e-110	Salmonella enterica subsp. enterica serovar Bareilly str. CFSAN000229	chaperone protein SicA	92	1	152	169	Bacteria; Proteobacteria; Gammaproteobacteria; Enterobacterales; Enterobacteriaceae; Salmonella
EDH6553551	100	6.72e-110	Salmonella enterica subsp. enterica serovar Richmond	type III secretion system translocator chaperone SicA	92	1	152	152	Bacteria; Proteobacteria; Gammaproteobacteria; Enterobacterales; Enterobacteriaceae; Salmonella
WP_133467657	100	8.95e-109	Salmonella enterica	SycD/LcrH family type III secretion system chaperone SicA	92	1	151	151	Bacteria; Proteobacteria; Gammaproteobacteria; Enterobacterales; Enterobacteriaceae; Salmonella
EHA7647783	100	2.4e-108	Salmonella enterica	type III secretion system translocator chaperone SicA	91	1	150	150	Bacteria; Proteobacteria; Gammaproteobacteria; Enterobacterales; Enterobacteriaceae; Salmonella
EBR9315273	100	1.03e-107	Salmonella enterica subsp. enterica serovar Muenchen	type III secretion system translocator chaperone SicA	90	1	149	149	Bacteria; Proteobacteria; Gammaproteobacteria; Enterobacterales; Enterobacteriaceae; Salmonella
WP_200053243	100	4.73e-107	Salmonella enterica	type III secretion system translocator chaperone SicA, partial	90	1	148	148	Bacteria; Proteobacteria; Gammaproteobacteria; Enterobacterales; Enterobacteriaceae; Salmonella
EBQ0525417	100	8.1e-105	Salmonella enterica subsp. enterica	type III secretion system translocator chaperone SicA	88	1	145	145	Bacteria; Proteobacteria; Gammaproteobacteria; Enterobacterales; Enterobacteriaceae; Salmonella
ECB0678027	100	1.76e-103	Salmonella enterica subsp. enterica serovar Heidelberg	type III secretion system translocator chaperone SicA	87	1	143	143	Bacteria; Proteobacteria; Gammaproteobacteria; Enterobacterales; Enterobacteriaceae; Salmonella
ECO1132980	100	1.1e-101	Salmonella enterica subsp. enterica serovar Kentucky	type III secretion system translocator chaperone SicA	87	1	143	143	Bacteria; Proteobacteria; Gammaproteobacteria; Enterobacterales; Enterobacteriaceae; Salmonella
EBM9277331	100	1.12e-100	Salmonella enterica subsp. enterica serovar Infantis	type III secretion system translocator chaperone SicA	86	1	142	142	Bacteria; Proteobacteria; Gammaproteobacteria; Enterobacterales; Enterobacteriaceae; Salmonella
PXV28532	100	7.58e-100	Salmonella enterica subsp. enterica serovar Newport	type III secretion system translocator chaperone SicA, partial	84	1	138	138	Bacteria; Proteobacteria; Gammaproteobacteria; Enterobacterales; Enterobacteriaceae; Salmonella
EBB2614156	100	7.53e-98	Salmonella enterica	type III secretion system translocator chaperone SicA	84	1	138	138	Bacteria; Proteobacteria; Gammaproteobacteria; Enterobacterales; Enterobacteriaceae; Salmonella
ECT0130345	100	4.3e-97	Salmonella enterica subsp. enterica serovar Kentucky	type III secretion system translocator chaperone SicA	83	1	137	137	Bacteria; Proteobacteria; Gammaproteobacteria; Enterobacterales; Enterobacteriaceae; Salmonella
KAA9673164	100	1.1e-96	Escherichia coli	type III secretion system translocator chaperone SicA, partial	82	1	135	135	Bacteria; Proteobacteria; Gammaproteobacteria; Enterobacterales; Enterobacteriaceae; Escherichia
WP_079952403	100	5.9e-96	Salmonella enterica	SycD/LcrH family type III secretion system chaperone SicA, partial	81	1	133	133	Bacteria; Proteobacteria; Gammaproteobacteria; Enterobacterales; Enterobacteriaceae; Salmonella
EEA9177642	100	3.27e-94	Salmonella enterica subsp. enterica serovar Kentucky	type III secretion system translocator chaperone SicA	79	1	131	131	Bacteria; Proteobacteria; Gammaproteobacteria; Enterobacterales; Enterobacteriaceae; Salmonella
EEE5266951	100	1.92e-90	Salmonella enterica subsp. enterica serovar Cerro	type III secretion system translocator chaperone SicA	79	1	130	130	Bacteria; Proteobacteria; Gammaproteobacteria; Enterobacterales; Enterobacteriaceae; Salmonella
EDC2205043	100	7.13e-93	Salmonella enterica	type III secretion system translocator chaperone SicA	78	1	129	129	Bacteria; Proteobacteria; Gammaproteobacteria; Enterobacterales; Enterobacteriaceae; Salmonella
HAW6765570	100	4.3e-92	Salmonella enterica subsp. enterica serovar Enteritidis	type III secretion system translocator chaperone SicA	78	1	128	128	Bacteria; Proteobacteria; Gammaproteobacteria; Enterobacterales; Enterobacteriaceae; Salmonella
HAW6582839	100	1.47e-88	Salmonella enterica subsp. enterica serovar Enteritidis	type III secretion system translocator chaperone SicA	75	1	124	124	Bacteria; Proteobacteria; Gammaproteobacteria; Enterobacterales; Enterobacteriaceae; Salmonella
EDR0792867	100	3.12e-85	Salmonella enterica subsp. enterica serovar 4,	type III secretion system translocator chaperone SicA	75	1	124	124	Bacteria; Proteobacteria; Gammaproteobacteria; Enterobacterales; Enterobacteriaceae; Salmonella
EAA3808658	100	2.35e-83	Salmonella enterica subsp. enterica	type III secretion system translocator chaperone SicA	74	1	122	122	Bacteria; Proteobacteria; Gammaproteobacteria; Enterobacterales; Enterobacteriaceae; Salmonella
EBV2050344	100	1.51e-86	Salmonella enterica subsp. enterica serovar Java	type III secretion system translocator chaperone SicA	73	1	121	121	Bacteria; Proteobacteria; Gammaproteobacteria; Enterobacterales; Enterobacteriaceae; Salmonella
ECA1180148	100	2.18e-79	Salmonella enterica subsp. enterica serovar Typhimurium	type III secretion system translocator chaperone SicA	71	1	117	117	Bacteria; Proteobacteria; Gammaproteobacteria; Enterobacterales; Enterobacteriaceae; Salmonella
EGM4936263	100	9.88e-83	Salmonella enterica subsp. enterica serovar Kentucky	type III secretion system translocator chaperone SicA	70	1	116	116	Bacteria; Proteobacteria; Gammaproteobacteria; Enterobacterales; Enterobacteriaceae; Salmonella
ECR5714048	100	4.79e-82	Salmonella enterica	type III secretion system translocator chaperone SicA	70	1	115	115	Bacteria; Proteobacteria; Gammaproteobacteria; Enterobacterales; Enterobacteriaceae; Salmonella
SUF94342	100	8.14e-78	Salmonella enterica	Type III secretion chaperone protein for YopD(SycD)	67	1	110	119	Bacteria; Proteobacteria; Gammaproteobacteria; Enterobacterales; Enterobacteriaceae; Salmonella
ECW5327073	100	1.76e-74	Salmonella enterica subsp. enterica serovar Heidelberg	type III secretion system translocator chaperone SicA	67	1	111	111	Bacteria; Proteobacteria; Gammaproteobacteria; Enterobacterales; Enterobacteriaceae; Salmonella
EGO9920071	100	5.57e-76	Salmonella enterica	type III secretion system translocator chaperone SicA	65	1	108	108	Bacteria; Proteobacteria; Gammaproteobacteria; Enterobacterales; Enterobacteriaceae; Salmonella
EAZ9233468	100	1.4e-71	Salmonella enterica	type III secretion system translocator chaperone SicA	65	1	107	107	Bacteria; Proteobacteria; Gammaproteobacteria; Enterobacterales; Enterobacteriaceae; Salmonella
EDH9227403	100	5.83e-74	Salmonella enterica subsp. enterica serovar Enteritidis	type III secretion system translocator chaperone SicA	64	1	106	106	Bacteria; Proteobacteria; Gammaproteobacteria; Enterobacterales; Enterobacteriaceae; Salmonella
KJT45576	100	9.92e-68	Salmonella enterica subsp. enterica serovar Heidelberg str. RI-11-013374	chaperone protein SicA, partial	62	1	102	102	Bacteria; Proteobacteria; Gammaproteobacteria; Enterobacterales; Enterobacteriaceae; Salmonella
HAW6671580	100	1.39e-66	Salmonella enterica subsp. enterica serovar Enteritidis	type III secretion system translocator chaperone SicA	61	1	101	101	Bacteria; Proteobacteria; Gammaproteobacteria; Enterobacterales; Enterobacteriaceae; Salmonella
EFV2258268	100	7.08e-65	Salmonella enterica	type III secretion system translocator chaperone SicA	60	1	99	99	Bacteria; Proteobacteria; Gammaproteobacteria; Enterobacterales; Enterobacteriaceae; Salmonella
EBZ9442777	99.394	1.41e-119	Salmonella enterica subsp. enterica serovar	type III secretion system translocator chaperone SicA	100	1	165	165	Bacteria; Proteobacteria; Gammaproteobacteria; Enterobacterales; Enterobacteriaceae; Salmonella
EAQ2563564	99.394	1.41e-119	Salmonella enterica	type III secretion system translocator chaperone SicA	100	1	165	165	Bacteria; Proteobacteria; Gammaproteobacteria; Enterobacterales; Enterobacteriaceae; Salmonella
EAS5340732	99.394	1.41e-119	Salmonella enterica	type III secretion system translocator chaperone SicA	100	1	165	165	Bacteria; Proteobacteria; Gammaproteobacteria; Enterobacterales; Enterobacteriaceae; Salmonella
EBT5269017	99.394	1.41e-119	Salmonella enterica	type III secretion system translocator chaperone SicA	100	1	165	165	Bacteria; Proteobacteria; Gammaproteobacteria; Enterobacterales; Enterobacteriaceae; Salmonella
EEH8674956	99.394	1.68e-119	Salmonella enterica	type III secretion system translocator chaperone SicA	100	1	165	165	Bacteria; Proteobacteria; Gammaproteobacteria; Enterobacterales; Enterobacteriaceae; Salmonella
WP_179691602	99.394	2.36e-119	Salmonella enterica	SycD/LcrH family type III secretion system chaperone SicA	100	1	165	165	Bacteria; Proteobacteria; Gammaproteobacteria; Enterobacterales; Enterobacteriaceae; Salmonella
WP_000386310	99.394	2.36e-119	Salmonella enterica	SycD/LcrH family type III secretion system chaperone SicA	100	1	165	165	Bacteria; Proteobacteria; Gammaproteobacteria; Enterobacterales; Enterobacteriaceae; Salmonella
EBV3276992	99.394	2.54e-119	Salmonella enterica subsp. enterica serovar Wangata	type III secretion system translocator chaperone SicA	100	1	165	165	Bacteria; Proteobacteria; Gammaproteobacteria; Enterobacterales; Enterobacteriaceae; Salmonella
EDJ9387417	99.394	2.75e-119	Salmonella enterica	type III secretion system translocator chaperone SicA	100	1	165	165	Bacteria; Proteobacteria; Gammaproteobacteria; Enterobacterales; Enterobacteriaceae; Salmonella
EBS4563610	99.394	2.75e-119	Salmonella enterica subsp. enterica serovar Tanger	type III secretion system translocator chaperone SicA	100	1	165	165	Bacteria; Proteobacteria; Gammaproteobacteria; Enterobacterales; Enterobacteriaceae; Salmonella
EBD0761456	99.394	2.75e-119	Salmonella enterica	type III secretion system translocator chaperone SicA	100	1	165	165	Bacteria; Proteobacteria; Gammaproteobacteria; Enterobacterales; Enterobacteriaceae; Salmonella
MBM9346598	99.394	2.75e-119	Salmonella enterica	SycD/LcrH family type III secretion system chaperone SicA	100	1	165	165	Bacteria; Proteobacteria; Gammaproteobacteria; Enterobacterales; Enterobacteriaceae; Salmonella
EED9437956	99.394	2.75e-119	Salmonella enterica subsp. enterica	type III secretion system translocator chaperone SicA	100	1	165	165	Bacteria; Proteobacteria; Gammaproteobacteria; Enterobacterales; Enterobacteriaceae; Salmonella
WP_082327307	99.394	2.78e-119	Salmonella enterica	SycD/LcrH family type III secretion system chaperone SicA	100	1	165	165	Bacteria; Proteobacteria; Gammaproteobacteria; Enterobacterales; Enterobacteriaceae; Salmonella
EAN3126974	99.394	2.9e-119	Salmonella enterica	type III secretion system translocator chaperone SicA	100	1	165	165	Bacteria; Proteobacteria; Gammaproteobacteria; Enterobacterales; Enterobacteriaceae; Salmonella
ECG8591040	99.394	3.24e-119	Salmonella enterica subsp. salamae	type III secretion system translocator chaperone SicA	100	1	165	165	Bacteria; Proteobacteria; Gammaproteobacteria; Enterobacterales; Enterobacteriaceae; Salmonella
EDS6389275	99.394	3.24e-119	Salmonella enterica	type III secretion system translocator chaperone SicA	100	1	165	165	Bacteria; Proteobacteria; Gammaproteobacteria; Enterobacterales; Enterobacteriaceae; Salmonella
EDG8918425	99.394	3.24e-119	Salmonella enterica subsp. enterica serovar Typhi	type III secretion system translocator chaperone SicA	100	1	165	165	Bacteria; Proteobacteria; Gammaproteobacteria; Enterobacterales; Enterobacteriaceae; Salmonella
EDH1332473	99.394	3.24e-119	Salmonella enterica	type III secretion system translocator chaperone SicA	100	1	165	165	Bacteria; Proteobacteria; Gammaproteobacteria; Enterobacterales; Enterobacteriaceae; Salmonella
EDZ3602149	99.394	3.28e-119	Salmonella enterica subsp. enterica	type III secretion system translocator chaperone SicA	100	1	165	165	Bacteria; Proteobacteria; Gammaproteobacteria; Enterobacterales; Enterobacteriaceae; Salmonella
EEL7722015	99.394	3.28e-119	Salmonella enterica subsp. enterica serovar Rubislaw	type III secretion system translocator chaperone SicA	100	1	165	165	Bacteria; Proteobacteria; Gammaproteobacteria; Enterobacterales; Enterobacteriaceae; Salmonella
EBW3210577	99.394	3.28e-119	Salmonella enterica subsp. enterica serovar Remiremont	type III secretion system translocator chaperone SicA	100	1	165	165	Bacteria; Proteobacteria; Gammaproteobacteria; Enterobacterales; Enterobacteriaceae; Salmonella
ECP5785743	99.394	3.28e-119	Salmonella enterica	type III secretion system translocator chaperone SicA	100	1	165	165	Bacteria; Proteobacteria; Gammaproteobacteria; Enterobacterales; Enterobacteriaceae; Salmonella
ECM4323493	99.394	3.28e-119	Salmonella enterica subsp. enterica serovar Tennessee	type III secretion system translocator chaperone SicA	100	1	165	165	Bacteria; Proteobacteria; Gammaproteobacteria; Enterobacterales; Enterobacteriaceae; Salmonella
ECY2896238	99.394	3.28e-119	Salmonella enterica subsp. enterica serovar Derby	type III secretion system translocator chaperone SicA	100	1	165	165	Bacteria; Proteobacteria; Gammaproteobacteria; Enterobacterales; Enterobacteriaceae; Salmonella
EBY9136391	99.394	3.42e-119	Salmonella enterica subsp. enterica serovar Montevideo	type III secretion system translocator chaperone SicA	100	1	165	165	Bacteria; Proteobacteria; Gammaproteobacteria; Enterobacterales; Enterobacteriaceae; Salmonella
EEG2793241	99.394	3.58e-119	Salmonella enterica	type III secretion system translocator chaperone SicA	100	1	165	165	Bacteria; Proteobacteria; Gammaproteobacteria; Enterobacterales; Enterobacteriaceae; Salmonella
WP_183055022	99.394	3.58e-119	Salmonella enterica	SycD/LcrH family type III secretion system chaperone SicA	100	1	165	165	Bacteria; Proteobacteria; Gammaproteobacteria; Enterobacterales; Enterobacteriaceae; Salmonella
EAO0194706	99.394	3.58e-119	Salmonella enterica	type III secretion system translocator chaperone SicA	100	1	165	165	Bacteria; Proteobacteria; Gammaproteobacteria; Enterobacterales; Enterobacteriaceae; Salmonella
EBG4355337	99.394	3.58e-119	Salmonella enterica subsp. enterica	type III secretion system translocator chaperone SicA	100	1	165	165	Bacteria; Proteobacteria; Gammaproteobacteria; Enterobacterales; Enterobacteriaceae; Salmonella
EAZ8855676	99.394	3.58e-119	Salmonella enterica	type III secretion system translocator chaperone SicA	100	1	165	165	Bacteria; Proteobacteria; Gammaproteobacteria; Enterobacterales; Enterobacteriaceae; Salmonella
EHC9264106	99.394	3.7e-119	Salmonella enterica	type III secretion system translocator chaperone SicA	100	1	165	165	Bacteria; Proteobacteria; Gammaproteobacteria; Enterobacterales; Enterobacteriaceae; Salmonella
WP_000386308	99.394	3.7e-119	Salmonella enterica	SycD/LcrH family type III secretion system chaperone SicA	100	1	165	165	Bacteria; Proteobacteria; Gammaproteobacteria; Enterobacterales; Enterobacteriaceae; Salmonella
EBW1926884	99.394	4.08e-119	Salmonella enterica subsp. enterica serovar Give	type III secretion system translocator chaperone SicA	100	1	165	165	Bacteria; Proteobacteria; Gammaproteobacteria; Enterobacterales; Enterobacteriaceae; Salmonella
EBH4601309	99.394	4.08e-119	Salmonella enterica	type III secretion system translocator chaperone SicA	100	1	165	165	Bacteria; Proteobacteria; Gammaproteobacteria; Enterobacterales; Enterobacteriaceae; Salmonella
EDJ5925850	99.394	4.17e-119	Salmonella enterica	type III secretion system translocator chaperone SicA	100	1	165	165	Bacteria; Proteobacteria; Gammaproteobacteria; Enterobacterales; Enterobacteriaceae; Salmonella
ECF1323906	99.394	4.17e-119	Salmonella enterica subsp. enterica serovar Newport	type III secretion system translocator chaperone SicA	100	1	165	165	Bacteria; Proteobacteria; Gammaproteobacteria; Enterobacterales; Enterobacteriaceae; Salmonella
WP_023240176	99.394	4.17e-119	Salmonella enterica	SycD/LcrH family type III secretion system chaperone SicA	100	1	165	165	Bacteria; Proteobacteria; Gammaproteobacteria; Enterobacterales; Enterobacteriaceae; Salmonella
EBK3198452	99.394	4.17e-119	Salmonella enterica	type III secretion system translocator chaperone SicA	100	1	165	165	Bacteria; Proteobacteria; Gammaproteobacteria; Enterobacterales; Enterobacteriaceae; Salmonella
EDR3225213	99.394	4.17e-119	Salmonella enterica subsp. enterica	type III secretion system translocator chaperone SicA	100	1	165	165	Bacteria; Proteobacteria; Gammaproteobacteria; Enterobacterales; Enterobacteriaceae; Salmonella
MBJ4402314	99.394	4.17e-119	Salmonella enterica subsp. enterica serovar London	SycD/LcrH family type III secretion system chaperone SicA	100	1	165	165	Bacteria; Proteobacteria; Gammaproteobacteria; Enterobacterales; Enterobacteriaceae; Salmonella
EBF6655368	99.394	4.17e-119	Salmonella enterica subsp. enterica serovar Infantis	type III secretion system translocator chaperone SicA	100	1	165	165	Bacteria; Proteobacteria; Gammaproteobacteria; Enterobacterales; Enterobacteriaceae; Salmonella
EEA0776143	99.394	4.17e-119	Salmonella enterica	type III secretion system translocator chaperone SicA	100	1	165	165	Bacteria; Proteobacteria; Gammaproteobacteria; Enterobacterales; Enterobacteriaceae; Salmonella
EAA0700095	99.394	4.17e-119	Salmonella enterica subsp. enterica	type III secretion system translocator chaperone SicA	100	1	165	165	Bacteria; Proteobacteria; Gammaproteobacteria; Enterobacterales; Enterobacteriaceae; Salmonella
EEP6173146	99.394	4.17e-119	Salmonella enterica	type III secretion system translocator chaperone SicA	100	1	165	165	Bacteria; Proteobacteria; Gammaproteobacteria; Enterobacterales; Enterobacteriaceae; Salmonella
ECY3256463	99.394	4.22e-119	Salmonella enterica subsp. enterica serovar Alachua	type III secretion system translocator chaperone SicA	100	1	165	165	Bacteria; Proteobacteria; Gammaproteobacteria; Enterobacterales; Enterobacteriaceae; Salmonella
EAB7364995	99.394	4.22e-119	Salmonella enterica subsp. enterica	type III secretion system translocator chaperone SicA	100	1	165	165	Bacteria; Proteobacteria; Gammaproteobacteria; Enterobacterales; Enterobacteriaceae; Salmonella
EBA5712268	99.394	4.22e-119	Salmonella enterica	type III secretion system translocator chaperone SicA	100	1	165	165	Bacteria; Proteobacteria; Gammaproteobacteria; Enterobacterales; Enterobacteriaceae; Salmonella
EAW1961724	99.394	4.22e-119	Salmonella enterica subsp. enterica	type III secretion system translocator chaperone SicA	100	1	165	165	Bacteria; Proteobacteria; Gammaproteobacteria; Enterobacterales; Enterobacteriaceae; Salmonella
EBT3988609	99.394	4.22e-119	Salmonella enterica	type III secretion system translocator chaperone SicA	100	1	165	165	Bacteria; Proteobacteria; Gammaproteobacteria; Enterobacterales; Enterobacteriaceae; Salmonella
WP_076737357	99.394	4.45e-119	Salmonella enterica	SycD/LcrH family type III secretion system chaperone SicA	100	1	165	165	Bacteria; Proteobacteria; Gammaproteobacteria; Enterobacterales; Enterobacteriaceae; Salmonella
ECC1559870	99.394	4.45e-119	Salmonella enterica subsp. salamae	type III secretion system translocator chaperone SicA	100	1	165	165	Bacteria; Proteobacteria; Gammaproteobacteria; Enterobacterales; Enterobacteriaceae; Salmonella
ECF3678437	99.394	4.45e-119	Salmonella enterica subsp. enterica serovar Typhimurium	type III secretion system translocator chaperone SicA	100	1	165	165	Bacteria; Proteobacteria; Gammaproteobacteria; Enterobacterales; Enterobacteriaceae; Salmonella
WP_080203811	99.394	4.45e-119	Salmonella enterica	SycD/LcrH family type III secretion system chaperone SicA	100	1	165	165	Bacteria; Proteobacteria; Gammaproteobacteria; Enterobacterales; Enterobacteriaceae; Salmonella
QSG16870	99.394	4.55e-119	Salmonella enterica subsp. enterica serovar Typhimurium	SycD/LcrH family type III secretion system chaperone SicA	100	1	165	165	Bacteria; Proteobacteria; Gammaproteobacteria; Enterobacterales; Enterobacteriaceae; Salmonella
WP_050190346	99.394	4.55e-119	Salmonella enterica	SycD/LcrH family type III secretion system chaperone SicA	100	1	165	165	Bacteria; Proteobacteria; Gammaproteobacteria; Enterobacterales; Enterobacteriaceae; Salmonella
EDI8790657	99.394	4.76e-119	Salmonella enterica	type III secretion system translocator chaperone SicA	100	1	165	165	Bacteria; Proteobacteria; Gammaproteobacteria; Enterobacterales; Enterobacteriaceae; Salmonella
EBT9522446	99.394	5.14e-119	Salmonella enterica	type III secretion system translocator chaperone SicA	100	1	165	165	Bacteria; Proteobacteria; Gammaproteobacteria; Enterobacterales; Enterobacteriaceae; Salmonella
ECS6977519	99.394	5.14e-119	Salmonella enterica subsp. enterica serovar Mbandaka	type III secretion system translocator chaperone SicA	100	1	165	165	Bacteria; Proteobacteria; Gammaproteobacteria; Enterobacterales; Enterobacteriaceae; Salmonella
EGU1861192	99.394	5.19e-119	Salmonella enterica	type III secretion system translocator chaperone SicA	100	1	165	165	Bacteria; Proteobacteria; Gammaproteobacteria; Enterobacterales; Enterobacteriaceae; Salmonella
WP_079954059	99.394	5.19e-119	Salmonella enterica	SycD/LcrH family type III secretion system chaperone SicA	100	1	165	165	Bacteria; Proteobacteria; Gammaproteobacteria; Enterobacterales; Enterobacteriaceae; Salmonella
EEK9387118	99.394	5.19e-119	Salmonella enterica	type III secretion system translocator chaperone SicA	100	1	165	165	Bacteria; Proteobacteria; Gammaproteobacteria; Enterobacterales; Enterobacteriaceae; Salmonella
WP_076917020	99.394	5.19e-119	Salmonella enterica	SycD/LcrH family type III secretion system chaperone SicA	100	1	165	165	Bacteria; Proteobacteria; Gammaproteobacteria; Enterobacterales; Enterobacteriaceae; Salmonella
EDW6746888	99.394	5.19e-119	Salmonella enterica	type III secretion system translocator chaperone SicA	100	1	165	165	Bacteria; Proteobacteria; Gammaproteobacteria; Enterobacterales; Enterobacteriaceae; Salmonella
EAM2863002	99.394	5.19e-119	Salmonella enterica	type III secretion system translocator chaperone SicA	100	1	165	165	Bacteria; Proteobacteria; Gammaproteobacteria; Enterobacterales; Enterobacteriaceae; Salmonella
EBS8256709	99.394	5.19e-119	Salmonella enterica	type III secretion system translocator chaperone SicA	100	1	165	165	Bacteria; Proteobacteria; Gammaproteobacteria; Enterobacterales; Enterobacteriaceae; Salmonella
ECD7190793	99.394	5.19e-119	Salmonella enterica subsp. enterica serovar Infantis	type III secretion system translocator chaperone SicA	100	1	165	165	Bacteria; Proteobacteria; Gammaproteobacteria; Enterobacterales; Enterobacteriaceae; Salmonella
WP_140236641	99.394	5.49e-119	Salmonella enterica	SycD/LcrH family type III secretion system chaperone SicA	100	1	165	165	Bacteria; Proteobacteria; Gammaproteobacteria; Enterobacterales; Enterobacteriaceae; Salmonella
EAA6076424	99.394	5.49e-119	Salmonella enterica subsp. enterica	type III secretion system translocator chaperone SicA	100	1	165	165	Bacteria; Proteobacteria; Gammaproteobacteria; Enterobacterales; Enterobacteriaceae; Salmonella
EEC3813913	99.394	5.55e-119	Salmonella enterica	type III secretion system translocator chaperone SicA	100	1	165	165	Bacteria; Proteobacteria; Gammaproteobacteria; Enterobacterales; Enterobacteriaceae; Salmonella
EAA8257749	99.394	5.55e-119	Salmonella enterica subsp. enterica	type III secretion system translocator chaperone SicA	100	1	165	165	Bacteria; Proteobacteria; Gammaproteobacteria; Enterobacterales; Enterobacteriaceae; Salmonella
EDH4007699	99.394	5.67e-119	Salmonella enterica subsp. enterica	type III secretion system translocator chaperone SicA	100	1	165	165	Bacteria; Proteobacteria; Gammaproteobacteria; Enterobacterales; Enterobacteriaceae; Salmonella
EFU2869169	99.394	5.67e-119	Salmonella enterica	SycD/LcrH family type III secretion system chaperone SicA	100	1	165	165	Bacteria; Proteobacteria; Gammaproteobacteria; Enterobacterales; Enterobacteriaceae; Salmonella
EBG2393971	99.394	5.67e-119	Salmonella enterica subsp. enterica	type III secretion system translocator chaperone SicA	100	1	165	165	Bacteria; Proteobacteria; Gammaproteobacteria; Enterobacterales; Enterobacteriaceae; Salmonella
EGB2592148	99.394	6.06e-119	Salmonella enterica	type III secretion system translocator chaperone SicA	100	1	165	165	Bacteria; Proteobacteria; Gammaproteobacteria; Enterobacterales; Enterobacteriaceae; Salmonella
EBC5321265	99.394	6.4e-119	Salmonella enterica	type III secretion system translocator chaperone SicA	100	1	165	165	Bacteria; Proteobacteria; Gammaproteobacteria; Enterobacterales; Enterobacteriaceae; Salmonella
ECE0286308	99.394	6.4e-119	Salmonella enterica subsp. enterica	type III secretion system translocator chaperone SicA	100	1	165	165	Bacteria; Proteobacteria; Gammaproteobacteria; Enterobacterales; Enterobacteriaceae; Salmonella
ECW6174422	99.394	6.61e-119	Salmonella enterica subsp. enterica serovar Poona	type III secretion system translocator chaperone SicA	100	1	165	165	Bacteria; Proteobacteria; Gammaproteobacteria; Enterobacterales; Enterobacteriaceae; Salmonella
EBF7250582	99.394	6.91e-119	Salmonella enterica	type III secretion system translocator chaperone SicA	100	1	165	165	Bacteria; Proteobacteria; Gammaproteobacteria; Enterobacterales; Enterobacteriaceae; Salmonella
EBL9563176	99.394	7.8e-119	Salmonella enterica	type III secretion system translocator chaperone SicA	100	1	165	165	Bacteria; Proteobacteria; Gammaproteobacteria; Enterobacterales; Enterobacteriaceae; Salmonella
EBO5350134	99.394	7.8e-119	Salmonella enterica subsp. enterica serovar Typhimurium	type III secretion system translocator chaperone SicA	100	1	165	165	Bacteria; Proteobacteria; Gammaproteobacteria; Enterobacterales; Enterobacteriaceae; Salmonella
WP_076933151	99.394	7.8e-119	Salmonella enterica	SycD/LcrH family type III secretion system chaperone SicA	100	1	165	165	Bacteria; Proteobacteria; Gammaproteobacteria; Enterobacterales; Enterobacteriaceae; Salmonella
EGH4349758	99.394	7.8e-119	Salmonella enterica	type III secretion system translocator chaperone SicA	100	1	165	165	Bacteria; Proteobacteria; Gammaproteobacteria; Enterobacterales; Enterobacteriaceae; Salmonella
EBP9583929	99.394	7.8e-119	Salmonella enterica subsp. enterica	type III secretion system translocator chaperone SicA	100	1	165	165	Bacteria; Proteobacteria; Gammaproteobacteria; Enterobacterales; Enterobacteriaceae; Salmonella
EAA3570184	99.394	8.15e-119	Salmonella enterica subsp. enterica	type III secretion system translocator chaperone SicA	100	1	165	165	Bacteria; Proteobacteria; Gammaproteobacteria; Enterobacterales; Enterobacteriaceae; Salmonella
EGI5989087	99.394	8.15e-119	Salmonella enterica subsp. enterica serovar Cubana	type III secretion system translocator chaperone SicA	100	1	165	165	Bacteria; Proteobacteria; Gammaproteobacteria; Enterobacterales; Enterobacteriaceae; Salmonella
EFQ7800986	99.394	8.15e-119	Salmonella enterica	type III secretion system translocator chaperone SicA	100	1	165	165	Bacteria; Proteobacteria; Gammaproteobacteria; Enterobacterales; Enterobacteriaceae; Salmonella
ECH2824277	99.394	8.15e-119	Salmonella enterica subsp. enterica serovar Kiambu	type III secretion system translocator chaperone SicA	100	1	165	165	Bacteria; Proteobacteria; Gammaproteobacteria; Enterobacterales; Enterobacteriaceae; Salmonella
HAO7824847	99.394	8.33e-119	Salmonella enterica subsp. enterica serovar Agona	type III secretion system translocator chaperone SicA	100	1	165	165	Bacteria; Proteobacteria; Gammaproteobacteria; Enterobacterales; Enterobacteriaceae; Salmonella
WP_097376422	99.394	8.89e-119	Salmonella enterica	SycD/LcrH family type III secretion system chaperone SicA	100	1	165	165	Bacteria; Proteobacteria; Gammaproteobacteria; Enterobacterales; Enterobacteriaceae; Salmonella
EBA4381239	99.394	9.09e-119	Salmonella enterica	type III secretion system translocator chaperone SicA	100	1	165	165	Bacteria; Proteobacteria; Gammaproteobacteria; Enterobacterales; Enterobacteriaceae; Salmonella
EAP1740153	99.394	9.09e-119	Salmonella enterica	type III secretion system translocator chaperone SicA	100	1	165	165	Bacteria; Proteobacteria; Gammaproteobacteria; Enterobacterales; Enterobacteriaceae; Salmonella
EAN5749265	99.394	9.29e-119	Salmonella enterica	type III secretion system translocator chaperone SicA	100	1	165	165	Bacteria; Proteobacteria; Gammaproteobacteria; Enterobacterales; Enterobacteriaceae; Salmonella
EBN8882230	99.394	9.4e-119	Salmonella enterica	type III secretion system translocator chaperone SicA	100	1	165	165	Bacteria; Proteobacteria; Gammaproteobacteria; Enterobacterales; Enterobacteriaceae; Salmonella
EFQ4336336	99.394	9.4e-119	Salmonella enterica subsp. enterica serovar Infantis	type III secretion system translocator chaperone SicA	100	1	165	165	Bacteria; Proteobacteria; Gammaproteobacteria; Enterobacterales; Enterobacteriaceae; Salmonella
WP_098097487	99.394	9.4e-119	Salmonella enterica	SycD/LcrH family type III secretion system chaperone SicA	100	1	165	165	Bacteria; Proteobacteria; Gammaproteobacteria; Enterobacterales; Enterobacteriaceae; Salmonella
EGT6897570	99.394	9.93e-119	Salmonella enterica subsp. enterica serovar Mbandaka	type III secretion system translocator chaperone SicA	100	1	165	165	Bacteria; Proteobacteria; Gammaproteobacteria; Enterobacterales; Enterobacteriaceae; Salmonella
EBW3580611	99.394	1.03e-118	Salmonella enterica subsp. enterica serovar Typhimurium	type III secretion system translocator chaperone SicA	100	1	165	165	Bacteria; Proteobacteria; Gammaproteobacteria; Enterobacterales; Enterobacteriaceae; Salmonella
EBU0732972	99.394	1.03e-118	Salmonella enterica	type III secretion system translocator chaperone SicA	100	1	165	165	Bacteria; Proteobacteria; Gammaproteobacteria; Enterobacterales; Enterobacteriaceae; Salmonella
EED9423690	99.394	1.03e-118	Salmonella enterica subsp. enterica	type III secretion system translocator chaperone SicA	100	1	165	165	Bacteria; Proteobacteria; Gammaproteobacteria; Enterobacterales; Enterobacteriaceae; Salmonella
ECL8328816	99.394	1.03e-118	Salmonella enterica	type III secretion system translocator chaperone SicA	100	1	165	165	Bacteria; Proteobacteria; Gammaproteobacteria; Enterobacterales; Enterobacteriaceae; Salmonella
EAX9960917	99.394	1.04e-118	Salmonella enterica	type III secretion system translocator chaperone SicA	100	1	165	165	Bacteria; Proteobacteria; Gammaproteobacteria; Enterobacterales; Enterobacteriaceae; Salmonella
EAW4048740	99.394	1.14e-118	Salmonella enterica	type III secretion system translocator chaperone SicA	100	1	165	165	Bacteria; Proteobacteria; Gammaproteobacteria; Enterobacterales; Enterobacteriaceae; Salmonella
EHC2145734	99.394	1.14e-118	Salmonella enterica	type III secretion system translocator chaperone SicA	100	1	165	165	Bacteria; Proteobacteria; Gammaproteobacteria; Enterobacterales; Enterobacteriaceae; Salmonella
EGL9136423	99.394	1.17e-118	Salmonella enterica	type III secretion system translocator chaperone SicA	100	1	165	165	Bacteria; Proteobacteria; Gammaproteobacteria; Enterobacterales; Enterobacteriaceae; Salmonella
EDS0444572	99.394	1.17e-118	Salmonella enterica	type III secretion system translocator chaperone SicA	100	1	165	165	Bacteria; Proteobacteria; Gammaproteobacteria; Enterobacterales; Enterobacteriaceae; Salmonella
EBE5390832	99.394	1.25e-118	Salmonella enterica	type III secretion system translocator chaperone SicA	100	1	165	165	Bacteria; Proteobacteria; Gammaproteobacteria; Enterobacterales; Enterobacteriaceae; Salmonella
EDC2995853	99.394	1.33e-118	Salmonella enterica	type III secretion system translocator chaperone SicA	100	1	165	165	Bacteria; Proteobacteria; Gammaproteobacteria; Enterobacterales; Enterobacteriaceae; Salmonella
EDF3795400	99.394	1.33e-118	Salmonella enterica subsp. enterica serovar Enteritidis	type III secretion system translocator chaperone SicA	100	1	165	165	Bacteria; Proteobacteria; Gammaproteobacteria; Enterobacterales; Enterobacteriaceae; Salmonella
WP_176240193	99.394	1.33e-118	Salmonella enterica	SycD/LcrH family type III secretion system chaperone SicA	100	1	165	165	Bacteria; Proteobacteria; Gammaproteobacteria; Enterobacterales; Enterobacteriaceae; Salmonella
EAY8353497	99.394	1.36e-118	Salmonella enterica	type III secretion system translocator chaperone SicA	100	1	165	165	Bacteria; Proteobacteria; Gammaproteobacteria; Enterobacterales; Enterobacteriaceae; Salmonella
WP_016505588	99.394	1.38e-118	Salmonella enterica	SycD/LcrH family type III secretion system chaperone SicA	100	1	165	165	Bacteria; Proteobacteria; Gammaproteobacteria; Enterobacterales; Enterobacteriaceae; Salmonella
EAA8821394	99.394	1.51e-118	Salmonella enterica	type III secretion system translocator chaperone SicA	100	1	165	165	Bacteria; Proteobacteria; Gammaproteobacteria; Enterobacterales; Enterobacteriaceae; Salmonella
EFS1267178	99.394	1.51e-118	Salmonella enterica	type III secretion system translocator chaperone SicA	100	1	165	165	Bacteria; Proteobacteria; Gammaproteobacteria; Enterobacterales; Enterobacteriaceae; Salmonella
EAN2614589	99.394	1.51e-118	Salmonella enterica	type III secretion system translocator chaperone SicA	100	1	165	165	Bacteria; Proteobacteria; Gammaproteobacteria; Enterobacterales; Enterobacteriaceae; Salmonella
EBS1748232	99.394	1.66e-118	Salmonella enterica subsp. enterica serovar Infantis	type III secretion system translocator chaperone SicA	100	1	165	165	Bacteria; Proteobacteria; Gammaproteobacteria; Enterobacterales; Enterobacteriaceae; Salmonella
EAS1911282	99.394	1.8e-118	Salmonella enterica	type III secretion system translocator chaperone SicA	100	1	165	165	Bacteria; Proteobacteria; Gammaproteobacteria; Enterobacterales; Enterobacteriaceae; Salmonella
EDS4735600	99.394	1.9e-118	Salmonella enterica subsp. enterica serovar Oranienburg	type III secretion system translocator chaperone SicA	100	1	165	165	Bacteria; Proteobacteria; Gammaproteobacteria; Enterobacterales; Enterobacteriaceae; Salmonella
EAS1798498	99.394	2.61e-118	Salmonella enterica	type III secretion system translocator chaperone SicA	100	1	165	165	Bacteria; Proteobacteria; Gammaproteobacteria; Enterobacterales; Enterobacteriaceae; Salmonella
EDI4660672	99.394	2.67e-118	Salmonella enterica subsp. enterica serovar Muenchen	type III secretion system translocator chaperone SicA	100	1	165	165	Bacteria; Proteobacteria; Gammaproteobacteria; Enterobacterales; Enterobacteriaceae; Salmonella
EGF1931357	99.394	2.69e-118	Salmonella enterica	type III secretion system translocator chaperone SicA	100	1	165	165	Bacteria; Proteobacteria; Gammaproteobacteria; Enterobacterales; Enterobacteriaceae; Salmonella
EGD6643681	99.394	2.78e-118	Salmonella enterica subsp. enterica serovar Berta	type III secretion system translocator chaperone SicA	100	1	165	165	Bacteria; Proteobacteria; Gammaproteobacteria; Enterobacterales; Enterobacteriaceae; Salmonella
ECI9624288	99.394	2.78e-118	Salmonella enterica	type III secretion system translocator chaperone SicA	100	1	165	165	Bacteria; Proteobacteria; Gammaproteobacteria; Enterobacterales; Enterobacteriaceae; Salmonella
ECZ5301984	99.394	3.58e-118	Salmonella enterica subsp. enterica serovar Tennessee	type III secretion system translocator chaperone SicA	100	1	165	165	Bacteria; Proteobacteria; Gammaproteobacteria; Enterobacterales; Enterobacteriaceae; Salmonella
ECO7746887	99.394	3.58e-118	Salmonella enterica	type III secretion system translocator chaperone SicA	100	1	165	165	Bacteria; Proteobacteria; Gammaproteobacteria; Enterobacterales; Enterobacteriaceae; Salmonella
EAB4673714	99.394	3.58e-118	Salmonella enterica	type III secretion system translocator chaperone SicA	100	1	165	165	Bacteria; Proteobacteria; Gammaproteobacteria; Enterobacterales; Enterobacteriaceae; Salmonella
EAA9184365	99.394	3.83e-118	Salmonella enterica	type III secretion system translocator chaperone SicA	100	1	165	165	Bacteria; Proteobacteria; Gammaproteobacteria; Enterobacterales; Enterobacteriaceae; Salmonella
EAS3606055	99.394	3.83e-118	Salmonella enterica	type III secretion system translocator chaperone SicA	100	1	165	165	Bacteria; Proteobacteria; Gammaproteobacteria; Enterobacterales; Enterobacteriaceae; Salmonella
EAC0925325	99.379	5.48e-116	Salmonella enterica subsp. enterica	type III secretion system translocator chaperone SicA	98	1	161	161	Bacteria; Proteobacteria; Gammaproteobacteria; Enterobacterales; Enterobacteriaceae; Salmonella
WP_079950386	99.333	2.8e-107	Salmonella enterica	SycD/LcrH family type III secretion system chaperone SicA	91	1	150	150	Bacteria; Proteobacteria; Gammaproteobacteria; Enterobacterales; Enterobacteriaceae; Salmonella
VEB49649	99.091	1.12e-76	Salmonella enterica subsp. enterica serovar Havana	Type III secretion chaperone protein for YopD(SycD)	67	1	110	119	Bacteria; Proteobacteria; Gammaproteobacteria; Enterobacterales; Enterobacteriaceae; Salmonella
EDX5702980	98.788	7.22e-119	Salmonella enterica subsp. houtenae	type III secretion system translocator chaperone SicA	100	1	165	165	Bacteria; Proteobacteria; Gammaproteobacteria; Enterobacterales; Enterobacteriaceae; Salmonella
WP_038394673	98.788	1.56e-118	Salmonella enterica	SycD/LcrH family type III secretion system chaperone SicA	100	1	165	165	Bacteria; Proteobacteria; Gammaproteobacteria; Enterobacterales; Enterobacteriaceae; Salmonella
EAZ1582729	98.788	2.58e-118	Salmonella enterica	type III secretion system translocator chaperone SicA	100	1	165	165	Bacteria; Proteobacteria; Gammaproteobacteria; Enterobacterales; Enterobacteriaceae; Salmonella
EDS5956522	98.788	3.36e-118	Salmonella enterica subsp. enterica	type III secretion system translocator chaperone SicA	100	1	165	165	Bacteria; Proteobacteria; Gammaproteobacteria; Enterobacterales; Enterobacteriaceae; Salmonella
WP_109254253	98.788	6e-118	Salmonella enterica	SycD/LcrH family type III secretion system chaperone SicA	100	1	165	165	Bacteria; Proteobacteria; Gammaproteobacteria; Enterobacterales; Enterobacteriaceae; Salmonella
EAR5802369	98.788	1.07e-117	Salmonella enterica	type III secretion system translocator chaperone SicA	100	1	165	165	Bacteria; Proteobacteria; Gammaproteobacteria; Enterobacterales; Enterobacteriaceae; Salmonella
AZK49836	98.701	8.13e-110	Salmonella enterica subsp. enterica serovar Derby	type III secretion system translocator chaperone SicA	93	1	154	160	Bacteria; Proteobacteria; Gammaproteobacteria; Enterobacterales; Enterobacteriaceae; Salmonella
ETC76441	97.345	1.04e-77	Salmonella enterica subsp. enterica serovar Cerro str. 5569	chaperone protein SicA	68	1	113	116	Bacteria; Proteobacteria; Gammaproteobacteria; Enterobacterales; Enterobacteriaceae; Salmonella
SUH02144	97.345	1.2e-77	Salmonella enterica subsp. enterica	Type III secretion chaperone protein for YopD(SycD)	68	1	113	116	Bacteria; Proteobacteria; Gammaproteobacteria; Enterobacterales; Enterobacteriaceae; Salmonella
SUG71801	96.46	8.06e-77	Salmonella enterica subsp. enterica	Type III secretion chaperone protein for YopD(SycD)	68	1	113	116	Bacteria; Proteobacteria; Gammaproteobacteria; Enterobacterales; Enterobacteriaceae; Salmonella
EGH8608951	94.828	9.21e-117	Salmonella enterica	type III secretion system translocator chaperone SicA	100	1	174	174	Bacteria; Proteobacteria; Gammaproteobacteria; Enterobacterales; Enterobacteriaceae; Salmonella
MBJ5738794	93.333	2.26e-108	Salmonella enterica subsp. enterica serovar Agona	type III secretion system translocator chaperone SicA	100	1	154	154	Bacteria; Proteobacteria; Gammaproteobacteria; Enterobacterales; Enterobacteriaceae; Salmonella
WP_036954233	80.255	1.45e-91	Providencia alcalifaciens PAL-3	type III secretion system translocator chaperone SicA	95	10	165	166	Bacteria; Proteobacteria; Gammaproteobacteria; Enterobacterales; Morganellaceae; Providencia
WP_081548835	80	2.65e-95	Chromobacterium haemolyticum strain HSC-31F16	type III secretion system translocator chaperone SicA	100	1	165	167	Bacteria; Proteobacteria; Betaproteobacteria; Neisseriales; Chromobacteriaceae; Chromobacterium
WP_107798949	80	2.89e-95	Chromobacterium sp. Panama	type III secretion system translocator chaperone SicA	100	1	165	167	Bacteria; Proteobacteria; Betaproteobacteria; Neisseriales; Chromobacteriaceae; Chromobacterium
WP_043640891	80	4.11e-95	Chromobacterium	MULTISPECIES: type III secretion system translocator chaperone SicA	100	1	165	167	Bacteria; Proteobacteria; Betaproteobacteria; Neisseriales; Chromobacteriaceae; Chromobacterium
WP_081542762	80	9.16e-94	Chromobacterium violaceum	type III secretion system translocator chaperone SicA	100	1	165	167	Bacteria; Proteobacteria; Betaproteobacteria; Neisseriales; Chromobacteriaceae; Chromobacterium
WP_011136167	80	1.52e-93	Chromobacterium violaceum	type III secretion system translocator chaperone SicA	100	1	165	167	Bacteria; Proteobacteria; Betaproteobacteria; Neisseriales; Chromobacteriaceae; Chromobacterium
WP_081572183	80	2.86e-93	Chromobacterium violaceum	type III secretion system translocator chaperone SicA	100	1	165	167	Bacteria; Proteobacteria; Betaproteobacteria; Neisseriales; Chromobacteriaceae; Chromobacterium
WP_019103389	79.394	1.6e-94	Chromobacterium	MULTISPECIES: type III secretion system translocator chaperone SicA	100	1	165	167	Bacteria; Proteobacteria; Betaproteobacteria; Neisseriales; Chromobacteriaceae; Chromobacterium
WP_203390709	79.394	2.13e-94	Chromobacterium haemolyticum	type III secretion system translocator chaperone SicA	100	1	165	167	Bacteria; Proteobacteria; Betaproteobacteria; Neisseriales; Chromobacteriaceae; Chromobacterium
WP_103316668	79.394	6.17e-93	unclassified Chromobacterium	MULTISPECIES: type III secretion system translocator chaperone SicA	100	1	165	167	Bacteria; Proteobacteria; Betaproteobacteria; Neisseriales; Chromobacteriaceae; Chromobacterium
WP_191186052	78.788	6.96e-94	Chromobacterium rhizoryzae	type III secretion system translocator chaperone SicA	100	1	165	167	Bacteria; Proteobacteria; Betaproteobacteria; Neisseriales; Chromobacteriaceae; Chromobacterium
WP_071113128	78.788	1.64e-93	Chromobacterium sphagni	type III secretion system translocator chaperone SicA	100	1	165	167	Bacteria; Proteobacteria; Betaproteobacteria; Neisseriales; Chromobacteriaceae; Chromobacterium
WP_101708459	78.788	1.52e-92	Chromobacterium sp. ATCC 53434	type III secretion system translocator chaperone SicA	100	1	165	167	Bacteria; Proteobacteria; Betaproteobacteria; Neisseriales; Chromobacteriaceae; Chromobacterium
WP_036979256	78.344	4.11e-91	Providencia alcalifaciens	type III secretion system translocator chaperone SicA	95	10	166	166	Bacteria; Proteobacteria; Gammaproteobacteria; Enterobacterales; Morganellaceae; Providencia
MBM2885038	78.182	4.64e-93	Chromobacterium phragmitis	type III secretion system translocator chaperone SicA	100	1	165	167	Bacteria; Proteobacteria; Betaproteobacteria; Neisseriales; Chromobacteriaceae; Chromobacterium
WP_071116871	78.182	6.04e-93	Chromobacterium sphagni	type III secretion system translocator chaperone SicA	100	1	165	167	Bacteria; Proteobacteria; Betaproteobacteria; Neisseriales; Chromobacteriaceae; Chromobacterium
WP_106076584	78.182	2.71e-92	Chromobacterium amazonense	type III secretion system translocator chaperone SicA	100	1	165	167	Bacteria; Proteobacteria; Betaproteobacteria; Neisseriales; Chromobacteriaceae; Chromobacterium
WP_059976891	78.182	3.81e-92	Burkholderia ubonensis	type III secretion system translocator chaperone SicA	100	1	165	167	Bacteria; Proteobacteria; Betaproteobacteria; Burkholderiales; Burkholderiaceae; Burkholderia
WP_154635814	77.707	2.04e-90	Providencia alcalifaciens	type III secretion system translocator chaperone SicA	95	10	166	166	Bacteria; Proteobacteria; Gammaproteobacteria; Enterobacterales; Morganellaceae; Providencia
WP_089487876	77.576	4.96e-93	Burkholderia sp. HI2714	type III secretion system translocator chaperone SicA	100	1	165	167	Bacteria; Proteobacteria; Betaproteobacteria; Burkholderiales; Burkholderiaceae; Burkholderia
WP_100292564	77.576	9.37e-92	Aeromonas cavernicola	type III secretion system translocator chaperone SicA	100	1	165	167	Bacteria; Proteobacteria; Gammaproteobacteria; Aeromonadales; Aeromonadaceae; Aeromonas
WP_043572081	77.576	5.59e-91	Chromobacterium	MULTISPECIES: type III secretion system translocator chaperone SicA	100	1	165	167	Bacteria; Proteobacteria; Betaproteobacteria; Neisseriales; Chromobacteriaceae; Chromobacterium
WP_175743443	76.97	1.66e-92	Burkholderia ambifaria	type III secretion system translocator chaperone SicA	100	1	165	167	Bacteria; Proteobacteria; Betaproteobacteria; Burkholderiales; Burkholderiaceae; Burkholderia
WP_060046346	76.97	2.4e-91	Burkholderia ubonensis	type III secretion system translocator chaperone SicA	100	1	165	167	Bacteria; Proteobacteria; Betaproteobacteria; Burkholderiales; Burkholderiaceae; Burkholderia
WP_152108688	76.97	1.08e-90	Plesiomonas shigelloides strain G5270	type III secretion system translocator chaperone SicA	100	1	165	167	Bacteria; Proteobacteria; Gammaproteobacteria; Enterobacterales; Plesiomonas
QBJ27730	76.364	4.3e-90	Plesiomonas shigelloides	SpaT	100	1	165	167	Bacteria; Proteobacteria; Gammaproteobacteria; Enterobacterales; Plesiomonas
WP_166440477	75.758	4.21e-89	Chromobacterium vaccinii	type III secretion system translocator chaperone SicA	100	1	165	167	Bacteria; Proteobacteria; Betaproteobacteria; Neisseriales; Chromobacteriaceae; Chromobacterium
WP_059763877	75.152	3.06e-91	Burkholderia ubonensis	type III secretion system translocator chaperone SicA	100	1	165	167	Bacteria; Proteobacteria; Betaproteobacteria; Burkholderiales; Burkholderiaceae; Burkholderia
WP_060182663	75.152	8.21e-91	Burkholderia ubonensis	type III secretion system translocator chaperone SicA	100	1	165	167	Bacteria; Proteobacteria; Betaproteobacteria; Burkholderiales; Burkholderiaceae; Burkholderia
WP_021477908	75.152	1.15e-88	Chromobacteriaceae	MULTISPECIES: type III secretion system translocator chaperone SicA	100	1	165	167	Bacteria; Proteobacteria; Betaproteobacteria; Neisseriales; Chromobacteriaceae
WP_135317907	75.152	1.18e-88	Serratia proteamaculans strain D2.2	type III secretion system translocator chaperone SicA	100	1	165	165	Bacteria; Proteobacteria; Gammaproteobacteria; Enterobacterales; Yersiniaceae; Serratia
WP_060054374	74.545	4.03e-90	Burkholderia ubonensis	type III secretion system translocator chaperone SicA	100	1	165	167	Bacteria; Proteobacteria; Betaproteobacteria; Burkholderiales; Burkholderiaceae; Burkholderia
WP_059898803	74.545	6.52e-90	Burkholderia ubonensis	type III secretion system translocator chaperone SicA	100	1	165	167	Bacteria; Proteobacteria; Betaproteobacteria; Burkholderiales; Burkholderiaceae; Burkholderia
WP_104946876	74.545	2.93e-88	Chromobacterium vaccinii	type III secretion system translocator chaperone SicA	100	1	165	167	Bacteria; Proteobacteria; Betaproteobacteria; Neisseriales; Chromobacteriaceae; Chromobacterium
WP_059784115	74.39	2.77e-89	Burkholderia ubonensis	type III secretion system translocator chaperone SicA	99	1	164	167	Bacteria; Proteobacteria; Betaproteobacteria; Burkholderiales; Burkholderiaceae; Burkholderia
WP_114063048	73.333	4.8e-87	Chromobacterium phragmitis	type III secretion system translocator chaperone SicA	100	1	165	168	Bacteria; Proteobacteria; Betaproteobacteria; Neisseriales; Chromobacteriaceae; Chromobacterium
WP_125972069	70.807	1.65e-81	Iodobacter sp. H11R3	type III secretion system translocator chaperone SicA	98	5	165	167	Bacteria; Proteobacteria; Betaproteobacteria; Neisseriales; Chromobacteriaceae; Iodobacter
WP_115226584	70.303	1.65e-82	Iodobacter fluviatilis DSM 3764	type III secretion system translocator chaperone SicA	100	1	165	165	Bacteria; Proteobacteria; Betaproteobacteria; Neisseriales; Chromobacteriaceae; Iodobacter
WP_130105158	70.303	2.53e-82	Iodobacter fluviatilis	type III secretion system translocator chaperone SicA	100	1	165	165	Bacteria; Proteobacteria; Betaproteobacteria; Neisseriales; Chromobacteriaceae; Iodobacter
WP_112026804	69.388	2.09e-72	Escherichia coli	type III secretion system translocator chaperone SicA	89	3	149	166	Bacteria; Proteobacteria; Gammaproteobacteria; Enterobacterales; Enterobacteriaceae; Escherichia
WP_160440350	68.707	8.22e-72	Escherichia coli	type III secretion system translocator chaperone SicA	89	3	149	166	Bacteria; Proteobacteria; Gammaproteobacteria; Enterobacterales; Enterobacteriaceae; Escherichia
EBJ0540253	68.707	9.79e-72	Salmonella enterica	CesD/SycD/LcrH family type III secretion system chaperone	89	3	149	166	Bacteria; Proteobacteria; Gammaproteobacteria; Enterobacterales; Enterobacteriaceae; Salmonella
WP_000368102	68.707	1.14e-71	Escherichia	MULTISPECIES: type III secretion system translocator chaperone SicA	89	3	149	166	Bacteria; Proteobacteria; Gammaproteobacteria; Enterobacterales; Enterobacteriaceae; Escherichia
WP_089552188	68.707	1.73e-71	Escherichia coli	type III secretion system translocator chaperone SicA	89	3	149	166	Bacteria; Proteobacteria; Gammaproteobacteria; Enterobacterales; Enterobacteriaceae; Escherichia
MBI0697725	68.243	7.45e-72	Escherichia coli	type III secretion system translocator chaperone SicA	90	3	150	166	Bacteria; Proteobacteria; Gammaproteobacteria; Enterobacterales; Enterobacteriaceae; Escherichia
EER9981236	68.027	2.13e-71	Escherichia coli	type III secretion system translocator chaperone SicA	89	3	149	166	Bacteria; Proteobacteria; Gammaproteobacteria; Enterobacterales; Enterobacteriaceae; Escherichia
HAV9130720	68.027	3.2e-71	Escherichia coli	type III secretion system translocator chaperone SicA	89	3	149	166	Bacteria; Proteobacteria; Gammaproteobacteria; Enterobacterales; Enterobacteriaceae; Escherichia
WP_021564162	68.027	5.39e-70	Escherichia coli	type III secretion system translocator chaperone SicA	89	3	149	166	Bacteria; Proteobacteria; Gammaproteobacteria; Enterobacterales; Enterobacteriaceae; Escherichia
WP_059881092	67.879	1.08e-81	Burkholderia ubonensis	type III secretion system translocator chaperone SicA	100	1	165	167	Bacteria; Proteobacteria; Betaproteobacteria; Burkholderiales; Burkholderiaceae; Burkholderia
EDS3841743	67.879	1.19e-81	Salmonella enterica	type III secretion system translocator chaperone SicA	100	1	165	168	Bacteria; Proteobacteria; Gammaproteobacteria; Enterobacterales; Enterobacteriaceae; Salmonella
MXF44687	67.763	2.25e-71	Escherichia coli	type III secretion system translocator chaperone SicA	92	1	150	160	Bacteria; Proteobacteria; Gammaproteobacteria; Enterobacterales; Enterobacteriaceae; Escherichia
EFC5138885	67.568	2.74e-71	Escherichia coli	type III secretion system translocator chaperone SicA	90	3	150	166	Bacteria; Proteobacteria; Gammaproteobacteria; Enterobacterales; Enterobacteriaceae; Escherichia
WP_089628565	67.568	4.11e-71	Escherichia	MULTISPECIES: type III secretion system translocator chaperone SicA	90	3	150	166	Bacteria; Proteobacteria; Gammaproteobacteria; Enterobacterales; Enterobacteriaceae; Escherichia
WP_096925790	67.568	4.34e-71	Escherichia	MULTISPECIES: type III secretion system translocator chaperone SicA	90	3	150	166	Bacteria; Proteobacteria; Gammaproteobacteria; Enterobacterales; Enterobacteriaceae; Escherichia
WP_180418581	67.347	6.44e-71	Escherichia coli	type III secretion system translocator chaperone SicA	89	3	149	166	Bacteria; Proteobacteria; Gammaproteobacteria; Enterobacterales; Enterobacteriaceae; Escherichia
WP_176360323	66.917	8.64e-60	Burkholderia pseudomallei	SycD/LcrH family type III secretion system chaperone BicA, partial	81	1	133	149	Bacteria; Proteobacteria; Betaproteobacteria; Burkholderiales; Burkholderiaceae; Burkholderia
HAX3344533	66.892	1.63e-70	Escherichia coli	type III secretion system translocator chaperone SicA	90	3	150	166	Bacteria; Proteobacteria; Gammaproteobacteria; Enterobacterales; Enterobacteriaceae; Escherichia
WP_031570184	66.892	4.15e-70	Salmonella enterica	type III secretion system translocator chaperone SicA	90	3	150	166	Bacteria; Proteobacteria; Gammaproteobacteria; Enterobacterales; Enterobacteriaceae; Salmonella
EBP8105791	66.667	8.5e-64	Salmonella enterica	type III secretion system translocator chaperone SicA	82	3	137	137	Bacteria; Proteobacteria; Gammaproteobacteria; Enterobacterales; Enterobacteriaceae; Salmonella
RXZ38339	66.456	3.99e-68	Oxalobacteraceae bacterium CAVE-383	type III secretion system translocator chaperone SicA	92	27	184	184	Bacteria; Proteobacteria; Betaproteobacteria; Burkholderiales; Oxalobacteraceae;
EBI9247900	66.216	1.86e-69	Salmonella enterica	CesD/SycD/LcrH family type III secretion system chaperone	90	3	150	166	Bacteria; Proteobacteria; Gammaproteobacteria; Enterobacterales; Enterobacteriaceae; Salmonella
WP_044128150	66.216	2.1e-69	Salmonella enterica	type III secretion system translocator chaperone SicA	90	3	150	166	Bacteria; Proteobacteria; Gammaproteobacteria; Enterobacterales; Enterobacteriaceae; Salmonella
ECR1919437	66.216	2.24e-69	Salmonella enterica subsp. enterica	type III secretion system translocator chaperone SicA	90	3	150	166	Bacteria; Proteobacteria; Gammaproteobacteria; Enterobacterales; Enterobacteriaceae; Salmonella
EDS6428744	66.216	5.93e-69	Salmonella enterica subsp. enterica	type III secretion system translocator chaperone SicA	90	3	150	166	Bacteria; Proteobacteria; Gammaproteobacteria; Enterobacterales; Enterobacteriaceae; Salmonella
EDE2462459	66.216	1.57e-68	Salmonella enterica subsp. enterica	type III secretion system translocator chaperone SicA	90	3	150	166	Bacteria; Proteobacteria; Gammaproteobacteria; Enterobacterales; Enterobacteriaceae; Salmonella
WP_046155943	66.061	2.17e-74	Chromobacterium vaccinii	type III secretion system translocator chaperone SicA	100	1	165	167	Bacteria; Proteobacteria; Betaproteobacteria; Neisseriales; Chromobacteriaceae; Chromobacterium
ECI2791875	65.986	7.39e-69	Salmonella enterica subsp. enterica serovar Give	type III secretion system translocator chaperone SicA	89	3	149	166	Bacteria; Proteobacteria; Gammaproteobacteria; Enterobacterales; Enterobacteriaceae; Salmonella
WP_162364186	65.806	1.18e-74	Acerihabitans arboris strain SAP-6	type III secretion system translocator chaperone SicA	94	1	155	168	Bacteria; Proteobacteria; Gammaproteobacteria; Enterobacterales; Pectobacteriaceae; Acerihabitans
WP_203520951	65.644	2.65e-75	Sodalis sp. dw_23	type III secretion system translocator chaperone SicA	99	1	163	168	Bacteria; Proteobacteria; Gammaproteobacteria; Enterobacterales; Bruguierivoracaceae; Sodalis
WP_072549590	65.644	7.65e-75	Candidatus Fukatsuia symbiotica strain 5D	type III secretion system translocator chaperone SicA	99	1	163	163	Bacteria; Proteobacteria; Gammaproteobacteria; Enterobacterales; Yersiniaceae; Candidatus Fukatsuia
WP_136991042	65.644	2.15e-74	Martelella alba strain BGMRC 2031	type III secretion system translocator chaperone SicA	99	1	163	168	Bacteria; Proteobacteria; Gammaproteobacteria; Enterobacterales; Bruguierivoracaceae; Bruguierivorax
WP_167810309	65.541	4.91e-65	Yokenella regensburgei strain W13	type III secretion system translocator chaperone SicA	90	7	154	161	Bacteria; Proteobacteria; Gammaproteobacteria; Enterobacterales; Enterobacteriaceae; Yokenella
WP_171803637	65.138	1.58e-47	Shigella sonnei	SycD/LcrH family type III secretion system chaperone IpgC, partial	65	4	112	112	Bacteria; Proteobacteria; Gammaproteobacteria; Enterobacterales; Enterobacteriaceae; Shigella
WP_189535714	65.101	2.23e-62	Paludibacterium paludis KCTC 32182	type III secretion system translocator chaperone SicA	90	14	161	165	Bacteria; Proteobacteria; Betaproteobacteria; Neisseriales; Chromobacteriaceae; Paludibacterium
AAU46006	65	2.48e-61	Burkholderia mallei ATCC 23344	type III secretion chaperone BicA	85	1	140	156	Bacteria; Proteobacteria; Betaproteobacteria; Burkholderiales; Burkholderiaceae; Burkholderia
HAW2506188	64.815	1.07e-71	Escherichia coli	type III secretion system translocator chaperone SicA	97	3	164	166	Bacteria; Proteobacteria; Gammaproteobacteria; Enterobacterales; Enterobacteriaceae; Escherichia
EFY5277663	64.815	1.89e-44	Shigella sonnei	type III secretion system translocator chaperone IpgC	65	1	108	112	Bacteria; Proteobacteria; Gammaproteobacteria; Enterobacterales; Enterobacteriaceae; Shigella
EGE2134095	64.706	1.45e-40	Shigella sonnei	CesD/SycD/LcrH family type III secretion system chaperone	62	1	102	106	Bacteria; Proteobacteria; Gammaproteobacteria; Enterobacterales; Enterobacteriaceae; Shigella
WP_052969720	64.646	2.42e-38	Shigella sonnei	SycD/LcrH family type III secretion system chaperone IpgC, partial	60	1	99	103	Bacteria; Proteobacteria; Gammaproteobacteria; Enterobacterales; Enterobacteriaceae; Shigella
EFB1493030	64.615	1.51e-57	Escherichia coli	type III secretion system translocator chaperone SicA	79	1	130	134	Bacteria; Proteobacteria; Gammaproteobacteria; Enterobacterales; Enterobacteriaceae; Escherichia
EFP7452045	64.615	1.74e-57	Shigella sonnei	type III secretion system translocator chaperone IpgC	79	2	131	135	Bacteria; Proteobacteria; Gammaproteobacteria; Enterobacterales; Enterobacteriaceae; Shigella
EBH8768141	64.557	2.27e-75	Salmonella enterica subsp. enterica serovar Freetown	type III secretion system translocator chaperone SicA	96	1	158	160	Bacteria; Proteobacteria; Gammaproteobacteria; Enterobacterales; Enterobacteriaceae; Salmonella
EFZ7260684	64.545	3.21e-45	Shigella sonnei	type III secretion system translocator chaperone IpgC	67	1	110	114	Bacteria; Proteobacteria; Gammaproteobacteria; Enterobacterales; Enterobacteriaceae; Shigella
WP_077137229	64.486	8.6e-46	Shigella sonnei	SycD/LcrH family type III secretion system chaperone IpgC, partial	64	4	110	110	Bacteria; Proteobacteria; Gammaproteobacteria; Enterobacterales; Enterobacteriaceae; Shigella
WP_132925314	64.458	1.74e-74	Sodalis sp. 159R	type III secretion system translocator chaperone SicA	100	1	166	168	Bacteria; Proteobacteria; Gammaproteobacteria; Enterobacterales; Bruguierivoracaceae; Sodalis
EFP7503832	64.407	4.28e-50	Shigella sonnei	type III secretion system translocator chaperone IpgC	72	2	119	123	Bacteria; Proteobacteria; Gammaproteobacteria; Enterobacterales; Enterobacteriaceae; Shigella
EFY4910335	64.356	1.73e-39	Shigella sonnei	type III secretion system translocator chaperone IpgC	61	1	101	105	Bacteria; Proteobacteria; Gammaproteobacteria; Enterobacterales; Enterobacteriaceae; Shigella
EFY1163923	64.341	1.77e-56	Shigella flexneri	type III secretion system translocator chaperone SicA	78	1	129	133	Bacteria; Proteobacteria; Gammaproteobacteria; Enterobacterales; Enterobacteriaceae; Shigella
EFX6439485	64.286	2.15e-46	Shigella sonnei	CesD/SycD/LcrH family type III secretion system chaperone	68	1	112	116	Bacteria; Proteobacteria; Gammaproteobacteria; Enterobacterales; Enterobacteriaceae; Shigella
HAN6096190	64.198	1.83e-71	Escherichia coli	type III secretion system translocator chaperone SicA	97	3	164	166	Bacteria; Proteobacteria; Gammaproteobacteria; Enterobacterales; Enterobacteriaceae; Escherichia
WP_148160430	64.122	1.71e-57	Shigella sonnei	SycD/LcrH family type III secretion system chaperone IpgC, partial	79	1	131	132	Bacteria; Proteobacteria; Gammaproteobacteria; Enterobacterales; Enterobacteriaceae; Shigella
EFZ0845118	64.103	2.88e-49	Shigella flexneri	type III secretion system translocator chaperone IpgC	71	1	117	121	Bacteria; Proteobacteria; Gammaproteobacteria; Enterobacterales; Enterobacteriaceae; Shigella
WP_074656420	64.078	7.35e-44	Escherichia coli	SycD/LcrH family type III secretion system chaperone IpgC, partial	62	4	106	106	Bacteria; Proteobacteria; Gammaproteobacteria; Enterobacterales; Enterobacteriaceae; Escherichia
EFY1576874	63.964	1.56e-45	Shigella sonnei	CesD/SycD/LcrH family type III secretion system chaperone	67	1	111	115	Bacteria; Proteobacteria; Gammaproteobacteria; Enterobacterales; Enterobacteriaceae; Shigella
EFX7373225	63.934	3.61e-52	Shigella sonnei	type III secretion system translocator chaperone SicA	74	1	122	126	Bacteria; Proteobacteria; Gammaproteobacteria; Enterobacterales; Enterobacteriaceae; Shigella
WP_107405404	63.889	2.08e-45	Shigella sp. SHS-5	SycD/LcrH family type III secretion system chaperone IpgC, partial	65	4	111	111	Bacteria; Proteobacteria; Gammaproteobacteria; Enterobacterales; Enterobacteriaceae; Shigella
EAB1430485	63.793	2.35e-48	Shigella sonnei	CesD/SycD/LcrH family type III secretion system chaperone	70	1	116	120	Bacteria; Proteobacteria; Gammaproteobacteria; Enterobacterales; Enterobacteriaceae; Shigella
MBF3541915	63.78	7.68e-56	Burkholderia pseudomallei	SycD/LcrH family type III secretion system chaperone BicA	77	9	135	135	Bacteria; Proteobacteria; Betaproteobacteria; Burkholderiales; Burkholderiaceae; Burkholderia
EFV7662520	63.78	5.52e-55	Shigella flexneri	type III secretion system translocator chaperone IpgC	77	1	127	131	Bacteria; Proteobacteria; Gammaproteobacteria; Enterobacterales; Enterobacteriaceae; Shigella
AAZ22352	63.78	1.95e-55	Shigella dysenteriae	IppI virulence protein, partial	76	4	130	130	Bacteria; Proteobacteria; Gammaproteobacteria; Enterobacterales; Enterobacteriaceae; Shigella
EFG8885934	63.717	8.08e-47	Escherichia coli	type III secretion system translocator chaperone IpgC	68	2	114	118	Bacteria; Proteobacteria; Gammaproteobacteria; Enterobacterales; Enterobacteriaceae; Escherichia
WP_052982027	63.704	9.57e-60	Shigella sonnei	SycD/LcrH family type III secretion system chaperone IpgC	82	2	136	140	Bacteria; Proteobacteria; Gammaproteobacteria; Enterobacterales; Enterobacteriaceae; Shigella
WP_074656439	63.704	1.23e-59	Enterobacteriaceae	MULTISPECIES: SycD/LcrH family type III secretion system chaperone IpgC, partial	82	1	135	139	Bacteria; Proteobacteria; Gammaproteobacteria; Enterobacterales; Enterobacteriaceae
EFW0947899	63.636	1.01e-57	Shigella sonnei	type III secretion system translocator chaperone IpgC	80	1	132	136	Bacteria; Proteobacteria; Gammaproteobacteria; Enterobacterales; Enterobacteriaceae; Shigella
WP_052984369	63.492	2.29e-54	Shigella sonnei	SycD/LcrH family type III secretion system chaperone IpgC, partial	76	1	126	130	Bacteria; Proteobacteria; Gammaproteobacteria; Enterobacterales; Enterobacteriaceae; Shigella
EFW6897451	63.478	1.78e-47	Shigella sonnei	CesD/SycD/LcrH family type III secretion system chaperone	70	1	115	119	Bacteria; Proteobacteria; Gammaproteobacteria; Enterobacterales; Enterobacteriaceae; Shigella
WP_156672153	63.433	7.03e-59	Shigella flexneri	SycD/LcrH family type III secretion system chaperone IpgC, partial	81	1	134	138	Bacteria; Proteobacteria; Gammaproteobacteria; Enterobacterales; Enterobacteriaceae; Shigella
EFZ7749541	63.333	2.75e-51	Shigella sonnei	type III secretion system translocator chaperone IpgC	72	4	123	123	Bacteria; Proteobacteria; Gammaproteobacteria; Enterobacterales; Enterobacteriaceae; Shigella
WP_059577641	63.265	5.13e-63	Burkholderia sp. MSMB0266	MULTISPECIES: type III secretion system translocator chaperone SicA	89	9	155	173	Bacteria; Proteobacteria; Betaproteobacteria; Burkholderiales; Burkholderiaceae; Burkholderia
WP_039071915	63.2	1.17e-53	Shigella genomosp. SF-2015	SycD/LcrH family type III secretion system chaperone IpgC, partial	76	1	125	129	Bacteria; Proteobacteria; Gammaproteobacteria; Enterobacterales; Enterobacteriaceae; Shigella
WP_065404787	63.158	2.85e-58	Shigella sonnei	SycD/LcrH family type III secretion system chaperone IpgC, partial	81	1	133	137	Bacteria; Proteobacteria; Gammaproteobacteria; Enterobacterales; Enterobacteriaceae; Shigella
EGD9867241	62.903	8.05e-53	Shigella sonnei	CesD/SycD/LcrH family type III secretion system chaperone	75	1	124	128	Bacteria; Proteobacteria; Gammaproteobacteria; Enterobacterales; Enterobacteriaceae; Shigella
WP_073692127	62.774	3.77e-60	Shigella boydii	SycD/LcrH family type III secretion system chaperone IpgC	83	5	141	145	Bacteria; Proteobacteria; Gammaproteobacteria; Enterobacterales; Enterobacteriaceae; Shigella
WP_108439720	62.733	2.39e-71	Glaciimonas sp. PCH181	type III secretion system translocator chaperone SicA	98	14	174	186	Bacteria; Proteobacteria; Betaproteobacteria; Burkholderiales; Oxalobacteraceae; Glaciimonas
HAK5293736	62.658	1.35e-73	Salmonella enterica	type III secretion system translocator chaperone SicA	96	1	158	160	Bacteria; Proteobacteria; Gammaproteobacteria; Enterobacterales; Enterobacteriaceae; Salmonella
WP_043176798	62.5	1.46e-46	Burkholderia ambifaria	SycD/LcrH family type III secretion system chaperone, partial	68	14	125	126	Bacteria; Proteobacteria; Betaproteobacteria; Burkholderiales; Burkholderiaceae; Burkholderia
WP_150566288	62.416	8.95e-64	Pandoraea morbifera LMG 31116	type III secretion system translocator chaperone SicA	90	7	155	188	Bacteria; Proteobacteria; Betaproteobacteria; Burkholderiales; Burkholderiaceae; Pandoraea
WP_145864925	62.416	1.46e-63	Pandoraea pnomenusa	type III secretion system translocator chaperone SicA	90	7	155	194	Bacteria; Proteobacteria; Betaproteobacteria; Burkholderiales; Burkholderiaceae; Pandoraea
VVD87854	62.416	3.18e-61	Pandoraea morbifera	Chaperone protein SicA	90	240	388	421	Bacteria; Proteobacteria; Betaproteobacteria; Burkholderiales; Burkholderiaceae; Pandoraea
WP_174217583	62.238	3.16e-59	Providencia rustigianii	type III secretion system translocator chaperone SicA	87	2	144	160	Bacteria; Proteobacteria; Gammaproteobacteria; Enterobacterales; Morganellaceae; Providencia
WP_172597534	62.238	3.52e-59	Providencia rustigianii	type III secretion system translocator chaperone SicA	87	2	144	160	Bacteria; Proteobacteria; Gammaproteobacteria; Enterobacterales; Morganellaceae; Providencia
WP_080500821	62.143	1.22e-56	Burkholderia pseudomallei	type III secretion system translocator chaperone SicA	85	16	155	179	Bacteria; Proteobacteria; Betaproteobacteria; Burkholderiales; Burkholderiaceae; Burkholderia
HBO23408	62.044	1.83e-56	Providencia sp.	CesD/SycD/LcrH family type III secretion system chaperone	83	21	157	166	Bacteria; Proteobacteria; Gammaproteobacteria; Enterobacterales; Morganellaceae; Providencia
WP_004525319	61.905	1.91e-62	Burkholderia pseudomallei	SycD/LcrH family type III secretion system chaperone BicA	89	9	155	171	Bacteria; Proteobacteria; Betaproteobacteria; Burkholderiales; Burkholderiaceae; Burkholderia
ABA53339	61.905	2.06e-62	Burkholderia pseudomallei 1710b	type III secretion low calcium response chaperone LcrH/SycD	89	4	150	166	Bacteria; Proteobacteria; Betaproteobacteria; Burkholderiales; Burkholderiaceae; Burkholderia
WP_025986213	61.905	2.54e-62	Burkholderia pseudomallei	SycD/LcrH family type III secretion system chaperone BicA	89	9	155	171	Bacteria; Proteobacteria; Betaproteobacteria; Burkholderiales; Burkholderiaceae; Burkholderia
WP_076833138	61.905	2.8e-62	Burkholderia pseudomallei	SycD/LcrH family type III secretion system chaperone BicA	89	9	155	171	Bacteria; Proteobacteria; Betaproteobacteria; Burkholderiales; Burkholderiaceae; Burkholderia
WP_004188618	61.905	3.33e-62	Burkholderia	MULTISPECIES: SycD/LcrH family type III secretion system chaperone BicA	89	9	155	171	Bacteria; Proteobacteria; Betaproteobacteria; Burkholderiales; Burkholderiaceae; Burkholderia
KEO66723	61.905	3.49e-62	Burkholderia pseudomallei MSHR5855	chaperone protein SicA	89	4	150	166	Bacteria; Proteobacteria; Betaproteobacteria; Burkholderiales; Burkholderiaceae; Burkholderia
WP_044354246	61.905	3.64e-62	Burkholderia pseudomallei	SycD/LcrH family type III secretion system chaperone BicA	89	9	155	171	Bacteria; Proteobacteria; Betaproteobacteria; Burkholderiales; Burkholderiaceae; Burkholderia
WP_038746761	61.905	3.72e-62	Burkholderia pseudomallei	SycD/LcrH family type III secretion system chaperone BicA	89	9	155	171	Bacteria; Proteobacteria; Betaproteobacteria; Burkholderiales; Burkholderiaceae; Burkholderia
WP_139898159	61.905	4.15e-62	Burkholderia pseudomallei	SycD/LcrH family type III secretion system chaperone BicA	89	9	155	171	Bacteria; Proteobacteria; Betaproteobacteria; Burkholderiales; Burkholderiaceae; Burkholderia
WP_085538948	61.905	4.63e-62	Burkholderia pseudomallei	SycD/LcrH family type III secretion system chaperone BicA	89	9	155	171	Bacteria; Proteobacteria; Betaproteobacteria; Burkholderiales; Burkholderiaceae; Burkholderia
WP_023358680	61.905	4.83e-62	Burkholderia pseudomallei	SycD/LcrH family type III secretion system chaperone BicA	89	9	155	171	Bacteria; Proteobacteria; Betaproteobacteria; Burkholderiales; Burkholderiaceae; Burkholderia
WP_010109496	61.905	5.95e-62	Burkholderia oklahomensis	SycD/LcrH family type III secretion system chaperone BicA	89	9	155	173	Bacteria; Proteobacteria; Betaproteobacteria; Burkholderiales; Burkholderiaceae; Burkholderia
WP_101662964	61.905	2.05e-61	Burkholderia pseudomallei	SycD/LcrH family type III secretion system chaperone BicA	89	9	155	171	Bacteria; Proteobacteria; Betaproteobacteria; Burkholderiales; Burkholderiaceae; Burkholderia
WP_171785380	61.832	4.44e-56	Shigella sonnei	SycD/LcrH family type III secretion system chaperone IpgC, partial	79	4	134	135	Bacteria; Proteobacteria; Gammaproteobacteria; Enterobacterales; Enterobacteriaceae; Shigella
WP_047908636	61.688	9.37e-64	Pandoraea faecigallinarum	type III secretion system translocator chaperone SicA	93	14	166	183	Bacteria; Proteobacteria; Betaproteobacteria; Burkholderiales; Burkholderiaceae; Pandoraea
HAY8730208	61.654	6.19e-57	Shigella flexneri	type III secretion system translocator chaperone IpgC	80	4	136	136	Bacteria; Proteobacteria; Gammaproteobacteria; Enterobacterales; Enterobacteriaceae; Shigella
ESU76029	61.481	9.2e-58	Shigella dysenteriae WRSd3	Type III secretion chaperone	81	4	138	138	Bacteria; Proteobacteria; Gammaproteobacteria; Enterobacterales; Enterobacteriaceae; Shigella
EFZ8363067	61.429	8.02e-60	Shigella sonnei	type III secretion system translocator chaperone IpgC	84	4	143	145	Bacteria; Proteobacteria; Gammaproteobacteria; Enterobacterales; Enterobacteriaceae; Shigella
HAY6020312	61.314	1.12e-58	Shigella sonnei	type III secretion system translocator chaperone IpgC	82	3	139	140	Bacteria; Proteobacteria; Gammaproteobacteria; Enterobacterales; Enterobacteriaceae; Shigella
EGK22682	61.314	1.14e-58	Shigella flexneri K-218	type III secretion low calcium response chaperone LcrH/SycD	82	4	140	140	Bacteria; Proteobacteria; Gammaproteobacteria; Enterobacterales; Enterobacteriaceae; Shigella
WP_122650717	61.224	8.45e-62	Burkholderia pseudomallei	SycD/LcrH family type III secretion system chaperone BicA	89	9	155	171	Bacteria; Proteobacteria; Betaproteobacteria; Burkholderiales; Burkholderiaceae; Burkholderia
WP_006028896	61.224	1.03e-61	Burkholderia	MULTISPECIES: SycD/LcrH family type III secretion system chaperone BicA	89	9	155	171	Bacteria; Proteobacteria; Betaproteobacteria; Burkholderiales; Burkholderiaceae; Burkholderia
WP_021251816	61.224	1.11e-61	Burkholderia pseudomallei	SycD/LcrH family type III secretion system chaperone BicA	89	9	155	171	Bacteria; Proteobacteria; Betaproteobacteria; Burkholderiales; Burkholderiaceae; Burkholderia
WP_066488330	61.224	2.75e-61	Burkholderia sp. BDU8	MULTISPECIES: SycD/LcrH family type III secretion system chaperone BicA	89	9	155	171	Bacteria; Proteobacteria; Betaproteobacteria; Burkholderiales; Burkholderiaceae; Burkholderia
MTC56875	61.224	1.52e-59	Providencia rustigianii	type III secretion system translocator chaperone SicA	89	11	157	173	Bacteria; Proteobacteria; Gammaproteobacteria; Enterobacterales; Morganellaceae; Providencia
MTC59640	61.224	1.81e-59	Providencia rustigianii	type III secretion system translocator chaperone SicA	89	11	157	173	Bacteria; Proteobacteria; Gammaproteobacteria; Enterobacterales; Morganellaceae; Providencia
EFK5321662	61.165	1.56e-39	Escherichia coli	tetratricopeptide repeat protein	62	1	103	107	Bacteria; Proteobacteria; Gammaproteobacteria; Enterobacterales; Enterobacteriaceae; Escherichia
WP_174980948	61.111	1.77e-68	Pandoraea capi	type III secretion system translocator chaperone SicA	98	7	167	169	Bacteria; Proteobacteria; Betaproteobacteria; Burkholderiales; Burkholderiaceae; Pandoraea
VVD90812	61.111	1.26e-65	Pandoraea capi	Chaperone protein SicA	98	301	461	463	Bacteria; Proteobacteria; Betaproteobacteria; Burkholderiales; Burkholderiaceae; Pandoraea
WP_150789604	60.993	4.25e-60	Pandoraea iniqua	type III secretion system translocator chaperone SicA	85	14	154	197	Bacteria; Proteobacteria; Betaproteobacteria; Burkholderiales; Burkholderiaceae; Pandoraea
VVD64514	60.993	1.51e-57	Pandoraea iniqua	Chaperone protein SicA	85	243	383	426	Bacteria; Proteobacteria; Betaproteobacteria; Burkholderiales; Burkholderiaceae; Pandoraea
WP_006706617	60.976	4.3e-68	Candidatus Regiella insecticola 5.15	type III secretion system translocator chaperone SicA	99	1	164	164	Bacteria; Proteobacteria; Gammaproteobacteria; Enterobacterales; Enterobacteriaceae; Candidatus Regiella
WP_059887162	60.959	8.13e-61	Burkholderia ubonensis	type III secretion system translocator chaperone SicA	88	10	155	171	Bacteria; Proteobacteria; Betaproteobacteria; Burkholderiales; Burkholderiaceae; Burkholderia
WP_174421064	60.959	4.33e-60	Burkholderia cepacia complex	MULTISPECIES: type III secretion system translocator chaperone SicA	88	10	155	171	Bacteria; Proteobacteria; Betaproteobacteria; Burkholderiales; Burkholderiaceae; Burkholderia
EFP8700851	60.839	1.81e-61	Shigella flexneri	type III secretion system translocator chaperone IpgC	87	5	147	151	Bacteria; Proteobacteria; Gammaproteobacteria; Enterobacterales; Enterobacteriaceae; Shigella
WP_179897342	60.839	2.35e-57	Providencia alcalifaciens	type III secretion system translocator chaperone SicA	87	2	144	160	Bacteria; Proteobacteria; Gammaproteobacteria; Enterobacterales; Morganellaceae; Providencia
EFY2403392	60.839	4.25e-60	Shigella flexneri	CesD/SycD/LcrH family type III secretion system chaperone	86	4	146	146	Bacteria; Proteobacteria; Gammaproteobacteria; Enterobacterales; Enterobacteriaceae; Shigella
WP_148906316	60.811	2.44e-62	Escherichia coli	SycD/LcrH family type III secretion system chaperone IpgC	89	4	151	155	Bacteria; Proteobacteria; Gammaproteobacteria; Enterobacterales; Enterobacteriaceae; Escherichia
WP_004926257	60.584	4.77e-56	Providencia stuartii	type III secretion system translocator chaperone SicA	83	18	154	170	Bacteria; Proteobacteria; Gammaproteobacteria; Enterobacterales; Morganellaceae; Providencia
WP_121875114	60.584	7.46e-56	Providencia stuartii	type III secretion system translocator chaperone SicA	83	18	154	170	Bacteria; Proteobacteria; Gammaproteobacteria; Enterobacterales; Morganellaceae; Providencia
WP_102781026	60.584	8.06e-56	Providencia stuartii	type III secretion system translocator chaperone SicA	83	18	154	170	Bacteria; Proteobacteria; Gammaproteobacteria; Enterobacterales; Morganellaceae; Providencia
WP_014657088	60.584	8.6e-56	Providencia stuartii MRSN 2154	type III secretion system translocator chaperone SicA	83	18	154	170	Bacteria; Proteobacteria; Gammaproteobacteria; Pseudomonadales; Moraxellaceae; Providencia
WP_076914773	60.584	1.32e-55	Providencia stuartii	type III secretion system translocator chaperone SicA	83	18	154	170	Bacteria; Proteobacteria; Gammaproteobacteria; Enterobacterales; Morganellaceae; Providencia
KLN46763	60.563	8.12e-57	Providencia rettgeri	type III secretion protein, partial	86	15	156	156	Bacteria; Proteobacteria; Gammaproteobacteria; Enterobacterales; Morganellaceae; Providencia
WP_059930394	60.544	3.56e-60	Burkholderia sp. MSMB1589WGS	MULTISPECIES: SycD/LcrH family type III secretion system chaperone BicA	89	9	155	171	Bacteria; Proteobacteria; Betaproteobacteria; Burkholderiales; Burkholderiaceae; Burkholderia
WP_196759353	60.403	6.38e-63	Pandoraea	MULTISPECIES: type III secretion system translocator chaperone SicA	90	5	153	174	Bacteria; Proteobacteria; Betaproteobacteria; Burkholderiales; Burkholderiaceae; Pandoraea
WP_006705567	60.366	9.26e-68	Candidatus Regiella insecticola	type III secretion system translocator chaperone SicA	99	1	164	164	Bacteria; Proteobacteria; Gammaproteobacteria; Enterobacterales; Enterobacteriaceae; Candidatus Regiella
WP_176487677	60.366	1.4e-67	Candidatus Regiella insecticola	type III secretion system translocator chaperone SicA	99	1	164	164	Bacteria; Proteobacteria; Gammaproteobacteria; Enterobacterales; Enterobacteriaceae; Candidatus Regiella
WP_087722012	60.265	1.01e-61	Pandoraea sp. PE-S2T-3	type III secretion system translocator chaperone SicA	92	14	163	188	Bacteria; Proteobacteria; Betaproteobacteria; Burkholderiales; Burkholderiaceae; Pandoraea
WP_150696350	60.256	6.43e-64	Pandoraea terrae	type III secretion system translocator chaperone SicA	95	10	165	167	Bacteria; Proteobacteria; Betaproteobacteria; Burkholderiales; Burkholderiaceae; Pandoraea
RFT08806	60.14	1.68e-57	Providencia rettgeri	type III secretion system translocator chaperone SicA	87	15	157	171	Bacteria; Proteobacteria; Gammaproteobacteria; Enterobacterales; Morganellaceae; Providencia
AWS49772	60.14	1.72e-57	Providencia rettgeri	CesD/SycD/LcrH family type III secretion system chaperone	87	15	157	171	Bacteria; Proteobacteria; Gammaproteobacteria; Enterobacterales; Morganellaceae; Providencia
WP_181937086	60.14	1.98e-57	Providencia rettgeri	type III secretion system translocator chaperone SicA	87	2	144	158	Bacteria; Proteobacteria; Gammaproteobacteria; Enterobacterales; Morganellaceae; Providencia
SUC29265	60.14	2e-57	Providencia rettgeri	Salmonella invasin chaperone	87	15	157	171	Bacteria; Proteobacteria; Gammaproteobacteria; Enterobacterales; Morganellaceae; Providencia
WP_204354441	60.14	2.11e-57	Providencia rettgeri	type III secretion system translocator chaperone SicA	87	2	144	158	Bacteria; Proteobacteria; Gammaproteobacteria; Enterobacterales; Morganellaceae; Providencia
WP_198635208	60.14	2.28e-57	Providencia rettgeri	type III secretion system translocator chaperone SicA	87	4	146	160	Bacteria; Proteobacteria; Gammaproteobacteria; Enterobacterales; Morganellaceae; Providencia
MTC74558	60.14	3.48e-57	Providencia sp. wls1919	type III secretion system translocator chaperone SicA	87	19	161	177	Bacteria; Proteobacteria; Gammaproteobacteria; Enterobacterales; Morganellaceae; Providencia
WP_132496852	60.14	3.59e-57	Providencia alcalifaciens	type III secretion system translocator chaperone SicA	87	19	161	177	Bacteria; Proteobacteria; Gammaproteobacteria; Enterobacterales; Morganellaceae; Providencia
WP_195848860	60.14	5.76e-57	Providencia sp. wls1919	type III secretion system translocator chaperone SicA	87	2	144	160	Bacteria; Proteobacteria; Gammaproteobacteria; Enterobacterales; Morganellaceae; Providencia
WP_181478632	60.14	7.25e-57	Providencia rettgeri	type III secretion system translocator chaperone SicA	87	2	144	160	Bacteria; Proteobacteria; Gammaproteobacteria; Enterobacterales; Morganellaceae; Providencia
WP_195848509	60.14	8.93e-57	Providencia alcalifaciens	type III secretion system translocator chaperone SicA	87	2	144	160	Bacteria; Proteobacteria; Gammaproteobacteria; Enterobacterales; Morganellaceae; Providencia
WP_195848312	60.14	8.93e-57	Providencia alcalifaciens	type III secretion system translocator chaperone SicA	87	2	144	160	Bacteria; Proteobacteria; Gammaproteobacteria; Enterobacterales; Morganellaceae; Providencia
WP_181665342	60.14	1.2e-56	Providencia alcalifaciens	type III secretion system translocator chaperone SicA	87	2	144	160	Bacteria; Proteobacteria; Gammaproteobacteria; Enterobacterales; Morganellaceae; Providencia
WP_036949977	60.14	1.35e-56	Providencia	MULTISPECIES: type III secretion system translocator chaperone SicA	87	2	144	160	Bacteria; Proteobacteria; Gammaproteobacteria; Enterobacterales; Morganellaceae; Providencia
WP_196231761	60.14	9.27e-56	Providencia alcalifaciens	type III secretion system translocator chaperone SicA	87	2	144	160	Bacteria; Proteobacteria; Gammaproteobacteria; Enterobacterales; Morganellaceae; Providencia
WP_000055835	60.135	4.17e-62	Shigella flexneri 2a str. 301	MULTISPECIES: SycD/LcrH family type III secretion system chaperone IpgC	89	4	151	155	Bacteria; Proteobacteria; Gammaproteobacteria; Enterobacterales; Enterobacteriaceae
ODS22352	60.135	5.08e-62	Candidatus Endobugula sertula isolate AB1-4	CesD/SycD/LcrH family type III secretion system chaperone	89	7	154	158	Bacteria; Proteobacteria; Gammaproteobacteria; Cellvibrionales; Cellvibrionaceae; Candidatus Endobugula
WP_119170075	60.135	5.49e-62	Shigella dysenteriae	SycD/LcrH family type III secretion system chaperone IpgC	89	4	151	155	Bacteria; Proteobacteria; Gammaproteobacteria; Enterobacterales; Enterobacteriaceae; Shigella
WP_107383386	60.135	5.49e-62	Shigella sp. SHS-3	SycD/LcrH family type III secretion system chaperone IpgC, partial	89	4	151	152	Bacteria; Proteobacteria; Gammaproteobacteria; Enterobacterales; Enterobacteriaceae; Shigella
EHF0905633	60.135	7.06e-62	Shigella flexneri	type III secretion system translocator chaperone IpgC	89	4	151	155	Bacteria; Proteobacteria; Gammaproteobacteria; Enterobacterales; Enterobacteriaceae; Shigella
WP_009896148	60.131	3.3e-62	Burkholderia thailandensis E264	SycD/LcrH family type III secretion system chaperone BicA	93	9	161	171	Bacteria; Proteobacteria; Betaproteobacteria; Burkholderiales; Burkholderiaceae; Burkholderia
WP_131865257	60.127	8.1e-67	Biostraticola tofi DSM 19580	type III secretion system translocator chaperone SicA	96	4	161	162	Bacteria; Proteobacteria; Gammaproteobacteria; Enterobacterales; Bruguierivoracaceae; Biostraticola
WP_019096355	60	6.92e-59	Pseudomonas putida strain TS312	MULTISPECIES: type III secretion system translocator chaperone SicA	94	11	164	165	Bacteria; Proteobacteria; Gammaproteobacteria; Pseudomonadales; Pseudomonadaceae; Pseudomonas
WP_119369395	60	1.38e-58	Pseudomonas monteilii	type III secretion system translocator chaperone SicA	94	11	164	165	Bacteria; Proteobacteria; Gammaproteobacteria; Pseudomonadales; Pseudomonadaceae; Pseudomonas
WP_150667867	59.877	1.31e-68	Pandoraea anhela	type III secretion system translocator chaperone SicA	98	7	168	170	Bacteria; Proteobacteria; Betaproteobacteria; Burkholderiales; Burkholderiaceae; Pandoraea
VVD77188	59.877	7.68e-66	Pandoraea anhela	Chaperone protein SicA	98	252	413	415	Bacteria; Proteobacteria; Betaproteobacteria; Burkholderiales; Burkholderiaceae; Pandoraea
VVD84414	59.873	1.53e-60	Pandoraea terrae	Chaperone protein SicA	95	304	460	462	Bacteria; Proteobacteria; Betaproteobacteria; Burkholderiales; Burkholderiaceae; Pandoraea
WP_059741033	59.859	5.24e-57	Burkholderia ubonensis	type III secretion system translocator chaperone SicA	86	14	155	171	Bacteria; Proteobacteria; Betaproteobacteria; Burkholderiales; Burkholderiaceae; Burkholderia
WP_019473665	59.74	9.52e-59	Pseudomonas	MULTISPECIES: type III secretion system translocator chaperone SicA	93	11	163	163	Bacteria; Proteobacteria; Gammaproteobacteria; Pseudomonadales; Pseudomonadaceae; Pseudomonas
WP_122839698	59.74	1.94e-58	Pseudomonas viridiflava	type III secretion system translocator chaperone SicA	93	11	163	165	Bacteria; Proteobacteria; Gammaproteobacteria; Pseudomonadales; Pseudomonadaceae; Pseudomonas
WP_124324721	59.74	5.42e-58	Pseudomonas chlororaphis	type III secretion system translocator chaperone SicA	93	11	163	163	Bacteria; Proteobacteria; Gammaproteobacteria; Pseudomonadales; Pseudomonadaceae; Pseudomonas
WP_160105137	59.74	5.86e-56	Pseudomonas sp. IzPS43_3003	type III secretion system translocator chaperone SicA	93	3	156	160	Bacteria; Proteobacteria; Gammaproteobacteria; Pseudomonadales; Pseudomonadaceae; Pseudomonas
WP_078822752	59.74	7.42e-56	Pseudomonas synxantha	type III secretion system translocator chaperone SicA	93	11	164	165	Bacteria; Proteobacteria; Gammaproteobacteria; Pseudomonadales; Pseudomonadaceae; Pseudomonas
WP_195848212	59.722	5.58e-57	Providencia sp. wls1943	type III secretion system translocator chaperone SicA	87	2	145	160	Bacteria; Proteobacteria; Gammaproteobacteria; Enterobacterales; Morganellaceae; Providencia
WP_094564565	59.712	1.7e-53	Herbaspirillum sp. meg3	type III secretion system translocator chaperone SicA	84	5	142	171	Bacteria; Proteobacteria; Betaproteobacteria; Burkholderiales; Oxalobacteraceae; Herbaspirillum
ETT09125	59.589	1.42e-57	Providencia alcalifaciens F90-2004	type III secretion low calcium response chaperone LcrH/SycD	88	11	156	172	Bacteria; Proteobacteria; Gammaproteobacteria; Enterobacterales; Morganellaceae; Providencia
WP_066572633	59.524	1.23e-66	Burkholderia sp. ABCPW 14	type III secretion system translocator chaperone SicA	100	6	173	176	Bacteria; Proteobacteria; Betaproteobacteria; Burkholderiales; Burkholderiaceae; Burkholderia
VVE63646	59.494	2.12e-63	Pandoraea captiosa	Chaperone protein SicA	96	262	419	440	Bacteria; Proteobacteria; Betaproteobacteria; Burkholderiales; Burkholderiaceae; Pandoraea
QCU32209	59.477	1.91e-62	Burkholderia pseudomallei	type III secretion system translocator chaperone SicA	93	9	161	171	Bacteria; Proteobacteria; Betaproteobacteria; Burkholderiales; Burkholderiaceae; Burkholderia
EFZ3114718	59.459	4.26e-62	Shigella flexneri	type III secretion system translocator chaperone IpgC	90	4	151	155	Bacteria; Proteobacteria; Gammaproteobacteria; Enterobacterales; Enterobacteriaceae; Shigella
WP_180312641	59.441	1.52e-56	Providencia rettgeri	type III secretion system translocator chaperone SicA	87	2	144	153	Bacteria; Proteobacteria; Gammaproteobacteria; Enterobacterales; Morganellaceae; Providencia
WP_004262993	59.441	1.77e-56	Providencia	MULTISPECIES: type III secretion system translocator chaperone SicA	87	15	157	166	Bacteria; Proteobacteria; Gammaproteobacteria; Enterobacterales; Morganellaceae; Providencia
THB29449	59.441	2e-56	Providencia sp. MGF014	type III secretion system translocator chaperone SicA	87	15	157	166	Bacteria; Proteobacteria; Gammaproteobacteria; Enterobacterales; Morganellaceae; Providencia
WP_196732214	59.441	2.68e-56	Providencia	MULTISPECIES: type III secretion system translocator chaperone SicA	87	2	144	153	Bacteria; Proteobacteria; Gammaproteobacteria; Enterobacterales; Morganellaceae; Providencia
WP_204163270	59.441	4.51e-56	Providencia rettgeri	type III secretion system translocator chaperone SicA	87	2	144	158	Bacteria; Proteobacteria; Gammaproteobacteria; Enterobacterales; Morganellaceae; Providencia
WP_016711565	59.355	1.26e-57	Pseudomonas	MULTISPECIES: type III secretion system translocator chaperone SicA	94	11	164	165	Bacteria; Proteobacteria; Gammaproteobacteria; Pseudomonadales; Pseudomonadaceae; Pseudomonas
WP_059108186	59.333	1.91e-58	Candidatus Hamiltonella defensa	type III secretion system translocator chaperone SicA	90	1	150	151	Bacteria; Proteobacteria; Gammaproteobacteria; Enterobacterales; Enterobacteriaceae; Candidatus Hamiltonella
WP_150739331	59.259	2.52e-68	Pandoraea anapnoica	type III secretion system translocator chaperone SicA	98	7	168	170	Bacteria; Proteobacteria; Betaproteobacteria; Burkholderiales; Burkholderiaceae; Pandoraea
WP_150663882	59.259	4.45e-68	Pandoraea commovens	type III secretion system translocator chaperone SicA	98	7	168	170	Bacteria; Proteobacteria; Betaproteobacteria; Burkholderiales; Burkholderiaceae; Pandoraea
WP_157122848	59.259	6.53e-68	Pandoraea oxalativorans	type III secretion system translocator chaperone SicA	98	7	168	170	Bacteria; Proteobacteria; Betaproteobacteria; Burkholderiales; Burkholderiaceae; Pandoraea
WP_150808357	59.259	7.05e-68	Pandoraea sputorum	type III secretion system translocator chaperone SicA	98	7	168	170	Bacteria; Proteobacteria; Betaproteobacteria; Burkholderiales; Burkholderiaceae; Pandoraea
AKC72145	59.259	7.28e-68	Pandoraea oxalativorans	CesD/SycD/LcrH family type III secretion system chaperone	98	2	163	165	Bacteria; Proteobacteria; Betaproteobacteria; Burkholderiales; Burkholderiaceae; Pandoraea
VVE69880	59.259	1.91e-65	Pandoraea anapnoica	Chaperone protein SicA	98	258	419	421	Bacteria; Proteobacteria; Betaproteobacteria; Burkholderiales; Burkholderiaceae; Pandoraea
VVD93182	59.259	4.67e-65	Pandoraea commovens	Chaperone protein SicA	98	258	419	421	Bacteria; Proteobacteria; Betaproteobacteria; Burkholderiales; Burkholderiaceae; Pandoraea
VVE74118	59.259	6.25e-65	Pandoraea sputorum	Chaperone protein SicA	98	258	419	421	Bacteria; Proteobacteria; Betaproteobacteria; Burkholderiales; Burkholderiaceae; Pandoraea
WP_122731838	59.236	1.23e-58	Pseudomonas viridiflava	type III secretion system translocator chaperone SicA	95	1	157	161	Bacteria; Proteobacteria; Gammaproteobacteria; Pseudomonadales; Pseudomonadaceae; Pseudomonas
WP_019689499	59.211	3.51e-55	Pseudomonas fluorescens	type III secretion system translocator chaperone SicA	92	3	154	162	Bacteria; Proteobacteria; Gammaproteobacteria; Pseudomonadales; Pseudomonadaceae; Pseudomonas
WP_181490131	59.155	1.34e-55	Providencia rettgeri	type III secretion system translocator chaperone SicA	86	2	143	151	Bacteria; Proteobacteria; Gammaproteobacteria; Enterobacterales; Morganellaceae; Providencia
WP_110592716	59.155	1.4e-55	Providencia rettgeri	type III secretion system translocator chaperone SicA	86	15	156	173	Bacteria; Proteobacteria; Gammaproteobacteria; Enterobacterales; Enterobacteriaceae; Escherichia
PCQ39228	59.155	1.45e-55	Providencia rettgeri	CesD/SycD/LcrH family type III secretion system chaperone	86	15	156	173	Bacteria; Proteobacteria; Gammaproteobacteria; Enterobacterales; Morganellaceae; Providencia
WP_176489281	59.155	1.53e-55	Providencia rettgeri	type III secretion system translocator chaperone SicA	86	2	143	160	Bacteria; Proteobacteria; Gammaproteobacteria; Enterobacterales; Morganellaceae; Providencia
WP_172767531	59.155	1.57e-55	Enterobacterales	MULTISPECIES: type III secretion system translocator chaperone SicA	86	2	143	160	Bacteria; Proteobacteria; Gammaproteobacteria; Enterobacterales
WP_195698727	59.155	2.42e-55	Providencia	MULTISPECIES: type III secretion system translocator chaperone SicA	86	2	143	151	Bacteria; Proteobacteria; Gammaproteobacteria; Enterobacterales; Morganellaceae; Providencia
WP_132841907	59.091	5.02e-58	Pseudomonas putida	type III secretion system translocator chaperone SicA	93	11	163	163	Bacteria; Proteobacteria; Gammaproteobacteria; Pseudomonadales; Pseudomonadaceae; Pseudomonas
WP_061203182	59.091	2.13e-57	Pseudomonas putida	type III secretion system translocator chaperone SicA	93	11	163	163	Bacteria; Proteobacteria; Gammaproteobacteria; Pseudomonadales; Pseudomonadaceae; Pseudomonas
WP_017337486	59.091	1.44e-55	Pseudomonas fluorescens	type III secretion system translocator chaperone SicA	93	3	156	160	Bacteria; Proteobacteria; Gammaproteobacteria; Pseudomonadales; Pseudomonadaceae; Pseudomonas
ETT01895	58.904	4.82e-57	Providencia alcalifaciens PAL-3	type III secretion low calcium response chaperone LcrH/SycD	88	16	161	177	Bacteria; Proteobacteria; Gammaproteobacteria; Enterobacterales; Morganellaceae; Providencia
MTC16372	58.904	6.51e-57	Providencia alcalifaciens	type III secretion system translocator chaperone SicA	88	11	156	172	Bacteria; Proteobacteria; Gammaproteobacteria; Enterobacterales; Morganellaceae; Providencia
MTC48738	58.904	6.51e-57	Providencia alcalifaciens	type III secretion system translocator chaperone SicA	88	11	156	172	Bacteria; Proteobacteria; Gammaproteobacteria; Enterobacterales; Morganellaceae; Providencia
WP_059532898	58.904	3.39e-56	unclassified Burkholderia	MULTISPECIES: type III secretion system translocator chaperone SicA	88	14	159	171	Bacteria; Proteobacteria; Betaproteobacteria; Burkholderiales; Burkholderiaceae; Burkholderia
EUD12995	58.904	5.67e-56	Providencia alcalifaciens 205/92	type III secretion low calcium response chaperone LcrH/SycD	88	11	156	172	Bacteria; Proteobacteria; Gammaproteobacteria; Enterobacterales; Morganellaceae; Providencia
WP_121909778	58.879	2.03e-39	Proteus mirabilis	tetratricopeptide repeat protein, partial	65	13	119	121	Bacteria; Proteobacteria; Gammaproteobacteria; Enterobacterales; Morganellaceae; Proteus
WP_115427345	58.784	8.32e-62	Escherichia coli	type III secretion system translocator chaperone SicA	90	4	151	155	Bacteria; Proteobacteria; Gammaproteobacteria; Enterobacterales; Enterobacteriaceae; Escherichia
WP_102138765	58.741	3.7e-55	Providencia sp. M-27	type III secretion system translocator chaperone SicA	87	15	157	164	Bacteria; Proteobacteria; Gammaproteobacteria; Enterobacterales; Morganellaceae; Providencia
WP_175924612	58.741	2.24e-53	Burkholderia latens	type III secretion system translocator chaperone SicA	87	14	155	171	Bacteria; Proteobacteria; Betaproteobacteria; Burkholderiales; Burkholderiaceae; Burkholderia
APD11643	58.71	3.95e-61	Pandoraea pnomenusa	CesD/SycD/LcrH family type III secretion system chaperone	94	202	356	378	Bacteria; Proteobacteria; Betaproteobacteria; Burkholderiales; Burkholderiaceae; Pandoraea
WP_025339843	58.71	1.63e-57	Pseudomonas	MULTISPECIES: type III secretion system translocator chaperone SicA	94	11	164	165	Bacteria; Proteobacteria; Gammaproteobacteria; Pseudomonadales; Pseudomonadaceae; Pseudomonas
WP_006813892	58.696	6.53e-53	Providencia rustigianii	type III secretion system translocator chaperone SicA	84	11	148	179	Bacteria; Proteobacteria; Gammaproteobacteria; Enterobacterales; Morganellaceae; Providencia
WP_095178506	58.642	3.89e-67	Pandoraea sputorum	type III secretion system translocator chaperone SicA	98	7	168	170	Bacteria; Proteobacteria; Betaproteobacteria; Burkholderiales; Burkholderiaceae; Pandoraea
AJC18582	58.642	4.2e-67	Pandoraea sputorum	CesD/SycD/LcrH family type III secretion system chaperone	98	2	163	165	Bacteria; Proteobacteria; Betaproteobacteria; Burkholderiales; Burkholderiaceae; Pandoraea
SNU80989	58.642	5.95e-64	Pandoraea sputorum	Salmonella invasin chaperone	98	258	419	421	Bacteria; Proteobacteria; Betaproteobacteria; Burkholderiales; Burkholderiaceae; Pandoraea
WP_096968775	58.621	2.47e-59	Escherichia coli	type III secretion system translocator chaperone SicA	88	2	146	151	Bacteria; Proteobacteria; Gammaproteobacteria; Enterobacterales; Enterobacteriaceae; Escherichia
WP_059895511	58.621	1.12e-57	Burkholderia ubonensis	type III secretion system translocator chaperone SicA	88	15	159	175	Bacteria; Proteobacteria; Betaproteobacteria; Burkholderiales; Burkholderiaceae; Burkholderia
WP_059404607	58.599	7.48e-57	Pseudomonas sp. RIT-PI-q	type III secretion system translocator chaperone SicA	95	8	162	162	Bacteria; Proteobacteria; Gammaproteobacteria; Pseudomonadales; Pseudomonadaceae; Pseudomonas
WP_162438340	58.599	6.76e-55	Pseudomonas sp. TNT3	type III secretion system translocator chaperone SicA	95	8	164	164	Bacteria; Proteobacteria; Gammaproteobacteria; Pseudomonadales; Pseudomonadaceae; Pseudomonas
MBH1967561	58.599	7.22e-55	Pseudomonadales bacterium	type III secretion system translocator chaperone SicA	95	8	164	164	Bacteria; Proteobacteria; Gammaproteobacteria; Pseudomonadales;
WP_205320490	58.553	2.2e-55	Glaciimonas sp. PAMC28666	type III secretion system translocator chaperone SicA	92	1	152	160	Bacteria; Proteobacteria; Betaproteobacteria; Burkholderiales; Oxalobacteraceae; Glaciimonas
WP_071750578	58.503	2.45e-57	Burkholderia ubonensis	type III secretion system translocator chaperone SicA	89	10	156	175	Bacteria; Proteobacteria; Betaproteobacteria; Burkholderiales; Burkholderiaceae; Burkholderia
WP_060287048	58.503	3.97e-57	Burkholderia ubonensis	type III secretion system translocator chaperone SicA	89	10	156	175	Bacteria; Proteobacteria; Betaproteobacteria; Burkholderiales; Burkholderiaceae; Burkholderia
MTB65437	58.503	4.07e-57	Providencia sp. wls1943	type III secretion system translocator chaperone SicA	89	11	157	172	Bacteria; Proteobacteria; Gammaproteobacteria; Enterobacterales; Morganellaceae; Providencia
WP_137271472	58.442	1.39e-58	Pseudomonas fluorescens	type III secretion system translocator chaperone SicA	93	11	164	165	Bacteria; Proteobacteria; Gammaproteobacteria; Pseudomonadales; Pseudomonadaceae; Pseudomonas
WP_087092676	58.442	4.47e-57	Pseudomonas	MULTISPECIES: type III secretion system translocator chaperone SicA	93	11	163	163	Bacteria; Proteobacteria; Gammaproteobacteria; Pseudomonadales; Pseudomonadaceae; Pseudomonas
WP_102680410	58.442	4.67e-57	unclassified Pseudomonas	MULTISPECIES: type III secretion system translocator chaperone SicA	93	11	163	163	Bacteria; Proteobacteria; Gammaproteobacteria; Pseudomonadales; Pseudomonadaceae; Pseudomonas
WP_084318698	58.442	1.23e-55	Pseudomonas migulae	type III secretion system translocator chaperone SicA	93	3	156	162	Bacteria; Proteobacteria; Gammaproteobacteria; Pseudomonadales; Pseudomonadaceae; Pseudomonas
WP_145315229	58.442	1.23e-55	Pseudomonas sp. SJZ080	type III secretion system translocator chaperone SicA	93	3	156	162	Bacteria; Proteobacteria; Gammaproteobacteria; Pseudomonadales; Pseudomonadaceae; Pseudomonas
SPY96061	58.416	9.45e-35	Proteus mirabilis	chaperone protein	61	13	113	117	Bacteria; Proteobacteria; Gammaproteobacteria; Enterobacterales; Morganellaceae; Proteus
EFA4879621	58.389	4.81e-62	Escherichia coli	type III secretion system translocator chaperone SicA	90	3	151	155	Bacteria; Proteobacteria; Gammaproteobacteria; Enterobacterales; Enterobacteriaceae; Escherichia
WP_140181158	58.389	7.69e-58	Providencia stuartii	type III secretion system translocator chaperone SicA	90	6	154	163	Bacteria; Proteobacteria; Gammaproteobacteria; Enterobacterales; Morganellaceae; Providencia
WP_046493913	58.333	5.82e-60	Candidatus Hamiltonella defensa (Bemisia tabaci) strain MEAM1	type III secretion system translocator chaperone SicA	94	16	171	172	Bacteria; Proteobacteria; Gammaproteobacteria; Enterobacterales; Enterobacteriaceae; Candidatus Hamiltonella
WP_044457588	58.228	4.24e-65	Pandoraea vervacti	type III secretion system translocator chaperone SicA	96	7	164	185	Bacteria; Proteobacteria; Betaproteobacteria; Burkholderiales; Burkholderiaceae; Pandoraea
WP_124303081	58.17	2.06e-54	Pseudomonas chlororaphis	type III secretion system translocator chaperone SicA	93	11	162	165	Bacteria; Proteobacteria; Gammaproteobacteria; Pseudomonadales; Pseudomonadaceae; Pseudomonas
EFC1641313	58.108	2.65e-61	Escherichia coli	type III secretion system translocator chaperone SicA	90	4	151	155	Bacteria; Proteobacteria; Gammaproteobacteria; Enterobacterales; Enterobacteriaceae; Escherichia
WP_038355844	58.108	3.16e-61	Escherichia marmotae	type III secretion system translocator chaperone SicA	90	4	151	155	Bacteria; Proteobacteria; Gammaproteobacteria; Enterobacterales; Enterobacteriaceae; Escherichia
EFB2837634	58.108	5.12e-61	Escherichia coli	type III secretion system translocator chaperone SicA	90	4	151	155	Bacteria; Proteobacteria; Gammaproteobacteria; Enterobacterales; Enterobacteriaceae; Escherichia
WP_196712485	58.065	4.2e-57	Providencia alcalifaciens	type III secretion system translocator chaperone SicA	92	2	156	160	Bacteria; Proteobacteria; Gammaproteobacteria; Enterobacterales; Morganellaceae; Providencia
WP_187129806	58.065	5.76e-57	Providencia sp. JUb39	type III secretion system translocator chaperone SicA	92	2	156	160	Bacteria; Proteobacteria; Gammaproteobacteria; Enterobacterales; Morganellaceae; Providencia
WP_150625150	58.025	3.1e-66	Pandoraea captiosa	type III secretion system translocator chaperone SicA	98	7	168	185	Bacteria; Proteobacteria; Betaproteobacteria; Burkholderiales; Burkholderiaceae; Pandoraea
WP_194690512	57.962	2.04e-54	Pseudomonas piscium	type III secretion system translocator chaperone SicA	95	8	164	164	Bacteria; Proteobacteria; Gammaproteobacteria; Pseudomonadales; Pseudomonadaceae; Pseudomonas
WP_092345862	57.895	3.47e-53	Pseudomonas sp. NFACC05-1	type III secretion system translocator chaperone SicA	92	3	154	160	Bacteria; Proteobacteria; Gammaproteobacteria; Pseudomonadales; Pseudomonadaceae; Pseudomonas
WP_092148526	57.895	3.75e-53	unclassified Pseudomonas	MULTISPECIES: type III secretion system translocator chaperone SicA	92	3	154	160	Bacteria; Proteobacteria; Gammaproteobacteria; Pseudomonadales; Pseudomonadaceae; Pseudomonas
WP_072340779	57.895	6.06e-53	unclassified Pseudomonas	MULTISPECIES: type III secretion system translocator chaperone SicA	92	3	154	160	Bacteria; Proteobacteria; Gammaproteobacteria; Pseudomonadales; Pseudomonadaceae; Pseudomonas
WP_048605511	57.823	6.53e-56	Providencia rettgeri	type III secretion system translocator chaperone SicA	89	11	157	172	Bacteria; Proteobacteria; Gammaproteobacteria; Enterobacterales; Morganellaceae; Providencia
WP_181468968	57.823	6.61e-56	Providencia rettgeri	type III secretion system translocator chaperone SicA	89	11	157	172	Bacteria; Proteobacteria; Gammaproteobacteria; Enterobacterales; Morganellaceae; Providencia
WP_042843355	57.823	8.49e-56	Providencia	MULTISPECIES: type III secretion system translocator chaperone SicA	89	11	157	172	Bacteria; Proteobacteria; Gammaproteobacteria; Enterobacterales; Morganellaceae; Providencia
WP_123583887	57.792	2.2e-54	Pseudomonas brassicacearum	type III secretion system translocator chaperone SicA	93	11	163	165	Bacteria; Proteobacteria; Gammaproteobacteria; Pseudomonadales; Pseudomonadaceae; Pseudomonas
AAS66850	57.759	1.47e-43	Sodalis glossinidius	SycB	70	2	117	131	Bacteria; Proteobacteria; Gammaproteobacteria; Enterobacterales; Bruguierivoracaceae; Sodalis
SIT44967	57.746	2.67e-53	Paraburkholderia ribeironis STM 7296	Type III secretion low calcium response chaperone LcrH/SycD	86	21	162	187	Bacteria; Proteobacteria; Betaproteobacteria; Burkholderiales; Burkholderiaceae; Paraburkholderia
WP_162494339	57.746	2.67e-53	Paraburkholderia ribeironis	type III secretion system translocator chaperone SicA	86	26	167	192	Bacteria; Proteobacteria; Betaproteobacteria; Burkholderiales; Burkholderiaceae; Paraburkholderia
WP_105531209	57.692	2.34e-60	Solimicrobium silvestre strain S20-91	type III secretion system translocator chaperone SicA	95	1	156	160	Bacteria; Proteobacteria; Betaproteobacteria; Burkholderiales; Oxalobacteraceae; Solimicrobium
WP_137021062	57.692	9.87e-60	Providencia heimbachae	type III secretion system translocator chaperone SicA	95	11	166	167	Bacteria; Proteobacteria; Gammaproteobacteria; Enterobacterales; Morganellaceae; Providencia
WP_068908960	57.692	1.16e-59	Providencia heimbachae	type III secretion system translocator chaperone SicA	95	11	166	167	Bacteria; Proteobacteria; Gammaproteobacteria; Enterobacterales; Morganellaceae; Providencia
WP_095051956	57.692	1.76e-53	Pseudomonas sp. Irchel s3b2	type III secretion system translocator chaperone SicA	95	9	163	163	Bacteria; Proteobacteria; Gammaproteobacteria; Pseudomonadales; Pseudomonadaceae; Pseudomonas
WP_059988298	57.616	2.15e-58	Burkholderia ubonensis	type III secretion system translocator chaperone SicA	92	9	159	171	Bacteria; Proteobacteria; Betaproteobacteria; Burkholderiales; Burkholderiaceae; Burkholderia
NIG88632	57.616	2.2e-55	Serratia symbiotica	type III secretion system translocator chaperone SicA	90	2	152	160	Bacteria; Proteobacteria; Gammaproteobacteria; Enterobacterales; Yersiniaceae; Serratia
WP_192301897	57.516	8.17e-52	Pseudomonas sp. PDM04	type III secretion system translocator chaperone SicA	93	4	156	160	Bacteria; Proteobacteria; Gammaproteobacteria; Pseudomonadales; Pseudomonadaceae; Pseudomonas
VVE71722	57.5	1.15e-60	Pandoraea pnomenusa	Chaperone protein SicA	97	241	400	422	Bacteria; Proteobacteria; Betaproteobacteria; Burkholderiales; Burkholderiaceae; Pandoraea
WP_024618101	57.5	3.26e-55	Pseudomonas kilonensis	type III secretion system translocator chaperone SicA	97	3	160	160	Bacteria; Proteobacteria; Gammaproteobacteria; Pseudomonadales; Pseudomonadaceae; Pseudomonas
WP_145567898	57.485	1.14e-60	Yersinia mollaretii	type III secretion system translocator chaperone SicA	97	3	169	171	Bacteria; Proteobacteria; Gammaproteobacteria; Enterobacterales; Yersiniaceae; Yersinia
WP_030127908	57.432	8.05e-52	Pseudomonas sp. QTF5	type III secretion system translocator chaperone SicA	90	3	150	163	Bacteria; Proteobacteria; Gammaproteobacteria; Pseudomonadales; Pseudomonadaceae; Pseudomonas
WP_150778241	57.419	2.4e-54	Pseudomonas fluorescens	type III secretion system translocator chaperone SicA	94	9	162	163	Bacteria; Proteobacteria; Gammaproteobacteria; Pseudomonadales; Pseudomonadaceae; Pseudomonas
PRC93868	57.325	8.08e-60	Solimicrobium silvestre	Type III secretion low calcium response chaperone LcrH/SycD	95	28	184	187	Bacteria; Proteobacteria; Betaproteobacteria; Burkholderiales; Oxalobacteraceae; Solimicrobium
WP_168053043	57.325	9.85e-57	Glaciimonas immobilis DSM 23240	type III secretion system translocator chaperone SicA	95	1	157	160	Bacteria; Proteobacteria; Betaproteobacteria; Burkholderiales; Oxalobacteraceae; Glaciimonas
WP_154602345	57.325	2.74e-57	Providencia sp. wls1914	type III secretion system translocator chaperone SicA	93	2	158	160	Bacteria; Proteobacteria; Gammaproteobacteria; Enterobacterales; Morganellaceae; Providencia
WP_174847902	57.241	8.03e-55	Yersinia enterocolitica	type III secretion system translocator chaperone SicA	88	11	155	155	Bacteria; Proteobacteria; Gammaproteobacteria; Enterobacterales; Yersiniaceae; Yersinia
WP_017494064	57.237	2.95e-57	Rouxiella badensis strain SER3	type III secretion system translocator chaperone SicA	92	1	152	175	Bacteria; Proteobacteria; Gammaproteobacteria; Enterobacterales; Yersiniaceae; Rouxiella
WP_049605039	57.237	4.66e-56	Yersinia massiliensis	type III secretion system translocator chaperone SicA	92	18	169	171	Bacteria; Proteobacteria; Gammaproteobacteria; Enterobacterales; Yersiniaceae; Yersinia
WP_092166718	57.237	4.84e-52	unclassified Pseudomonas	MULTISPECIES: type III secretion system translocator chaperone SicA	92	3	154	160	Bacteria; Proteobacteria; Gammaproteobacteria; Pseudomonadales; Pseudomonadaceae; Pseudomonas
WP_023872772	57.143	1.95e-63	Pandoraea pnomenusa	type III secretion system translocator chaperone SicA	98	7	167	188	Bacteria; Proteobacteria; Betaproteobacteria; Burkholderiales; Burkholderiaceae; Pandoraea
SUA79031	57.143	1.02e-60	Pandoraea pnomenusa	Salmonella invasin chaperone	98	244	404	425	Bacteria; Proteobacteria; Betaproteobacteria; Burkholderiales; Burkholderiaceae; Pandoraea
WP_167520928	57.143	8.05e-58	Providencia	MULTISPECIES: type III secretion system translocator chaperone SicA	93	2	155	160	Bacteria; Proteobacteria; Gammaproteobacteria; Enterobacterales; Morganellaceae; Providencia
WP_085621876	57.143	3.89e-56	unclassified Pseudomonas	MULTISPECIES: type III secretion system translocator chaperone SicA	93	11	164	165	Bacteria; Proteobacteria; Gammaproteobacteria; Pseudomonadales; Pseudomonadaceae; Pseudomonas
WP_128607091	57.143	7.18e-54	Pseudomonas sp. ERMR1:02	type III secretion system translocator chaperone SicA	93	3	156	162	Bacteria; Proteobacteria; Gammaproteobacteria; Pseudomonadales; Pseudomonadaceae; Pseudomonas
WP_134923447	57.143	1.62e-52	Pseudomonas fluorescens	type III secretion system translocator chaperone SicA	93	3	156	160	Bacteria; Proteobacteria; Gammaproteobacteria; Pseudomonadales; Pseudomonadaceae; Pseudomonas
WP_068438813	57.051	6.27e-59	Providencia heimbachae	type III secretion system translocator chaperone SicA	95	11	166	167	Bacteria; Proteobacteria; Gammaproteobacteria; Enterobacterales; Morganellaceae; Providencia
WP_128420690	57.051	2.61e-57	Xanthomonas theicola strain CFBP 4691	type III secretion system translocator chaperone SicA	95	1	156	167	Bacteria; Proteobacteria; Gammaproteobacteria; Xanthomonadales; Xanthomonadaceae; Xanthomonas
WP_015873902	57.051	1.8e-59	Candidatus Hamiltonella defensa	type III secretion system translocator chaperone SicA	94	16	171	172	Bacteria; Proteobacteria; Gammaproteobacteria; Enterobacterales; Enterobacteriaceae; Candidatus Hamiltonella
WP_171967091	57.051	1.96e-59	Candidatus Hamiltonella defensa	type III secretion system translocator chaperone SicA	94	16	171	172	Bacteria; Proteobacteria; Gammaproteobacteria; Enterobacterales; Enterobacteriaceae; Candidatus Hamiltonella
PNB75833	57.047	8.44e-51	Pseudomonas sp. GW456-E7	CesD/SycD/LcrH family type III secretion system chaperone	90	8	156	163	Bacteria; Proteobacteria; Gammaproteobacteria; Pseudomonadales; Pseudomonadaceae; Pseudomonas
WP_075949141	57.047	1.31e-49	Pseudomonas reinekei	type III secretion system translocator chaperone SicA	90	8	156	163	Bacteria; Proteobacteria; Gammaproteobacteria; Pseudomonadales; Pseudomonadaceae; Pseudomonas
WP_145558545	56.886	2.11e-60	Yersinia mollaretii	type III secretion system translocator chaperone SicA	97	3	169	171	Bacteria; Proteobacteria; Gammaproteobacteria; Enterobacterales; Yersiniaceae; Yersinia
WP_049608647	56.886	2.4e-60	Yersinia mollaretii	type III secretion system translocator chaperone SicA	97	3	169	171	Bacteria; Proteobacteria; Gammaproteobacteria; Enterobacterales; Yersiniaceae; Yersinia
WP_050538946	56.886	4.19e-60	Yersinia mollaretii	type III secretion system translocator chaperone SicA	97	3	169	171	Bacteria; Proteobacteria; Gammaproteobacteria; Enterobacterales; Yersiniaceae; Yersinia
WP_033045155	56.875	3.84e-55	Pseudomonas	MULTISPECIES: type III secretion system translocator chaperone SicA	97	3	160	160	Bacteria; Proteobacteria; Gammaproteobacteria; Pseudomonadales; Pseudomonadaceae; Pseudomonas
WP_168758726	56.875	8.91e-55	Pseudomonas umsongensis	type III secretion system translocator chaperone SicA	97	3	160	160	Bacteria; Proteobacteria; Gammaproteobacteria; Pseudomonadales; Pseudomonadaceae; Pseudomonas
EPA98545	56.875	9.06e-55	Pseudomonas sp. G5(2012)	protein YopD	97	28	185	185	Bacteria; Proteobacteria; Gammaproteobacteria; Pseudomonadales; Pseudomonadaceae; Pseudomonas
WP_186705284	56.875	2.26e-54	unclassified Pseudomonas	MULTISPECIES: type III secretion system translocator chaperone SicA	97	3	160	160	Bacteria; Proteobacteria; Gammaproteobacteria; Pseudomonadales; Pseudomonadaceae; Pseudomonas
WP_003183573	56.875	8.11e-54	Pseudomonas	MULTISPECIES: type III secretion system translocator chaperone SicA	97	3	160	160	Bacteria; Proteobacteria; Gammaproteobacteria; Pseudomonadales; Pseudomonadaceae; Pseudomonas
WP_206085130	56.863	1.11e-57	Providencia stuartii	type III secretion system translocator chaperone SicA	93	11	163	171	Bacteria; Proteobacteria; Gammaproteobacteria; Enterobacterales; Morganellaceae; Providencia
WP_201189460	56.863	4.96e-51	Pseudomonas fluorescens	type III secretion system translocator chaperone SicA	93	4	156	160	Bacteria; Proteobacteria; Gammaproteobacteria; Pseudomonadales; Pseudomonadaceae; Pseudomonas
WP_150680368	56.774	6.61e-61	Pandoraea pneumonica	type III secretion system translocator chaperone SicA	94	14	168	170	Bacteria; Proteobacteria; Betaproteobacteria; Burkholderiales; Burkholderiaceae; Pandoraea
VVE04338	56.774	3.42e-58	Pandoraea pneumonica	Chaperone protein SicA	94	234	388	390	Bacteria; Proteobacteria; Betaproteobacteria; Burkholderiales; Burkholderiaceae; Pandoraea
WP_092441261	56.579	3.53e-51	unclassified Pseudomonas	MULTISPECIES: type III secretion system translocator chaperone SicA	92	3	154	160	Bacteria; Proteobacteria; Gammaproteobacteria; Pseudomonadales; Pseudomonadaceae; Pseudomonas
OIV46698	56.522	3.59e-54	Sodalis sp. TME1	CesD/SycD/LcrH family type III secretion system chaperone	84	2	139	156	Bacteria; Proteobacteria; Gammaproteobacteria; Enterobacterales; Bruguierivoracaceae; Sodalis
WP_096512734	56.494	1.72e-53	Pseudomonas sp. LAB-08	type III secretion system translocator chaperone SicA	93	3	156	160	Bacteria; Proteobacteria; Gammaproteobacteria; Pseudomonadales; Pseudomonadaceae; Pseudomonas
WP_079302169	56.494	3.06e-52	Pseudomonas	MULTISPECIES: type III secretion system translocator chaperone SicA	93	3	156	160	Bacteria; Proteobacteria; Gammaproteobacteria; Pseudomonadales; Pseudomonadaceae; Pseudomonas
KKA07318	56.494	3.26e-52	Pseudomonas kilonensis	chaperone protein SicA	93	3	156	160	Bacteria; Proteobacteria; Gammaproteobacteria; Pseudomonadales; Pseudomonadaceae; Pseudomonas
WP_077045502	56.494	3.37e-52	Pseudomonas sp. KK4	type III secretion system translocator chaperone SicA	93	3	156	160	Bacteria; Proteobacteria; Gammaproteobacteria; Pseudomonadales; Pseudomonadaceae; Pseudomonas
WP_200899355	56.494	3.97e-52	Pseudomonas kilonensis	type III secretion system translocator chaperone SicA	93	4	157	161	Bacteria; Proteobacteria; Gammaproteobacteria; Pseudomonadales; Pseudomonadaceae; Pseudomonas
WP_047737409	56.494	8.82e-52	Pseudomonas	MULTISPECIES: type III secretion system translocator chaperone SicA	93	3	156	160	Bacteria; Proteobacteria; Gammaproteobacteria; Pseudomonadales; Pseudomonadaceae; Pseudomonas
RWA50978	56.463	9.62e-55	Cupriavidus sp. UYMSc13B	chaperone protein SicA	89	7	153	171	Bacteria; Proteobacteria; Betaproteobacteria; Burkholderiales; Burkholderiaceae; Cupriavidus
WP_102673264	56.376	2.43e-50	Pseudomonas sp. FW104-R4	type III secretion system translocator chaperone SicA	90	8	156	163	Bacteria; Proteobacteria; Gammaproteobacteria; Pseudomonadales; Pseudomonadaceae; Pseudomonas
WP_116261770	56.376	4.96e-49	Pseudomonas sp. OV081	type III secretion system translocator chaperone SicA	90	8	156	163	Bacteria; Proteobacteria; Gammaproteobacteria; Pseudomonadales; Pseudomonadaceae; Pseudomonas
WP_141913536	56.287	4.46e-57	unclassified Herbaspirillum	MULTISPECIES: type III secretion system translocator chaperone SicA	98	1	167	167	Bacteria; Proteobacteria; Betaproteobacteria; Burkholderiales; Oxalobacteraceae; Herbaspirillum
WP_144769806	56.287	4.51e-57	Herbaspirillum sp. SJZ099	type III secretion system translocator chaperone SicA	98	1	167	167	Bacteria; Proteobacteria; Betaproteobacteria; Burkholderiales; Oxalobacteraceae; Herbaspirillum
WP_050142695	56.287	1.34e-59	Yersinia	MULTISPECIES: type III secretion system translocator chaperone SicA	97	3	169	171	Bacteria; Proteobacteria; Gammaproteobacteria; Enterobacterales; Yersiniaceae; Yersinia
WP_049678365	56.287	1.46e-59	Yersinia mollaretii	type III secretion system translocator chaperone SicA	97	3	169	171	Bacteria; Proteobacteria; Gammaproteobacteria; Enterobacterales; Yersiniaceae; Yersinia
WP_145520444	56.287	3.86e-59	Yersinia mollaretii	type III secretion system translocator chaperone SicA	97	3	169	171	Bacteria; Proteobacteria; Gammaproteobacteria; Enterobacterales; Yersiniaceae; Yersinia
QQO62604	56.25	1.55e-58	Providencia vermicola	type III secretion system translocator chaperone SicA	97	6	165	168	Bacteria; Proteobacteria; Gammaproteobacteria; Enterobacterales; Morganellaceae; Providencia
WP_070925952	56.25	2.09e-58	Providencia stuartii	type III secretion system translocator chaperone SicA	97	6	165	168	Bacteria; Proteobacteria; Gammaproteobacteria; Enterobacterales; Morganellaceae; Providencia
EHD4389901	56.25	3.02e-58	Providencia stuartii	type III secretion system translocator chaperone SicA	97	7	166	171	Bacteria; Proteobacteria; Gammaproteobacteria; Enterobacterales; Morganellaceae; Providencia
WP_095961991	56.25	3.63e-53	Pseudomonas kilonensis	type III secretion system translocator chaperone SicA	97	3	160	160	Bacteria; Proteobacteria; Gammaproteobacteria; Pseudomonadales; Pseudomonadaceae; Pseudomonas
WP_018608702	56.25	3.87e-53	Pseudomonas	MULTISPECIES: type III secretion system translocator chaperone SicA	97	3	160	160	Bacteria; Proteobacteria; Gammaproteobacteria; Pseudomonadales; Pseudomonadaceae; Pseudomonas
AEV61814	56.25	8.6e-53	Pseudomonas fluorescens F113	YopD	97	28	185	185	Bacteria; Proteobacteria; Gammaproteobacteria; Pseudomonadales; Pseudomonadaceae; Pseudomonas
WP_048252086	56.209	1.54e-56	Burkholderia cepacia	type III secretion system translocator chaperone SicA	93	4	156	164	Bacteria; Proteobacteria; Betaproteobacteria; Burkholderiales; Burkholderiaceae; Burkholderia
WP_175378684	56.173	1.8e-54	Pseudomonas sp. C1C7	type III secretion system translocator chaperone SicA	98	4	165	166	Bacteria; Proteobacteria; Gammaproteobacteria; Pseudomonadales; Pseudomonadaceae; Pseudomonas
NUT77291	56.173	1.93e-54	Pseudomonas sp. C1C7	type III secretion system translocator chaperone SicA	98	3	164	165	Bacteria; Proteobacteria; Gammaproteobacteria; Pseudomonadales; Pseudomonadaceae; Pseudomonas
WP_152198304	56.129	9.76e-58	Rouxiella sp. S1S-2	type III secretion system translocator chaperone SicA	94	1	155	166	Bacteria; Proteobacteria; Gammaproteobacteria; Enterobacterales; Yersiniaceae; Rouxiella
WP_185746894	56.129	8e-57	Providencia rettgeri	type III secretion system translocator chaperone SicA	94	2	156	160	Bacteria; Proteobacteria; Gammaproteobacteria; Enterobacterales; Morganellaceae; Providencia
RRW34671	56.129	8.36e-57	Providencia rettgeri	type III secretion system translocator chaperone SicA	94	15	169	173	Bacteria; Proteobacteria; Gammaproteobacteria; Enterobacterales; Morganellaceae; Providencia
WP_054059456	56.129	1.48e-51	Pseudomonas fuscovaginae	type III secretion system translocator chaperone SicA	94	9	163	163	Bacteria; Proteobacteria; Gammaproteobacteria; Pseudomonadales; Pseudomonadaceae; Pseudomonas
WP_129198372	56.098	9.02e-58	Yersinia hibernica	type III secretion system translocator chaperone SicA	98	6	169	169	Bacteria; Proteobacteria; Gammaproteobacteria; Enterobacterales; Yersiniaceae; Yersinia
WP_008914357	56.081	3.68e-56	Providencia sneebia	type III secretion system translocator chaperone SicA	90	7	154	177	Bacteria; Proteobacteria; Gammaproteobacteria; Enterobacterales; Morganellaceae; Providencia
WP_150701041	56.081	1.67e-48	Pseudomonas fluorescens	type III secretion system translocator chaperone SicA	90	9	156	160	Bacteria; Proteobacteria; Gammaproteobacteria; Pseudomonadales; Pseudomonadaceae; Pseudomonas
WP_015096043	56.051	2.28e-50	Pseudomonas sp. UW4	type III secretion system translocator chaperone SicA	95	8	163	163	Bacteria; Proteobacteria; Gammaproteobacteria; Pseudomonadales; Pseudomonadaceae; Pseudomonas
WP_095965167	56.051	2.3e-50	Pseudomonas sp. ACN5	type III secretion system translocator chaperone SicA	95	8	163	163	Bacteria; Proteobacteria; Gammaproteobacteria; Pseudomonadales; Pseudomonadaceae; Pseudomonas
WP_103394937	56.051	2.14e-49	Pseudomonas laurylsulfativorans	type III secretion system translocator chaperone SicA	95	8	163	163	Bacteria; Proteobacteria; Gammaproteobacteria; Pseudomonadales; Pseudomonadaceae; Pseudomonas
WP_183378890	55.975	1.41e-58	unclassified Herbaspirillum	MULTISPECIES: type III secretion system translocator chaperone SicA	96	1	159	163	Bacteria; Proteobacteria; Betaproteobacteria; Burkholderiales; Oxalobacteraceae; Herbaspirillum
WP_175628098	55.921	1.35e-55	Yersinia enterocolitica	type III secretion system translocator chaperone SicA	92	4	155	155	Bacteria; Proteobacteria; Gammaproteobacteria; Enterobacterales; Yersiniaceae; Yersinia
WP_092197488	55.921	1.81e-51	unclassified Pseudomonas	MULTISPECIES: type III secretion system translocator chaperone SicA	92	3	154	160	Bacteria; Proteobacteria; Gammaproteobacteria; Pseudomonadales; Pseudomonadaceae; Pseudomonas
WP_109751526	55.844	3.23e-52	Pseudomonas sp. 43mfcvi1.1	type III secretion system translocator chaperone SicA	93	3	156	160	Bacteria; Proteobacteria; Gammaproteobacteria; Pseudomonadales; Pseudomonadaceae; Pseudomonas
WP_123578611	55.844	1.61e-51	Pseudomonas brassicacearum	type III secretion system translocator chaperone SicA	93	3	156	160	Bacteria; Proteobacteria; Gammaproteobacteria; Pseudomonadales; Pseudomonadaceae; Pseudomonas
WP_150743054	55.828	3.57e-56	Pseudomonas fluorescens	type III secretion system translocator chaperone SicA	99	1	162	163	Bacteria; Proteobacteria; Gammaproteobacteria; Pseudomonadales; Pseudomonadaceae; Pseudomonas
WP_028370276	55.782	6.52e-54	Burkholderia sp. UYPR1.413	type III secretion system translocator chaperone SicA	89	16	162	187	Bacteria; Proteobacteria; Betaproteobacteria; Burkholderiales; Burkholderiaceae; Burkholderia
WP_052267580	55.769	2.24e-59	Pandoraea pulmonicola	type III secretion system translocator chaperone SicA	95	17	172	185	Bacteria; Proteobacteria; Betaproteobacteria; Burkholderiales; Burkholderiaceae; Pandoraea
WP_150733225	55.705	2.12e-48	Pseudomonas fluorescens	type III secretion system translocator chaperone SicA	90	8	156	163	Bacteria; Proteobacteria; Gammaproteobacteria; Pseudomonadales; Pseudomonadaceae; Pseudomonas
WP_145932174	55.689	1.47e-57	Yersinia bercovieri	type III secretion system translocator chaperone SicA	97	3	169	171	Bacteria; Proteobacteria; Gammaproteobacteria; Enterobacterales; Yersiniaceae; Yersinia
WP_019211423	55.689	3.31e-57	Yersinia massiliensis	type III secretion system translocator chaperone SicA	97	3	169	171	Bacteria; Proteobacteria; Gammaproteobacteria; Enterobacterales; Yersiniaceae; Yersinia
WP_063322247	55.625	6.76e-53	Pseudomonas fluorescens	type III secretion system translocator chaperone SicA	97	3	160	160	Bacteria; Proteobacteria; Gammaproteobacteria; Pseudomonadales; Pseudomonadaceae; Pseudomonas
WP_060738471	55.625	1.27e-52	Pseudomonas	MULTISPECIES: type III secretion system translocator chaperone SicA	97	3	160	160	Bacteria; Proteobacteria; Gammaproteobacteria; Pseudomonadales; Pseudomonadaceae; Pseudomonas
WP_097139913	55.556	3.37e-55	unclassified Pseudomonas	MULTISPECIES: type III secretion system translocator chaperone SicA	98	1	161	161	Bacteria; Proteobacteria; Gammaproteobacteria; Pseudomonadales; Pseudomonadaceae; Pseudomonas
WP_049601141	55.556	2.32e-52	Yersinia nurmii	type III secretion system translocator chaperone SicA	87	19	162	170	Bacteria; Proteobacteria; Gammaproteobacteria; Enterobacterales; Yersiniaceae; Yersinia
WP_194978205	55.484	3.79e-57	Rouxiella silvae	type III secretion system translocator chaperone SicA	94	1	155	166	Bacteria; Proteobacteria; Gammaproteobacteria; Enterobacterales; Yersiniaceae; Rouxiella
WP_184957491	55.484	5.72e-56	unclassified Providencia	MULTISPECIES: type III secretion system translocator chaperone SicA	94	4	158	162	Bacteria; Proteobacteria; Gammaproteobacteria; Enterobacterales; Morganellaceae; Providencia
OBY35853	55.484	6.05e-56	Providencia rettgeri	CesD/SycD/LcrH family type III secretion system chaperone	94	15	169	173	Bacteria; Proteobacteria; Gammaproteobacteria; Enterobacterales; Morganellaceae; Providencia
QIF56101	55.484	6.89e-56	Providencia sp. 1701011	type III secretion system translocator chaperone SicA	94	15	169	173	Bacteria; Proteobacteria; Gammaproteobacteria; Enterobacterales; Morganellaceae; Providencia
WP_180359512	55.484	1.09e-55	Providencia rettgeri	type III secretion system translocator chaperone SicA	94	2	156	160	Bacteria; Proteobacteria; Gammaproteobacteria; Enterobacterales; Morganellaceae; Providencia
TNV01913	55.484	1.12e-55	Providencia rettgeri	type III secretion system translocator chaperone SicA	94	15	169	173	Bacteria; Proteobacteria; Gammaproteobacteria; Enterobacterales; Morganellaceae; Providencia
WP_122848847	55.414	4.03e-54	Pseudomonas viridiflava	type III secretion system translocator chaperone SicA	95	1	157	161	Bacteria; Proteobacteria; Gammaproteobacteria; Pseudomonadales; Pseudomonadaceae; Pseudomonas
WP_174784884	55.396	4.17e-53	Erwinia amylovora Ea644	type III secretion system translocator chaperone SicA	84	5	143	162	Bacteria; Proteobacteria; Gammaproteobacteria; Enterobacterales; Erwiniaceae; Erwinia
WP_057644151	55.346	9.76e-57	Yersinia	MULTISPECIES: type III secretion system translocator chaperone SicA	96	12	170	171	Bacteria; Proteobacteria; Gammaproteobacteria; Enterobacterales; Yersiniaceae; Yersinia
AJI94813	55.333	1.39e-54	Yersinia ruckeri	type III secretion low calcium response chaperone LcrH/SycD	91	6	155	164	Bacteria; Proteobacteria; Gammaproteobacteria; Enterobacterales; Yersiniaceae; Yersinia
WP_099511730	55.333	1.74e-54	Yersinia ruckeri	type III secretion system translocator chaperone SicA	91	12	161	170	Bacteria; Proteobacteria; Gammaproteobacteria; Enterobacterales; Yersiniaceae; Yersinia
WP_167335174	55.263	2.97e-55	Yersinia aldovae	type III secretion system translocator chaperone SicA	92	4	155	155	Bacteria; Proteobacteria; Gammaproteobacteria; Enterobacterales; Yersiniaceae; Yersinia
AJJ65017	55.263	2.99e-55	Yersinia aldovae 670-83	type III secretion low calcium response chaperone LcrH/SycD	92	18	169	169	Bacteria; Proteobacteria; Gammaproteobacteria; Enterobacterales; Yersiniaceae; Yersinia
CNK23092	55.263	4.39e-55	Yersinia aldovae	putative type III secretion apparatus protein	92	18	169	169	Bacteria; Proteobacteria; Gammaproteobacteria; Enterobacterales; Yersiniaceae; Yersinia
WP_004703613	55.263	4.39e-55	Yersinia aldovae	type III secretion system translocator chaperone SicA	92	18	169	169	Bacteria; Proteobacteria; Gammaproteobacteria; Enterobacterales; Yersiniaceae; Yersinia
WP_197090652	55.263	4.5e-55	Yersinia aldovae	type III secretion system translocator chaperone SicA	92	4	155	155	Bacteria; Proteobacteria; Gammaproteobacteria; Enterobacterales; Yersiniaceae; Yersinia
OWF88693	55.263	3.15e-53	Yersinia entomophaga	CesD/SycD/LcrH family type III secretion system chaperone	92	19	170	170	Bacteria; Proteobacteria; Gammaproteobacteria; Enterobacterales; Yersiniaceae; Yersinia
WP_201030832	55.263	3.67e-53	Yersinia	MULTISPECIES: type III secretion system translocator chaperone SicA	92	9	160	160	Bacteria; Proteobacteria; Gammaproteobacteria; Enterobacterales; Yersiniaceae; Yersinia
WP_145933994	55.263	4.05e-53	Yersinia entomophaga	type III secretion system translocator chaperone SicA	92	8	159	159	Bacteria; Proteobacteria; Gammaproteobacteria; Enterobacterales; Yersiniaceae; Yersinia
WP_129038198	55.245	2.13e-50	Proteus hauseri strain 15H5D-4a	type III secretion system translocator chaperone SicA	87	13	155	172	Bacteria; Proteobacteria; Gammaproteobacteria; Enterobacterales; Morganellaceae; Proteus
WP_130265560	55.245	1.28e-43	Pseudomonas sp. SNU WT1	SycD/LcrH family type III secretion system chaperone	87	8	150	159	Bacteria; Proteobacteria; Gammaproteobacteria; Pseudomonadales; Pseudomonadaceae; Pseudomonas
WP_017128073	55.215	2.73e-55	Pseudomonas gingeri	type III secretion system translocator chaperone SicA	99	1	163	163	Bacteria; Proteobacteria; Gammaproteobacteria; Pseudomonadales; Pseudomonadaceae; Pseudomonas
WP_177057560	55.215	9.49e-55	Pseudomonas gingeri	type III secretion system translocator chaperone SicA	99	1	163	163	Bacteria; Proteobacteria; Gammaproteobacteria; Pseudomonadales; Pseudomonadaceae; Pseudomonas
WP_116831828	55.195	2.97e-51	Pseudomonas	MULTISPECIES: type III secretion system translocator chaperone SicA	93	3	156	160	Bacteria; Proteobacteria; Gammaproteobacteria; Pseudomonadales; Pseudomonadaceae; Pseudomonas
WP_197875838	55.102	1.91e-48	Pseudomonas alkylphenolica	type III secretion system translocator chaperone SicA	89	4	150	159	Bacteria; Proteobacteria; Gammaproteobacteria; Pseudomonadales; Pseudomonadaceae; Pseudomonas
WP_128326109	55.102	6.15e-48	Pseudomonas alkylphenolica	SycD/LcrH family type III secretion system chaperone	89	4	150	159	Bacteria; Proteobacteria; Gammaproteobacteria; Pseudomonadales; Pseudomonadaceae; Pseudomonas
WP_059948017	55.063	1.06e-58	Burkholderia ubonensis	type III secretion system translocator chaperone SicA	96	11	168	177	Bacteria; Proteobacteria; Betaproteobacteria; Burkholderiales; Burkholderiaceae; Burkholderia
WP_092327001	55	3.19e-52	unclassified Pseudomonas	MULTISPECIES: type III secretion system translocator chaperone SicA	97	3	160	160	Bacteria; Proteobacteria; Gammaproteobacteria; Pseudomonadales; Pseudomonadaceae; Pseudomonas
WP_145554765	55	1.82e-57	Yersinia canariae	type III secretion system translocator chaperone SicA	95	10	169	169	Bacteria; Proteobacteria; Gammaproteobacteria; Enterobacterales; Yersiniaceae; Yersinia
WP_159679815	55	5.98e-57	Yersinia canariae	type III secretion system translocator chaperone SicA	95	10	169	169	Bacteria; Proteobacteria; Gammaproteobacteria; Enterobacterales; Yersiniaceae; Yersinia
WP_160744525	54.819	7.25e-57	Serratia symbiotica	type III secretion system translocator chaperone SicA	96	1	166	174	Bacteria; Proteobacteria; Gammaproteobacteria; Enterobacterales; Yersiniaceae; Serratia
WP_040267053	54.819	7.82e-57	Serratia symbiotica	type III secretion system translocator chaperone SicA	96	1	166	174	Bacteria; Proteobacteria; Gammaproteobacteria; Enterobacterales; Yersiniaceae; Serratia
WP_007993427	54.777	3.32e-48	Pseudomonas sp. GM49	type III secretion system translocator chaperone SicA	95	8	163	163	Bacteria; Proteobacteria; Gammaproteobacteria; Pseudomonadales; Pseudomonadaceae; Pseudomonas
WP_039279477	54.745	5.39e-50	Pectobacterium brasiliense	type III secretion system translocator chaperone SicA	83	23	159	172	Bacteria; Proteobacteria; Gammaproteobacteria; Enterobacterales; Pectobacteriaceae; Pectobacterium
WP_124305044	54.717	1.53e-52	Pseudomonas chlororaphis	type III secretion system translocator chaperone SicA	96	6	163	165	Bacteria; Proteobacteria; Gammaproteobacteria; Pseudomonadales; Pseudomonadaceae; Pseudomonas
WP_153742755	54.676	2.31e-52	Kluyvera intermedia HR2	type III secretion system translocator chaperone SicA	84	26	164	182	Bacteria; Proteobacteria; Gammaproteobacteria; Enterobacterales; Enterobacteriaceae; Kluyvera
WP_048030394	54.605	6.45e-53	Leclercia adecarboxylata strain LK24	MULTISPECIES: type III secretion system translocator chaperone SicA	90	23	174	180	Bacteria; Proteobacteria; Gammaproteobacteria; Enterobacterales; Enterobacteriaceae; Leclercia
WP_177072487	54.601	3.3e-54	Pseudomonas gingeri	type III secretion system translocator chaperone SicA	99	1	163	163	Bacteria; Proteobacteria; Gammaproteobacteria; Pseudomonadales; Pseudomonadaceae; Pseudomonas
WP_017134222	54.601	7.6e-53	Pseudomonas agarici	type III secretion system translocator chaperone SicA	99	1	163	163	Bacteria; Proteobacteria; Gammaproteobacteria; Pseudomonadales; Pseudomonadaceae; Pseudomonas
WP_198620572	54.545	5.75e-51	Proteus	MULTISPECIES: type III secretion system translocator chaperone SicA	87	13	155	171	Bacteria; Proteobacteria; Gammaproteobacteria; Enterobacterales; Morganellaceae; Proteus
WP_196532917	54.545	6.75e-51	Proteus vulgaris	type III secretion system translocator chaperone SicA	87	13	155	174	Bacteria; Proteobacteria; Gammaproteobacteria; Enterobacterales; Morganellaceae; Proteus
WP_036934446	54.545	3.06e-50	Proteus	MULTISPECIES: type III secretion system translocator chaperone SicA	87	13	155	171	Bacteria; Proteobacteria; Gammaproteobacteria; Enterobacterales; Morganellaceae; Proteus
WP_193015546	54.545	5.17e-50	Proteus sp. FME41	type III secretion system translocator chaperone SicA	87	13	155	171	Bacteria; Proteobacteria; Gammaproteobacteria; Enterobacterales; Morganellaceae; Proteus
WP_064721220	54.545	1.25e-49	Proteus hauseri	type III secretion system translocator chaperone SicA	87	13	155	172	Bacteria; Proteobacteria; Gammaproteobacteria; Enterobacterales; Morganellaceae; Proteus
WP_194951292	54.545	6.51e-49	Proteus	MULTISPECIES: type III secretion system translocator chaperone SicA	87	13	155	170	Bacteria; Proteobacteria; Gammaproteobacteria; Enterobacterales; Morganellaceae; Proteus
WP_085723138	54.362	1.92e-47	Pseudomonas sp. R37(2017)	type III secretion system translocator chaperone SicA	90	8	156	163	Bacteria; Proteobacteria; Gammaproteobacteria; Pseudomonadales; Pseudomonadaceae; Pseudomonas
WP_099399818	54.305	2.95e-57	Iodobacter sp. BJB302	type III secretion system translocator chaperone SicA	92	7	157	189	Bacteria; Proteobacteria; Betaproteobacteria; Neisseriales; Chromobacteriaceae; Iodobacter
WP_110659786	54.14	1.46e-47	Pseudomonas jessenii	type III secretion system translocator chaperone SicA	95	8	163	163	Bacteria; Proteobacteria; Gammaproteobacteria; Pseudomonadales; Pseudomonadaceae; Pseudomonas
WP_045046716	54	2.19e-53	Rouxiella chamberiensis	type III secretion system translocator chaperone SicA	91	8	157	172	Bacteria; Proteobacteria; Gammaproteobacteria; Enterobacterales; Yersiniaceae; Rouxiella
WP_017901917	53.988	6.91e-52	Pseudomonas fuscovaginae	type III secretion system translocator chaperone SicA	99	1	163	163	Bacteria; Proteobacteria; Gammaproteobacteria; Pseudomonadales; Pseudomonadaceae; Pseudomonas
MBG3131086	53.846	2.44e-50	Proteus mirabilis	type III secretion system translocator chaperone SicA	87	7	149	168	Bacteria; Proteobacteria; Gammaproteobacteria; Enterobacterales; Morganellaceae; Proteus
WP_023583011	53.846	4.97e-50	Proteus hauseri	type III secretion system translocator chaperone SicA	87	13	155	168	Bacteria; Proteobacteria; Gammaproteobacteria; Enterobacterales; Morganellaceae; Proteus
MBG6027872	53.846	9.06e-50	Proteus mirabilis	type III secretion system translocator chaperone SicA	87	7	149	168	Bacteria; Proteobacteria; Gammaproteobacteria; Enterobacterales; Morganellaceae; Proteus
WP_109392513	53.846	9.89e-50	Proteus	MULTISPECIES: type III secretion system translocator chaperone SicA	87	13	155	168	Bacteria; Proteobacteria; Gammaproteobacteria; Enterobacterales; Morganellaceae; Proteus
CRL63840	53.846	1.43e-49	Proteus penneri	Chaperone protein SicA	87	13	155	168	Bacteria; Proteobacteria; Gammaproteobacteria; Enterobacterales; Morganellaceae; Proteus
NBL77641	53.846	1.55e-49	Proteus sp. G2672	type III secretion system translocator chaperone SicA	87	13	155	168	Bacteria; Proteobacteria; Gammaproteobacteria; Enterobacterales; Morganellaceae; Proteus
WP_175304898	53.846	1.78e-49	Proteus penneri	type III secretion system translocator chaperone SicA	87	7	149	162	Bacteria; Proteobacteria; Gammaproteobacteria; Enterobacterales; Morganellaceae; Proteus
WP_195496313	53.846	1.84e-49	Proteus	MULTISPECIES: type III secretion system translocator chaperone SicA	87	7	149	162	Bacteria; Proteobacteria; Gammaproteobacteria; Enterobacterales; Morganellaceae; Proteus
WP_069366947	53.846	2.21e-49	unclassified Shigella	MULTISPECIES: type III secretion system translocator chaperone SicA	87	13	155	171	Bacteria; Proteobacteria; Gammaproteobacteria; Enterobacterales; Enterobacteriaceae; Shigella
WP_109394889	53.846	3.14e-49	Proteus terrae	type III secretion system translocator chaperone SicA	87	13	155	170	Bacteria; Proteobacteria; Gammaproteobacteria; Enterobacterales; Morganellaceae; Proteus
WP_046353349	53.75	2.52e-59	Janthinobacterium sp. B9-8	type III secretion system translocator chaperone SicA	97	7	166	187	Bacteria; Proteobacteria; Betaproteobacteria; Burkholderiales; Oxalobacteraceae; Janthinobacterium
WP_092252785	53.75	2.88e-50	Pseudomonas sp. NFACC13-1	type III secretion system translocator chaperone SicA	97	3	160	160	Bacteria; Proteobacteria; Gammaproteobacteria; Pseudomonadales; Pseudomonadaceae; Pseudomonas
WP_052898169	53.741	8.69e-52	Erwinia iniecta	type III secretion system translocator chaperone SicA	89	7	153	172	Bacteria; Proteobacteria; Gammaproteobacteria; Enterobacterales; Erwiniaceae; Erwinia
WP_039369646	53.691	7.55e-50	Pandoraea fibrosis	SycD/LcrH family type III secretion system chaperone	88	1	149	158	Bacteria; Proteobacteria; Betaproteobacteria; Burkholderiales; Burkholderiaceae; Pandoraea
WP_150599087	53.691	7.72e-50	Pandoraea fibrosis	SycD/LcrH family type III secretion system chaperone	88	1	149	158	Bacteria; Proteobacteria; Betaproteobacteria; Burkholderiales; Burkholderiaceae; Pandoraea
VVD76966	53.691	8.18e-50	Pandoraea fibrosis	CesD/SycD/LcrH family type III secretion system chaperone	88	20	168	177	Bacteria; Proteobacteria; Betaproteobacteria; Burkholderiales; Burkholderiaceae; Pandoraea
WP_181573239	53.595	3.18e-55	Enterobacter sp. RIT 418	type III secretion system translocator chaperone SicA	93	5	157	163	Bacteria; Proteobacteria; Gammaproteobacteria; Enterobacterales; Enterobacteriaceae; Enterobacter
RAU35164	53.595	5.03e-55	Enterobacter sp. RIT 418	CesD/SycD/LcrH family type III secretion system chaperone	93	26	178	184	Bacteria; Proteobacteria; Gammaproteobacteria; Enterobacterales; Enterobacteriaceae; Enterobacter
WP_010448910	53.374	1.17e-51	Pseudomonas	MULTISPECIES: type III secretion system translocator chaperone SicA	99	1	163	163	Bacteria; Proteobacteria; Gammaproteobacteria; Pseudomonadales; Pseudomonadaceae; Pseudomonas
WP_186682433	53.374	1.44e-51	Pseudomonas sp. RW8P3	type III secretion system translocator chaperone SicA	99	1	163	163	Bacteria; Proteobacteria; Gammaproteobacteria; Pseudomonadales; Pseudomonadaceae; Pseudomonas
WP_005173716	53.374	2.61e-54	Yersinia enterocolitica	type III secretion system translocator chaperone SicA	95	1	163	169	Bacteria; Proteobacteria; Gammaproteobacteria; Enterobacterales; Yersiniaceae; Yersinia
WP_011817129	53.374	5.54e-54	Yersinia enterocolitica	type III secretion system translocator chaperone SicA	95	1	163	169	Bacteria; Proteobacteria; Gammaproteobacteria; Enterobacterales; Yersiniaceae; Yersinia
WP_176678698	53.333	8.7e-54	Enterobacter cloacae strain D41-sc-1712200	MULTISPECIES: type III secretion system translocator chaperone SicA	91	1	150	156	Bacteria; Proteobacteria; Gammaproteobacteria; Enterobacterales; Enterobacteriaceae; Enterobacter
WP_176611203	53.333	8.99e-54	Enterobacter cloacae	type III secretion system translocator chaperone SicA	91	1	150	156	Bacteria; Proteobacteria; Gammaproteobacteria; Enterobacterales; Enterobacteriaceae; Enterobacter
WP_047853555	53.333	2.1e-51	Burkholderia contaminans	type III secretion system translocator chaperone SicA	91	1	149	166	Bacteria; Proteobacteria; Betaproteobacteria; Burkholderiales; Burkholderiaceae; Burkholderia
WP_174995805	53.205	2.46e-57	Pandoraea horticolens	type III secretion system translocator chaperone SicA	95	5	160	173	Bacteria; Proteobacteria; Betaproteobacteria; Burkholderiales; Burkholderiaceae; Pandoraea
WP_124232481	53.147	1.51e-51	Erwinia psidii	type III secretion system translocator chaperone SicA	87	23	165	183	Bacteria; Proteobacteria; Gammaproteobacteria; Enterobacterales; Erwiniaceae; Erwinia
WP_109373255	53.147	1.53e-49	Proteus	MULTISPECIES: type III secretion system translocator chaperone SicA	87	13	155	174	Bacteria; Proteobacteria; Gammaproteobacteria; Enterobacterales; Morganellaceae; Proteus
SUC13579	53.147	1.95e-49	Proteus vulgaris	chaperone protein	87	13	155	174	Bacteria; Proteobacteria; Gammaproteobacteria; Enterobacterales; Morganellaceae; Proteus
WP_181879852	53.147	2.17e-49	Proteus vulgaris	type III secretion system translocator chaperone SicA	87	7	149	168	Bacteria; Proteobacteria; Gammaproteobacteria; Enterobacterales; Morganellaceae; Proteus
WP_075673505	53.147	4e-49	Proteus	MULTISPECIES: type III secretion system translocator chaperone SicA	87	13	155	168	Bacteria; Proteobacteria; Gammaproteobacteria; Enterobacterales; Morganellaceae; Proteus
WP_109398294	53.147	4.13e-49	Proteus	MULTISPECIES: type III secretion system translocator chaperone SicA	87	13	155	168	Bacteria; Proteobacteria; Gammaproteobacteria; Enterobacterales; Morganellaceae; Proteus
WP_088494475	53.147	1.44e-48	Proteus mirabilis	type III secretion system translocator chaperone SicA	87	13	155	171	Bacteria; Proteobacteria; Gammaproteobacteria; Enterobacterales; Morganellaceae; Proteus
WP_163785374	53.147	5.6e-48	Proteus mirabilis	type III secretion system translocator chaperone SicA, partial	87	13	155	163	Bacteria; Proteobacteria; Gammaproteobacteria; Enterobacterales; Morganellaceae; Proteus
WP_165469441	53.147	6.42e-48	Proteus mirabilis	type III secretion system translocator chaperone SicA	87	13	155	172	Bacteria; Proteobacteria; Gammaproteobacteria; Enterobacterales; Morganellaceae; Proteus
WP_152118674	53.147	7.4e-48	Proteus mirabilis	type III secretion system translocator chaperone SicA	87	13	155	172	Bacteria; Proteobacteria; Gammaproteobacteria; Enterobacterales; Morganellaceae; Proteus
WP_004245829	53.147	7.4e-48	Proteus	MULTISPECIES: type III secretion system translocator chaperone SicA	87	13	155	172	Bacteria; Proteobacteria; Gammaproteobacteria; Enterobacterales; Morganellaceae; Proteus
WP_049257454	53.147	7.65e-48	Proteus mirabilis	type III secretion system translocator chaperone SicA	87	13	155	172	Bacteria; Proteobacteria; Gammaproteobacteria; Enterobacterales; Morganellaceae; Proteus
WP_074924107	53.147	8.12e-48	Proteus mirabilis	type III secretion system translocator chaperone SicA	87	13	155	175	Bacteria; Proteobacteria; Gammaproteobacteria; Enterobacterales; Morganellaceae; Proteus
WP_098941805	53.147	9.04e-48	Proteus	MULTISPECIES: SycD/LcrH family type III secretion system chaperone	87	13	155	170	Bacteria; Proteobacteria; Gammaproteobacteria; Enterobacterales; Morganellaceae; Proteus
WP_165122272	53.147	1.07e-47	Proteus sp. ZN5	SycD/LcrH family type III secretion system chaperone	87	13	155	168	Bacteria; Proteobacteria; Gammaproteobacteria; Enterobacterales; Morganellaceae; Proteus
WP_141192281	53.147	1.11e-47	Proteus	MULTISPECIES: type III secretion system translocator chaperone SicA	87	13	155	172	Bacteria; Proteobacteria; Gammaproteobacteria; Enterobacterales; Morganellaceae; Proteus
WP_201704689	53.147	2.41e-47	Proteus mirabilis	SycD/LcrH family type III secretion system chaperone	87	13	155	172	Bacteria; Proteobacteria; Gammaproteobacteria; Enterobacterales; Morganellaceae; Proteus
SUA90044	53.147	5.32e-47	Pandoraea pulmonicola	Salmonella invasin chaperone	86	38	180	189	Bacteria; Proteobacteria; Betaproteobacteria; Burkholderiales; Burkholderiaceae; Pandoraea
WP_039408628	53.147	5.83e-47	Pandoraea pulmonicola	SycD/LcrH family type III secretion system chaperone	86	20	162	171	Bacteria; Proteobacteria; Betaproteobacteria; Burkholderiales; Burkholderiaceae; Pandoraea
WP_196568526	53.125	3e-52	Proteus alimentorum	type III secretion system translocator chaperone SicA	94	13	172	174	Bacteria; Proteobacteria; Gammaproteobacteria; Enterobacterales; Morganellaceae; Proteus
WP_017799609	53.061	1.95e-50	Erwinia toletana	type III secretion system translocator chaperone SicA	89	7	153	172	Bacteria; Proteobacteria; Gammaproteobacteria; Enterobacterales; Erwiniaceae; Erwinia
WP_025423322	52.941	2.73e-55	Sodalis praecaptivus strain HS1	type III secretion system translocator chaperone SicA	93	14	166	183	Bacteria; Proteobacteria; Gammaproteobacteria; Enterobacterales; Bruguierivoracaceae; Sodalis
AHM72796	52.941	3.97e-54	Yersinia enterocolitica LC20	CesD/SycD/LcrH family type III secretion system chaperone	93	26	178	183	Bacteria; Proteobacteria; Gammaproteobacteria; Enterobacterales; Yersiniaceae; Yersinia
WP_193588383	52.941	4.45e-54	Yersinia	MULTISPECIES: type III secretion system translocator chaperone SicA	93	21	173	178	Bacteria; Proteobacteria; Gammaproteobacteria; Enterobacterales; Yersiniaceae; Yersinia
QAX79429	52.941	4.73e-54	Yersinia hibernica	type III secretion system translocator chaperone SicA	93	26	178	183	Bacteria; Proteobacteria; Gammaproteobacteria; Enterobacterales; Yersiniaceae; Yersinia
WP_167480542	52.941	4.81e-54	Yersinia hibernica	type III secretion system translocator chaperone SicA	93	21	173	178	Bacteria; Proteobacteria; Gammaproteobacteria; Enterobacterales; Yersiniaceae; Yersinia
WP_049596338	52.866	1.54e-58	Yersinia nurmii	type III secretion system translocator chaperone SicA	95	8	164	164	Bacteria; Proteobacteria; Gammaproteobacteria; Enterobacterales; Yersiniaceae; Yersinia
WP_124362265	52.866	6.1e-49	unclassified Pseudomonas	MULTISPECIES: type III secretion system translocator chaperone SicA	95	8	163	163	Bacteria; Proteobacteria; Gammaproteobacteria; Pseudomonadales; Pseudomonadaceae; Pseudomonas
WP_124403755	52.866	7.27e-49	unclassified Pseudomonas	MULTISPECIES: type III secretion system translocator chaperone SicA	95	8	163	163	Bacteria; Proteobacteria; Gammaproteobacteria; Pseudomonadales; Pseudomonadaceae; Pseudomonas
KQN51814	52.866	1.5e-47	Serratia sp. Leaf50	chaperone protein SicA	94	1	157	168	Bacteria; Proteobacteria; Gammaproteobacteria; Enterobacterales; Yersiniaceae; Serratia
WP_034934719	52.817	2.93e-51	Erwinia mallotivora	type III secretion system translocator chaperone SicA	86	23	164	184	Bacteria; Proteobacteria; Gammaproteobacteria; Enterobacterales; Erwiniaceae; Erwinia
NAH86103	52.778	1.21e-31	Escherichia coli	tetratricopeptide repeat protein	65	12	119	119	Bacteria; Proteobacteria; Gammaproteobacteria; Enterobacterales; Enterobacteriaceae; Escherichia
WP_087895697	52.778	1.42e-31	Escherichia coli	tetratricopeptide repeat protein, partial	65	12	119	120	Bacteria; Proteobacteria; Gammaproteobacteria; Enterobacterales; Enterobacteriaceae; Escherichia
WP_125359360	52.74	3.3e-51	Stenotrophomonas sp. 278	SycD/LcrH family type III secretion system chaperone	88	1	146	154	Bacteria; Proteobacteria; Gammaproteobacteria; Xanthomonadales; Xanthomonadaceae; Stenotrophomonas
WP_177094601	52.713	1.62e-38	Pseudomonas gingeri	SycD/LcrH family type III secretion system chaperone	78	9	137	153	Bacteria; Proteobacteria; Gammaproteobacteria; Pseudomonadales; Pseudomonadaceae; Pseudomonas
WP_177125073	52.713	4.31e-38	Pseudomonas gingeri	SycD/LcrH family type III secretion system chaperone	78	9	137	153	Bacteria; Proteobacteria; Gammaproteobacteria; Pseudomonadales; Pseudomonadaceae; Pseudomonas
WP_185855154	52.667	3.23e-53	Enterobacter hormaechei	type III secretion system translocator chaperone SicA	91	1	150	156	Bacteria; Proteobacteria; Gammaproteobacteria; Enterobacterales; Enterobacteriaceae; Enterobacter
WP_045552324	52.632	3.43e-51	Burkholderia	MULTISPECIES: type III secretion system translocator chaperone SicA	92	1	151	165	Bacteria; Proteobacteria; Betaproteobacteria; Burkholderiales; Burkholderiaceae; Burkholderia
EAY71549	52.632	6.59e-51	Burkholderia dolosa AU0158	hypothetical protein BDAG_04387	92	18	168	182	Bacteria; Proteobacteria; Betaproteobacteria; Burkholderiales; Burkholderiaceae; Burkholderia
CRL44295	52.564	1e-55	Sodalis glossinidius str. 'morsitans'	Chaperone protein SicA	95	14	169	183	Bacteria; Proteobacteria; Gammaproteobacteria; Enterobacterales; Bruguierivoracaceae; Sodalis
BAE73848	52.564	3.75e-55	Sodalis glossinidius str. 'morsitans'	putative type III secretion chaperone	95	14	169	183	Bacteria; Proteobacteria; Gammaproteobacteria; Enterobacterales; Bruguierivoracaceae; Sodalis
WP_100158974	52.564	1.69e-51	Proteus columbae	type III secretion system translocator chaperone SicA	95	13	168	172	Bacteria; Proteobacteria; Gammaproteobacteria; Enterobacterales; Morganellaceae; Proteus
WP_032114579	52.482	2.3e-49	Arsenophonus endosymbiont of Nilaparvata lugens	type III secretion system translocator chaperone SicA	85	10	150	158	Bacteria; Proteobacteria; Gammaproteobacteria; Enterobacterales; Morganellaceae; Arsenophonus
WP_162505254	52.482	1.21e-44	Candidatus Arsenophonus triatominarum	SycD/LcrH family type III secretion system chaperone	84	1	141	145	Bacteria; Proteobacteria; Gammaproteobacteria; Enterobacterales; Morganellaceae; Arsenophonus
WP_039481697	52.448	1.83e-51	Pectobacterium	MULTISPECIES: type III secretion system translocator chaperone SicA	87	22	164	171	Bacteria; Proteobacteria; Gammaproteobacteria; Enterobacterales; Pectobacteriaceae; Pectobacterium
WP_198998123	52.448	3.02e-51	Pectobacterium carotovorum strain 2A	type III secretion system translocator chaperone SicA	87	23	165	172	Bacteria; Proteobacteria; Gammaproteobacteria; Enterobacterales; Pectobacteriaceae; Pectobacterium
WP_196563886	52.448	1.53e-48	Proteus terrae	type III secretion system translocator chaperone SicA	87	13	155	168	Bacteria; Proteobacteria; Gammaproteobacteria; Enterobacterales; Morganellaceae; Proteus
WP_109419970	52.448	3.36e-48	Proteus terrae	type III secretion system translocator chaperone SicA	87	13	155	168	Bacteria; Proteobacteria; Gammaproteobacteria; Enterobacterales; Morganellaceae; Proteus
WP_135051655	52.448	1.32e-47	Proteus mirabilis	SycD/LcrH family type III secretion system chaperone, partial	87	13	155	167	Bacteria; Proteobacteria; Gammaproteobacteria; Enterobacterales; Morganellaceae; Proteus
WP_071425815	52.448	1.61e-47	Proteus mirabilis	SycD/LcrH family type III secretion system chaperone	87	13	155	172	Bacteria; Proteobacteria; Gammaproteobacteria; Enterobacterales; Morganellaceae; Proteus
WP_135091347	52.448	1.7e-47	Proteus mirabilis	SycD/LcrH family type III secretion system chaperone	87	13	155	172	Bacteria; Proteobacteria; Gammaproteobacteria; Enterobacterales; Morganellaceae; Proteus
MBI6377775	52.448	2.8e-47	Proteus mirabilis	SycD/LcrH family type III secretion system chaperone	87	13	155	172	Bacteria; Proteobacteria; Gammaproteobacteria; Enterobacterales; Morganellaceae; Proteus
WP_161710774	52.448	4.32e-47	Proteus	MULTISPECIES: SycD/LcrH family type III secretion system chaperone	87	13	155	168	Bacteria; Proteobacteria; Gammaproteobacteria; Enterobacterales; Morganellaceae; Proteus
MBI6257283	52.448	6.08e-47	Proteus mirabilis	SycD/LcrH family type III secretion system chaperone	87	13	155	172	Bacteria; Proteobacteria; Gammaproteobacteria; Enterobacterales; Morganellaceae; Proteus
MBG5963298	52.448	6.57e-47	Proteus mirabilis	SycD/LcrH family type III secretion system chaperone	87	13	155	172	Bacteria; Proteobacteria; Gammaproteobacteria; Enterobacterales; Morganellaceae; Proteus
EHF3472352	52.448	1.49e-46	Proteus mirabilis	CesD/SycD/LcrH family type III secretion system chaperone	87	13	155	172	Bacteria; Proteobacteria; Gammaproteobacteria; Enterobacterales; Morganellaceae; Proteus
WP_036919142	52.448	2.96e-46	Proteus mirabilis	SycD/LcrH family type III secretion system chaperone	87	13	155	172	Bacteria; Proteobacteria; Gammaproteobacteria; Enterobacterales; Morganellaceae; Proteus
WP_177105689	52.344	2.93e-37	Pseudomonas gingeri	SycD/LcrH family type III secretion system chaperone	78	9	136	153	Bacteria; Proteobacteria; Gammaproteobacteria; Pseudomonadales; Pseudomonadaceae; Pseudomonas
WP_037412608	52.318	4.02e-55	Serratia fonticola	type III secretion system translocator chaperone SicA	92	4	154	158	Bacteria; Proteobacteria; Gammaproteobacteria; Enterobacterales; Yersiniaceae; Serratia
WP_168409207	52.294	1.54e-30	Erwinia amylovora	tetratricopeptide repeat protein, partial	65	2	110	116	Bacteria; Proteobacteria; Gammaproteobacteria; Enterobacterales; Erwiniaceae; Erwinia
RKR64255	52.288	5.33e-54	Yokenella regensburgei	type III secretion system low calcium response chaperone LcrH/SycD	93	26	178	183	Bacteria; Proteobacteria; Gammaproteobacteria; Enterobacterales; Enterobacteriaceae; Yokenella
WP_006820274	52.288	5.39e-54	Yokenella regensburgei	type III secretion system translocator chaperone SicA	93	26	178	183	Bacteria; Proteobacteria; Gammaproteobacteria; Enterobacterales; Enterobacteriaceae; Yokenella
KHN56575	52.288	5.95e-54	Aeromonas hydrophila	chaperone protein SicA	93	25	177	182	Bacteria; Proteobacteria; Gammaproteobacteria; Aeromonadales; Aeromonadaceae; Aeromonas
WP_166791133	52.288	7.05e-54	Yokenella regensburgei	type III secretion system translocator chaperone SicA	93	21	173	178	Bacteria; Proteobacteria; Gammaproteobacteria; Enterobacterales; Enterobacteriaceae; Yokenella
WP_176733525	52.288	7.06e-54	Aeromonas hydrophila strain M062	type III secretion system translocator chaperone SicA	93	20	172	177	Bacteria; Proteobacteria; Gammaproteobacteria; Aeromonadales; Aeromonadaceae; Aeromonas
MRN73012	52.288	1.08e-53	Enterobacter hormaechei	type III secretion system translocator chaperone SicA	93	26	178	184	Bacteria; Proteobacteria; Gammaproteobacteria; Enterobacterales; Enterobacteriaceae; Enterobacter
WP_176017470	52.288	1.11e-53	Pantoea ananatis NRRL B-14773	type III secretion system translocator chaperone SicA	93	5	157	163	Bacteria; Proteobacteria; Gammaproteobacteria; Enterobacterales; Erwiniaceae; Pantoea
HAS1787444	52.288	1.23e-53	Enterobacter cloacae	type III secretion system translocator chaperone SicA	93	26	178	184	Bacteria; Proteobacteria; Gammaproteobacteria; Enterobacterales; Enterobacteriaceae; Enterobacter
WP_095161668	52.258	1.02e-47	Pseudomonas sp. Irchel 3F5	SycD/LcrH family type III secretion system chaperone	94	3	157	159	Bacteria; Proteobacteria; Gammaproteobacteria; Pseudomonadales; Pseudomonadaceae; Pseudomonas
WP_064517803	52.229	2.81e-58	Yersinia	MULTISPECIES: type III secretion system translocator chaperone SicA	95	8	164	164	Bacteria; Proteobacteria; Gammaproteobacteria; Enterobacterales; Yersiniaceae; Yersinia
WP_145480341	52.143	4.4e-48	Stenotrophomonas rhizophila strain DE0483	SycD/LcrH family type III secretion system chaperone	85	1	140	157	Bacteria; Proteobacteria; Gammaproteobacteria; Xanthomonadales; Xanthomonadaceae; Stenotrophomonas
WP_124400218	52.121	1.13e-47	Pseudomonas synxantha	SycD/LcrH family type III secretion system chaperone	100	1	163	163	Bacteria; Proteobacteria; Gammaproteobacteria; Pseudomonadales; Pseudomonadaceae; Pseudomonas
WP_119874591	52.113	6.37e-49	Pectobacterium carotovorum	SycD/LcrH family type III secretion system chaperone	86	23	164	170	Bacteria; Proteobacteria; Gammaproteobacteria; Enterobacterales; Pectobacteriaceae; Pectobacterium
WP_180558470	52.083	1.39e-50	Arsenophonus endosymbiont of Apis mellifera	type III secretion system translocator chaperone SicA	87	22	165	171	Bacteria; Proteobacteria; Gammaproteobacteria; Enterobacterales; Morganellaceae; Arsenophonus
WP_088901076	52.055	7.17e-52	Pantoea sp. AMG 501	type III secretion system translocator chaperone SicA	88	26	171	176	Bacteria; Proteobacteria; Gammaproteobacteria; Enterobacterales; Erwiniaceae; Pantoea
WP_152863054	52.027	1.03e-49	Burkholderia sp. BE17	type III secretion system translocator chaperone SicA	90	8	155	171	Bacteria; Proteobacteria; Betaproteobacteria; Burkholderiales; Burkholderiaceae; Burkholderia
WP_168382877	52	3.56e-53	Erwinia amylovora	type III secretion system translocator chaperone SicA	91	11	160	168	Bacteria; Proteobacteria; Gammaproteobacteria; Enterobacterales; Erwiniaceae; Erwinia
ATZ12418	52	3.99e-53	Erwinia amylovora	CesD/SycD/LcrH family type III secretion system chaperone	91	24	173	181	Bacteria; Proteobacteria; Gammaproteobacteria; Enterobacterales; Erwiniaceae; Erwinia
WP_204161983	52	9.2e-53	Erwinia amylovora	type III secretion system translocator chaperone SicA	91	11	160	168	Bacteria; Proteobacteria; Gammaproteobacteria; Enterobacterales; Erwiniaceae; Erwinia
WP_097291425	51.974	4.2e-53	Escherichia coli	type III secretion system translocator chaperone SicA	92	24	175	182	Bacteria; Proteobacteria; Gammaproteobacteria; Enterobacterales; Enterobacteriaceae; Escherichia
WP_066748941	51.948	5.43e-48	Proteus myxofaciens	SycD/LcrH family type III secretion system chaperone	92	1	154	168	Bacteria; Proteobacteria; Gammaproteobacteria; Enterobacterales; Morganellaceae; Proteus
WP_085012394	51.923	1.76e-28	Escherichia coli	tetratricopeptide repeat protein, partial	62	12	115	115	Bacteria; Proteobacteria; Gammaproteobacteria; Enterobacterales; Enterobacteriaceae; Escherichia
WP_191485107	51.88	9.19e-39	Pseudomonas sp. FEN	SycD/LcrH family type III secretion system chaperone	81	7	139	139	Bacteria; Proteobacteria; Gammaproteobacteria; Pseudomonadales; Pseudomonadaceae; Pseudomonas
WP_099076241	51.875	1.11e-51	Proteus alimentorum	type III secretion system translocator chaperone SicA	94	13	172	174	Bacteria; Proteobacteria; Gammaproteobacteria; Enterobacterales; Morganellaceae; Proteus
WP_016191497	51.748	4.53e-51	Erwinia tracheiphila	type III secretion system translocator chaperone SicA	87	22	164	178	Bacteria; Proteobacteria; Gammaproteobacteria; Enterobacterales; Erwiniaceae; Erwinia
WP_072069113	51.748	7.33e-49	Proteus vulgaris	type III secretion system translocator chaperone SicA	87	13	155	171	Bacteria; Proteobacteria; Gammaproteobacteria; Enterobacterales; Morganellaceae; Proteus
WP_109402415	51.748	6.91e-46	Proteus terrae	SycD/LcrH family type III secretion system chaperone	87	13	155	168	Bacteria; Proteobacteria; Gammaproteobacteria; Enterobacterales; Morganellaceae; Proteus
WP_052044891	51.724	6.86e-45	Arsenophonus endosymbiont of Nilaparvata lugens	SycD/LcrH family type III secretion system chaperone	86	1	145	149	Bacteria; Proteobacteria; Gammaproteobacteria; Enterobacterales; Morganellaceae; Arsenophonus
WP_023654058	51.701	8.66e-51	Erwinia piriflorinigrans	type III secretion system translocator chaperone SicA	89	27	173	175	Bacteria; Proteobacteria; Gammaproteobacteria; Enterobacterales; Erwiniaceae; Erwinia
WP_195315639	51.634	8.19e-55	Serratia marcescens	type III secretion system translocator chaperone SicA	93	20	172	178	Bacteria; Proteobacteria; Gammaproteobacteria; Enterobacterales; Yersiniaceae; Serratia
RTP05748	51.634	4.15e-53	Enterobacter hormaechei	type III secretion system translocator chaperone SicA	93	26	178	184	Bacteria; Proteobacteria; Gammaproteobacteria; Enterobacterales; Enterobacteriaceae; Enterobacter
WP_167829722	51.634	2.04e-52	Yokenella regensburgei	type III secretion system translocator chaperone SicA	93	21	173	178	Bacteria; Proteobacteria; Gammaproteobacteria; Enterobacterales; Enterobacteriaceae; Yokenella
KFD21419	51.634	2.16e-52	Yokenella regensburgei ATCC 49455	type III secretion system chaperone protein	93	26	178	183	Bacteria; Proteobacteria; Gammaproteobacteria; Enterobacterales; Enterobacteriaceae; Yokenella
WP_186367627	51.553	2.34e-53	Yersinia aldovae	type III secretion system translocator chaperone SicA	96	13	173	178	Bacteria; Proteobacteria; Gammaproteobacteria; Enterobacterales; Yersiniaceae; Yersinia
WP_175712297	51.534	1.76e-53	Burkholderia ambifaria	type III secretion system translocator chaperone SicA	99	1	161	164	Bacteria; Proteobacteria; Betaproteobacteria; Burkholderiales; Burkholderiaceae; Burkholderia
WP_145521448	51.515	1.92e-27	Yersinia aldovae	tetratricopeptide repeat protein, partial	60	1	99	99	Bacteria; Proteobacteria; Gammaproteobacteria; Enterobacterales; Yersiniaceae; Yersinia
WP_012442390	51.408	5.37e-48	Erwinia tasmaniensis	SycD/LcrH family type III secretion system chaperone	86	21	162	175	Bacteria; Proteobacteria; Gammaproteobacteria; Enterobacterales; Erwiniaceae; Erwinia
WP_095363512	51.389	2.49e-48	Stenotrophomonas rhizophila	SycD/LcrH family type III secretion system chaperone	87	19	162	177	Bacteria; Proteobacteria; Gammaproteobacteria; Xanthomonadales; Xanthomonadaceae; Stenotrophomonas
WP_093533441	51.389	2.9e-48	Stenotrophomonas rhizophila	SycD/LcrH family type III secretion system chaperone	87	19	162	177	Bacteria; Proteobacteria; Gammaproteobacteria; Xanthomonadales; Xanthomonadaceae; Stenotrophomonas
EEY3527430	51.351	8.07e-32	Escherichia coli	tetratricopeptide repeat protein	67	12	122	123	Bacteria; Proteobacteria; Gammaproteobacteria; Enterobacterales; Enterobacteriaceae; Escherichia
STJ08496	51.351	8.13e-32	Escherichia coli	type III secretion-associated chaperone	67	12	122	131	Bacteria; Proteobacteria; Gammaproteobacteria; Enterobacterales; Enterobacteriaceae; Escherichia
CCP02154	51.333	4.64e-53	Erwinia amylovora Ea644	Type III secretion chaperone SpaT	91	24	173	181	Bacteria; Proteobacteria; Gammaproteobacteria; Enterobacterales; Erwiniaceae; Erwinia
WP_167498262	51.333	5.33e-52	Pantoea deleyi	type III secretion system translocator chaperone SicA	91	10	159	178	Bacteria; Proteobacteria; Gammaproteobacteria; Enterobacterales; Erwiniaceae; Pantoea
ORM83736	51.333	6.29e-52	Pantoea deleyi	CesD/SycD/LcrH family type III secretion system chaperone	91	15	164	183	Bacteria; Proteobacteria; Gammaproteobacteria; Enterobacterales; Erwiniaceae; Pantoea
WP_190421019	51.333	2.45e-42	Pseudomonas typographi	SycD/LcrH family type III secretion system chaperone	91	13	160	161	Bacteria; Proteobacteria; Gammaproteobacteria; Pseudomonadales; Pseudomonadaceae; Pseudomonas
WP_177100336	51.163	2e-36	Pseudomonas gingeri	SycD/LcrH family type III secretion system chaperone	78	7	135	151	Bacteria; Proteobacteria; Gammaproteobacteria; Pseudomonadales; Pseudomonadaceae; Pseudomonas
WP_152737150	51.163	3.1e-36	Pseudomonas sp. MWU12-2323	SycD/LcrH family type III secretion system chaperone	78	7	135	151	Bacteria; Proteobacteria; Gammaproteobacteria; Pseudomonadales; Pseudomonadaceae; Pseudomonas
CBA73404	51.064	7.88e-48	Arsenophonus nasoniae	type III secretion chaperone protein for YopD, SycD	85	1	141	147	Bacteria; Proteobacteria; Gammaproteobacteria; Enterobacterales; Morganellaceae; Arsenophonus
WP_164526785	51.049	3.9e-48	Proteus vulgaris	SycD/LcrH family type III secretion system chaperone	87	13	155	171	Bacteria; Proteobacteria; Gammaproteobacteria; Enterobacterales; Morganellaceae; Proteus
WP_109408396	51.049	6.16e-46	Proteus genomosp. 4	SycD/LcrH family type III secretion system chaperone	87	13	155	171	Bacteria; Proteobacteria; Gammaproteobacteria; Enterobacterales; Morganellaceae; Proteus
WP_166539935	51.049	6.87e-46	Proteus sp. G2669	SycD/LcrH family type III secretion system chaperone	87	13	155	171	Bacteria; Proteobacteria; Gammaproteobacteria; Enterobacterales; Morganellaceae; Proteus
WP_198622464	51.049	1.44e-44	Proteus vulgaris	SycD/LcrH family type III secretion system chaperone	87	13	155	171	Bacteria; Proteobacteria; Gammaproteobacteria; Enterobacterales; Morganellaceae; Proteus
WP_205553494	51.007	2.35e-51	Pectobacterium brasiliense	type III secretion system translocator chaperone SicA	90	23	171	171	Bacteria; Proteobacteria; Gammaproteobacteria; Enterobacterales; Pectobacteriaceae; Pectobacterium
WP_115226518	50.993	6.03e-55	Iodobacter fluviatilis	type III secretion system translocator chaperone SicA	92	7	157	179	Bacteria; Proteobacteria; Betaproteobacteria; Neisseriales; Chromobacteriaceae; Iodobacter
WP_198659654	50.98	5.61e-53	Rahnella sp. AN3-3W3	type III secretion system translocator chaperone SicA	93	21	173	178	Bacteria; Proteobacteria; Gammaproteobacteria; Enterobacterales; Yersiniaceae; Rahnella
AIR07305	50.98	9.52e-53	Cedecea neteri	chaperone protein SicA	93	26	178	183	Bacteria; Proteobacteria; Gammaproteobacteria; Enterobacterales; Enterobacteriaceae; Cedecea
RJT55127	50.98	1.05e-52	Rahnella variigena strain CIP 105588	type III secretion system translocator chaperone SicA	93	26	178	183	Bacteria; Proteobacteria; Gammaproteobacteria; Enterobacterales; Yersiniaceae; Rahnella
WP_167549847	50.98	1.17e-52	Cedecea	MULTISPECIES: type III secretion system translocator chaperone SicA	93	21	173	178	Bacteria; Proteobacteria; Gammaproteobacteria; Enterobacterales; Enterobacteriaceae; Cedecea
WP_167459674	50.98	1.21e-52	Rahnella variigena	type III secretion system translocator chaperone SicA	93	21	173	178	Bacteria; Proteobacteria; Gammaproteobacteria; Enterobacterales; Yersiniaceae; Rahnella
WP_006122213	50.98	1.7e-52	Pantoea stewartii	type III secretion system translocator chaperone SicA	93	26	178	184	Bacteria; Proteobacteria; Gammaproteobacteria; Enterobacterales; Erwiniaceae; Pantoea
RYH63975	50.968	3.37e-51	Alcaligenaceae bacterium	type III secretion system translocator chaperone SicA	94	7	160	164	Bacteria; Proteobacteria; Betaproteobacteria; Burkholderiales; Alcaligenaceae
WP_185171976	50.955	4.13e-48	Proteus mirabilis	type III secretion system translocator chaperone SicA	95	13	169	169	Bacteria; Proteobacteria; Gammaproteobacteria; Enterobacterales; Morganellaceae; Proteus
WP_175038893	50.92	4.54e-53	Burkholderia contaminans	type III secretion system translocator chaperone SicA	99	1	161	164	Bacteria; Proteobacteria; Betaproteobacteria; Burkholderiales; Burkholderiaceae; Burkholderia
WP_045380018	50.898	4.08e-54	Klebsiella aerogenes	type III secretion system translocator chaperone SicA	99	12	178	178	Bacteria; Proteobacteria; Gammaproteobacteria; Enterobacterales; Enterobacteriaceae; Klebsiella
WP_034249510	50.694	5.52e-49	Arsenophonus nasoniae DSM 15247	SycD/LcrH family type III secretion system chaperone	87	22	165	171	Bacteria; Proteobacteria; Gammaproteobacteria; Enterobacterales; Morganellaceae; Arsenophonus
WP_176077535	50.676	4.85e-48	Burkholderia dolosa	SycD/LcrH family type III secretion system chaperone	90	8	155	171	Bacteria; Proteobacteria; Betaproteobacteria; Burkholderiales; Burkholderiaceae; Burkholderia
WP_099350559	50.633	5.78e-46	Erwinia amylovora	SycD/LcrH family type III secretion system chaperone	95	23	179	185	Bacteria; Proteobacteria; Gammaproteobacteria; Enterobacterales; Erwiniaceae; Erwinia
CBX80456	50.633	5.85e-46	Erwinia amylovora ATCC BAA-2158	Chaperone protein ipgC	95	23	179	189	Bacteria; Proteobacteria; Gammaproteobacteria; Enterobacterales; Erwiniaceae; Erwinia
WP_004157289	50.633	7.18e-46	Erwinia amylovora	SycD/LcrH family type III secretion system chaperone	95	23	179	185	Bacteria; Proteobacteria; Gammaproteobacteria; Enterobacterales; Erwiniaceae; Erwinia
WP_004169614	50.633	7.85e-46	Erwinia amylovora	SycD/LcrH family type III secretion system chaperone	95	23	179	189	Bacteria; Proteobacteria; Gammaproteobacteria; Enterobacterales; Erwiniaceae; Erwinia
CCP07034	50.633	1.09e-45	Erwinia amylovora MR1	Type III secretion chaperone SpaT	95	23	179	189	Bacteria; Proteobacteria; Gammaproteobacteria; Enterobacterales; Erwiniaceae; Erwinia
WP_172843350	50.394	2.94e-38	Escherichia albertii	SycD/LcrH family type III secretion system chaperone	76	21	147	149	Bacteria; Proteobacteria; Gammaproteobacteria; Enterobacterales; Enterobacteriaceae; Escherichia
EGP3698674	50.394	3.17e-38	Escherichia albertii	CesD/SycD/LcrH family type III secretion system chaperone	76	26	152	154	Bacteria; Proteobacteria; Gammaproteobacteria; Enterobacterales; Enterobacteriaceae; Escherichia
WP_121133472	50.388	1.42e-36	Pseudomonas asplenii	SycD/LcrH family type III secretion system chaperone	78	9	137	153	Bacteria; Proteobacteria; Gammaproteobacteria; Pseudomonadales; Pseudomonadaceae; Pseudomonas
RLJ53591	50.388	1.56e-36	Pseudomonas asplenii	type III secretion system low calcium response chaperone LcrH/SycD	78	7	135	151	Bacteria; Proteobacteria; Gammaproteobacteria; Pseudomonadales; Pseudomonadaceae; Pseudomonas
WP_100940796	50.388	1.75e-35	Pseudomonas	MULTISPECIES: SycD/LcrH family type III secretion system chaperone	78	7	135	151	Bacteria; Proteobacteria; Gammaproteobacteria; Pseudomonadales; Pseudomonadaceae; Pseudomonas
WP_052451107	50.376	7.61e-37	Pseudomonas batumici	SycD/LcrH family type III secretion system chaperone	81	7	139	139	Bacteria; Proteobacteria; Gammaproteobacteria; Pseudomonadales; Pseudomonadaceae; Pseudomonas
WP_070206858	50.34	1.63e-47	Stenotrophomonas	MULTISPECIES: SycD/LcrH family type III secretion system chaperone	89	19	165	177	Bacteria; Proteobacteria; Gammaproteobacteria; Xanthomonadales; Xanthomonadaceae; Stenotrophomonas
WP_092139521	50.331	3.85e-45	Cupriavidus sp. YR651	SycD/LcrH family type III secretion system chaperone	92	1	150	154	Bacteria; Proteobacteria; Betaproteobacteria; Burkholderiales; Burkholderiaceae; Cupriavidus
WP_198773617	50.327	2e-51	Serratia odorifera	type III secretion system translocator chaperone SicA	93	21	173	178	Bacteria; Proteobacteria; Gammaproteobacteria; Enterobacterales; Yersiniaceae; Serratia
WP_174815570	50.318	1.53e-47	Proteus mirabilis	type III secretion system translocator chaperone SicA	95	13	169	169	Bacteria; Proteobacteria; Gammaproteobacteria; Enterobacterales; Morganellaceae; Proteus
WP_060556345	50.318	1.84e-47	Proteus mirabilis	type III secretion system translocator chaperone SicA	95	13	169	169	Bacteria; Proteobacteria; Gammaproteobacteria; Enterobacterales; Enterobacteriaceae; Escherichia
WP_168386295	50.314	6.17e-46	Erwinia amylovora	SycD/LcrH family type III secretion system chaperone	95	23	180	185	Bacteria; Proteobacteria; Gammaproteobacteria; Enterobacterales; Erwiniaceae; Erwinia
WP_130833488	50.311	3.65e-55	Erwinia mediterraneensis	type III secretion system translocator chaperone SicA	93	9	169	169	Bacteria; Proteobacteria; Gammaproteobacteria; Enterobacterales; Erwiniaceae; Erwinia
WP_059981494	50	1.09e-52	Burkholderia ubonensis	type III secretion system translocator chaperone SicA	99	1	163	163	Bacteria; Proteobacteria; Betaproteobacteria; Burkholderiales; Burkholderiaceae; Burkholderia
WP_145496696	50	1.44e-51	Yersinia bercovieri	type III secretion system translocator chaperone SicA	92	27	178	183	Bacteria; Proteobacteria; Gammaproteobacteria; Enterobacterales; Yersiniaceae; Yersinia
WP_023654873	50	1.13e-47	Erwinia piriflorinigrans	SycD/LcrH family type III secretion system chaperone	90	18	165	177	Bacteria; Proteobacteria; Gammaproteobacteria; Enterobacterales; Erwiniaceae; Erwinia
KNA42384	50	1.96e-31	Escherichia coli M114	type III secretion low calcium response chaperone LcrH/SycD	70	12	127	156	Bacteria; Proteobacteria; Gammaproteobacteria; Enterobacterales; Enterobacteriaceae; Escherichia
MBG6016605	49.682	4.92e-47	Proteus mirabilis	SycD/LcrH family type III secretion system chaperone	95	13	169	169	Bacteria; Proteobacteria; Gammaproteobacteria; Enterobacterales; Morganellaceae; Proteus
WP_168080801	49.655	3.39e-41	unclassified Pseudomonas	MULTISPECIES: SycD/LcrH family type III secretion system chaperone	88	19	163	165	Bacteria; Proteobacteria; Gammaproteobacteria; Pseudomonadales; Pseudomonadaceae; Pseudomonas
WP_197742953	49.65	1.54e-48	Achromobacter xylosoxidans	SycD/LcrH family type III secretion system chaperone	87	3	145	157	Bacteria; Proteobacteria; Betaproteobacteria; Burkholderiales; Alcaligenaceae; Achromobacter
WP_202731191	49.65	2.47e-48	Achromobacter xylosoxidans strain 1	SycD/LcrH family type III secretion system chaperone	87	3	145	157	Bacteria; Proteobacteria; Betaproteobacteria; Burkholderiales; Alcaligenaceae; Achromobacter
WP_202735112	49.65	4.6e-48	Achromobacter xylosoxidans	SycD/LcrH family type III secretion system chaperone	87	3	145	157	Bacteria; Proteobacteria; Betaproteobacteria; Burkholderiales; Alcaligenaceae; Achromobacter
WP_171404568	49.65	5.66e-45	Serratia marcescens	SycD/LcrH family type III secretion system chaperone	87	24	166	183	Bacteria; Proteobacteria; Gammaproteobacteria; Enterobacterales; Yersiniaceae; Serratia
WP_176091335	49.65	3.24e-45	Burkholderia ambifaria	SycD/LcrH family type III secretion system chaperone	86	31	173	184	Bacteria; Proteobacteria; Betaproteobacteria; Burkholderiales; Burkholderiaceae; Burkholderia
WP_014544135	49.383	1.18e-48	Erwinia sp. Ejp617	SycD/LcrH family type III secretion system chaperone	97	17	178	185	Bacteria; Proteobacteria; Gammaproteobacteria; Enterobacterales; Erwiniaceae; Erwinia
QCZ33115	49.342	5.05e-45	Escherichia fergusonii	tetratricopeptide repeat protein	92	13	164	166	Bacteria; Proteobacteria; Gammaproteobacteria; Enterobacterales; Enterobacteriaceae; Escherichia
WP_176550800	49.342	6.03e-45	Escherichia fergusonii	tetratricopeptide repeat protein	92	6	157	159	Bacteria; Proteobacteria; Gammaproteobacteria; Enterobacterales; Enterobacteriaceae; Escherichia
WP_180560672	49.315	1.35e-43	Arsenophonus endosymbiont of Apis mellifera	SycD/LcrH family type III secretion system chaperone	87	1	146	149	Bacteria; Proteobacteria; Gammaproteobacteria; Enterobacterales; Morganellaceae; Arsenophonus
WP_103774988	49.275	5.62e-41	Citrobacter amalonaticus	SycD/LcrH family type III secretion system chaperone	84	30	167	190	Bacteria; Proteobacteria; Gammaproteobacteria; Enterobacterales; Enterobacteriaceae; Citrobacter
RBH55648	49.265	2.46e-36	Pseudomonas sp. MWU13-2860	CesD/SycD/LcrH family type III secretion system chaperone	82	7	142	151	Bacteria; Proteobacteria; Gammaproteobacteria; Pseudomonadales; Pseudomonadaceae; Pseudomonas
HAL0717906	49.153	2.78e-32	Escherichia coli	tetratricopeptide repeat protein	71	12	129	130	Bacteria; Proteobacteria; Gammaproteobacteria; Enterobacterales; Enterobacteriaceae; Escherichia
WP_016537919	49.08	5.1e-55	Cedecea davisae DSM 4568	type III secretion system translocator chaperone SicA	98	5	166	172	Bacteria; Proteobacteria; Gammaproteobacteria; Enterobacterales; Enterobacteriaceae; Cedecea
WP_172569134	49.08	1.03e-53	Cedecea sp. FDAARGOS_727	type III secretion system translocator chaperone SicA	98	5	166	172	Bacteria; Proteobacteria; Gammaproteobacteria; Enterobacterales; Enterobacteriaceae; Cedecea
PAV00589	49.068	1.34e-45	Arsenophonus sp. ENCA	CesD/SycD/LcrH family type III secretion system chaperone	96	12	172	176	Bacteria; Proteobacteria; Gammaproteobacteria; Enterobacterales; Morganellaceae; Arsenophonus
AJW29733	49.02	1.51e-49	Pantoea ananatis	type III secreted effector chaperone	93	26	178	183	Bacteria; Proteobacteria; Gammaproteobacteria; Enterobacterales; Erwiniaceae; Pantoea
WP_034249404	48.993	2.13e-44	Arsenophonus nasoniae	SycD/LcrH family type III secretion system chaperone	90	12	160	176	Bacteria; Proteobacteria; Gammaproteobacteria; Enterobacterales; Morganellaceae; Arsenophonus
HAI0084692	48.78	1.97e-33	Escherichia coli	CesD/SycD/LcrH family type III secretion system chaperone	74	12	134	137	Bacteria; Proteobacteria; Gammaproteobacteria; Enterobacterales; Enterobacteriaceae; Escherichia
NAH31491	48.78	2.77e-33	Escherichia coli	CesD/SycD/LcrH family type III secretion system chaperone	74	12	134	136	Bacteria; Proteobacteria; Gammaproteobacteria; Enterobacterales; Enterobacteriaceae; Escherichia
WP_160393112	48.78	2.82e-33	Escherichia coli	SycD/LcrH family type III secretion system chaperone, partial	74	12	134	134	Bacteria; Proteobacteria; Gammaproteobacteria; Enterobacterales; Enterobacteriaceae; Escherichia
WP_012668283	48.765	5.55e-48	Erwinia pyrifoliae	SycD/LcrH family type III secretion system chaperone	97	17	178	185	Bacteria; Proteobacteria; Gammaproteobacteria; Enterobacterales; Erwiniaceae; Erwinia
WP_038994271	48.75	3.62e-44	Pseudomonas	MULTISPECIES: SycD/LcrH family type III secretion system chaperone	97	4	163	163	Bacteria; Proteobacteria; Gammaproteobacteria; Pseudomonadales; Pseudomonadaceae; Pseudomonas
WP_102944448	48.701	1.63e-47	Stenotrophomonas sp. VV52	SycD/LcrH family type III secretion system chaperone	93	19	172	177	Bacteria; Proteobacteria; Gammaproteobacteria; Xanthomonadales; Xanthomonadaceae; Stenotrophomonas
RBL82012	48.684	1.79e-50	Streptomyces cavourensis strain YBQ59	CesD/SycD/LcrH family type III secretion system chaperone	92	2	153	165	Bacteria; Actinobacteria; Actinomycetia; Streptomycetales; Streptomycetaceae; Streptomyces
CUR68122	48.684	3.09e-50	Achromobacter xylosoxidans	Salmonella invasin chaperone	92	2	153	165	Bacteria; Proteobacteria; Betaproteobacteria; Burkholderiales; Alcaligenaceae; Achromobacter
WP_012441627	48.667	1.02e-47	Erwinia tasmaniensis	SycD/LcrH family type III secretion system chaperone	91	6	155	171	Bacteria; Proteobacteria; Gammaproteobacteria; Enterobacterales; Erwiniaceae; Erwinia
WP_204324064	48.667	3.28e-47	Stenotrophomonas maltophilia	SycD/LcrH family type III secretion system chaperone	91	13	162	181	Bacteria; Proteobacteria; Gammaproteobacteria; Xanthomonadales; Xanthomonadaceae; Stenotrophomonas
WP_083164416	48.63	7.39e-44	Yersinia enterocolitica	tetratricopeptide repeat protein	88	14	159	166	Bacteria; Proteobacteria; Gammaproteobacteria; Enterobacterales; Yersiniaceae; Yersinia
HAN6828663	48.592	2.52e-38	Escherichia coli	CesD/SycD/LcrH family type III secretion system chaperone	85	1	141	141	Bacteria; Proteobacteria; Gammaproteobacteria; Enterobacterales; Enterobacteriaceae; Escherichia
WP_001532627	48.592	2.54e-38	Escherichia coli	SycD/LcrH family type III secretion system chaperone	85	2	142	142	Bacteria; Proteobacteria; Gammaproteobacteria; Enterobacterales; Enterobacteriaceae; Escherichia
EFB7562237	48.592	3.61e-38	Escherichia coli	CesD/SycD/LcrH family type III secretion system chaperone	85	2	142	142	Bacteria; Proteobacteria; Gammaproteobacteria; Enterobacterales; Enterobacteriaceae; Escherichia
WP_097310243	48.592	3.64e-38	Escherichia coli	SycD/LcrH family type III secretion system chaperone	85	2	142	142	Bacteria; Proteobacteria; Gammaproteobacteria; Enterobacterales; Enterobacteriaceae; Escherichia
EAB9737033	48.592	4.3e-38	Escherichia coli	CesD/SycD/LcrH family type III secretion system chaperone	85	1	141	141	Bacteria; Proteobacteria; Gammaproteobacteria; Enterobacterales; Enterobacteriaceae; Escherichia
EFJ3262930	48.592	6.93e-38	Escherichia coli	CesD/SycD/LcrH family type III secretion system chaperone	85	2	142	142	Bacteria; Proteobacteria; Gammaproteobacteria; Enterobacterales; Enterobacteriaceae; Escherichia
WP_101099507	48.551	8.52e-42	Stenotrophomonas sp. K32	SycD/LcrH family type III secretion system chaperone	84	1	138	155	Bacteria; Proteobacteria; Gammaproteobacteria; Xanthomonadales; Xanthomonadaceae; Stenotrophomonas
WP_168395302	48.466	1.6e-46	Erwinia amylovora	SycD/LcrH family type III secretion system chaperone	98	17	179	185	Bacteria; Proteobacteria; Gammaproteobacteria; Enterobacterales; Erwiniaceae; Erwinia
EEW2060363	48.413	4.83e-31	Escherichia coli	CesD/SycD/LcrH family type III secretion system chaperone	76	1	125	125	Bacteria; Proteobacteria; Gammaproteobacteria; Enterobacterales; Enterobacteriaceae; Escherichia
EEW4059364	48.413	1.75e-30	Escherichia coli	tetratricopeptide repeat protein	76	1	125	125	Bacteria; Proteobacteria; Gammaproteobacteria; Enterobacterales; Enterobacteriaceae; Escherichia
WP_167577282	48.387	1.72e-52	Kluyvera genomosp. 3	type III secretion system translocator chaperone SicA	94	2	156	167	Bacteria; Proteobacteria; Gammaproteobacteria; Enterobacterales; Enterobacteriaceae; Kluyvera
MBJ3591392	48.276	3.52e-42	Salmonella enterica subsp. enterica serovar Saintpaul	SycD/LcrH family type III secretion system chaperone	87	4	148	155	Bacteria; Proteobacteria; Gammaproteobacteria; Enterobacterales; Enterobacteriaceae; Salmonella
WP_166927917	48.227	7.12e-43	Xanthomonas sp. 60	SycD/LcrH family type III secretion system chaperone	85	18	158	180	Bacteria; Proteobacteria; Gammaproteobacteria; Xanthomonadales; Xanthomonadaceae; Xanthomonas
WP_192082792	48.227	1.19e-42	Stenotrophomonas sp. CFBP 13725	SycD/LcrH family type III secretion system chaperone	85	1	141	158	Bacteria; Proteobacteria; Gammaproteobacteria; Xanthomonadales; Xanthomonadaceae; Stenotrophomonas
WP_091903726	48.148	1.01e-27	Burkholderia sp. JS23	SycD/LcrH family type III secretion system chaperone	65	30	137	274	Bacteria; Proteobacteria; Betaproteobacteria; Burkholderiales; Burkholderiaceae; Burkholderia
EDR9399146	48.12	7.05e-41	Salmonella enterica subsp. enterica	CesD/SycD/LcrH family type III secretion system chaperone	81	19	151	156	Bacteria; Proteobacteria; Gammaproteobacteria; Enterobacterales; Enterobacteriaceae; Salmonella
EBD2439586	48.12	1.26e-40	Salmonella enterica	CesD/SycD/LcrH family type III secretion system chaperone	81	19	151	156	Bacteria; Proteobacteria; Gammaproteobacteria; Enterobacterales; Enterobacteriaceae; Salmonella
EDJ1003560	48.12	3.1e-40	Salmonella enterica	CesD/SycD/LcrH family type III secretion system chaperone	81	19	151	156	Bacteria; Proteobacteria; Gammaproteobacteria; Enterobacterales; Enterobacteriaceae; Salmonella
WP_092879534	48.101	1.25e-49	Izhakiella capsodis strain N6PO6	type III secretion system translocator chaperone SicA	96	13	170	180	Bacteria; Proteobacteria; Gammaproteobacteria; Enterobacterales; Erwiniaceae; Izhakiella
EFE7851837	48	7.53e-30	Escherichia coli	tetratricopeptide repeat protein	75	1	124	124	Bacteria; Proteobacteria; Gammaproteobacteria; Enterobacterales; Enterobacteriaceae; Escherichia
EHD5778236	48	7.53e-30	Escherichia coli	tetratricopeptide repeat protein	75	1	124	124	Bacteria; Proteobacteria; Gammaproteobacteria; Enterobacterales; Enterobacteriaceae; Escherichia
WP_172481431	47.967	6.53e-29	Escherichia coli	tetratricopeptide repeat protein, partial	74	1	122	122	Bacteria; Proteobacteria; Gammaproteobacteria; Enterobacterales; Enterobacteriaceae; Escherichia
WP_196907664	47.945	1.08e-48	Candidatus Symbiopectobacterium sp. 'North America'	SycD/LcrH family type III secretion system chaperone	88	8	153	172	Bacteria; Proteobacteria; Gammaproteobacteria; Enterobacterales; Enterobacteriaceae; Candidatus Symbiopectobacterium
WP_164508677	47.945	1.33e-41	Escherichia albertii	SycD/LcrH family type III secretion system chaperone	88	21	166	169	Bacteria; Proteobacteria; Gammaproteobacteria; Enterobacterales; Enterobacteriaceae; Escherichia
WP_126680650	47.945	1.43e-38	Escherichia coli	SycD/LcrH family type III secretion system chaperone	88	21	165	165	Bacteria; Proteobacteria; Gammaproteobacteria; Enterobacterales; Enterobacteriaceae; Escherichia
WP_000443174	47.945	1.61e-38	Escherichia coli	SycD/LcrH family type III secretion system chaperone	88	21	165	165	Bacteria; Proteobacteria; Gammaproteobacteria; Enterobacterales; Enterobacteriaceae; Escherichia
HAJ5012588	47.945	2.17e-38	Escherichia coli	CesD/SycD/LcrH family type III secretion system chaperone	88	21	165	165	Bacteria; Proteobacteria; Gammaproteobacteria; Enterobacterales; Enterobacteriaceae; Escherichia
HAJ2520770	47.887	5.28e-38	Escherichia coli	CesD/SycD/LcrH family type III secretion system chaperone	85	2	142	142	Bacteria; Proteobacteria; Gammaproteobacteria; Enterobacterales; Enterobacteriaceae; Escherichia
STF51242	47.887	8.62e-38	Escherichia coli	type III secretion-associated chaperone	85	2	142	142	Bacteria; Proteobacteria; Gammaproteobacteria; Enterobacterales; Enterobacteriaceae; Escherichia
EGO7941001	47.887	1.29e-37	Escherichia coli	CesD/SycD/LcrH family type III secretion system chaperone	85	2	142	142	Bacteria; Proteobacteria; Gammaproteobacteria; Enterobacterales; Enterobacteriaceae; Escherichia
EEZ4361084	47.887	2.51e-37	Escherichia coli	CesD/SycD/LcrH family type III secretion system chaperone	85	2	142	142	Bacteria; Proteobacteria; Gammaproteobacteria; Enterobacterales; Enterobacteriaceae; Escherichia
WP_150035014	47.879	5.23e-51	unclassified Pantoea	MULTISPECIES: SycD/LcrH family type III secretion system chaperone	95	8	172	176	Bacteria; Proteobacteria; Gammaproteobacteria; Enterobacterales; Erwiniaceae; Pantoea
WP_067700199	47.853	3.14e-53	Erwinia sp. ErVv1	type III secretion system translocator chaperone SicA	98	5	166	172	Bacteria; Proteobacteria; Gammaproteobacteria; Enterobacterales; Erwiniaceae; Erwinia
WP_197974435	47.826	8.69e-41	Stenotrophomonas sp. CFBP 13724	SycD/LcrH family type III secretion system chaperone	84	1	138	155	Bacteria; Proteobacteria; Gammaproteobacteria; Xanthomonadales; Xanthomonadaceae; Stenotrophomonas
EEU9600286	47.788	6.02e-26	Escherichia albertii	tetratricopeptide repeat protein	68	1	113	116	Bacteria; Proteobacteria; Gammaproteobacteria; Enterobacterales; Enterobacteriaceae; Escherichia
EFP0096691	47.761	7.82e-34	Escherichia coli	CesD/SycD/LcrH family type III secretion system chaperone	81	1	133	133	Bacteria; Proteobacteria; Gammaproteobacteria; Enterobacterales; Enterobacteriaceae; Escherichia
EFV4518575	47.619	2.73e-30	Escherichia coli	tetratricopeptide repeat protein	76	1	125	125	Bacteria; Proteobacteria; Gammaproteobacteria; Enterobacterales; Enterobacteriaceae; Escherichia
EDY5736427	47.59	8.99e-46	Salmonella enterica	CesD/SycD/LcrH family type III secretion system chaperone	97	1	166	167	Bacteria; Proteobacteria; Gammaproteobacteria; Enterobacterales; Enterobacteriaceae; Salmonella
WP_192095738	47.586	8.02e-43	Stenotrophomonas sp. CFBP 13718	SycD/LcrH family type III secretion system chaperone	88	1	145	158	Bacteria; Proteobacteria; Gammaproteobacteria; Xanthomonadales; Xanthomonadaceae; Stenotrophomonas
WP_188327389	47.586	1.51e-42	Stenotrophomonas sp. 169	SycD/LcrH family type III secretion system chaperone	88	1	145	158	Bacteria; Proteobacteria; Gammaproteobacteria; Xanthomonadales; Xanthomonadaceae; Stenotrophomonas
WP_119712448	47.531	1.99e-43	Arsenophonus endosymbiont of Aleurodicus floccissimus	SycD/LcrH family type III secretion system chaperone	96	12	173	176	Bacteria; Proteobacteria; Gammaproteobacteria; Enterobacterales; Morganellaceae; Arsenophonus
WP_198551352	47.518	1e-41	unclassified Stenotrophomonas	MULTISPECIES: SycD/LcrH family type III secretion system chaperone	85	20	160	177	Bacteria; Proteobacteria; Gammaproteobacteria; Xanthomonadales; Xanthomonadaceae; Stenotrophomonas
KIP87815	47.518	1.86e-41	Stenotrophomonas maltophilia	hypothetical protein SN15_00265	85	9	149	166	Bacteria; Proteobacteria; Gammaproteobacteria; Xanthomonadales; Xanthomonadaceae; Stenotrophomonas
WP_042612022	47.518	5.36e-41	Stenotrophomonas maltophilia	SycD/LcrH family type III secretion system chaperone	85	20	160	177	Bacteria; Proteobacteria; Gammaproteobacteria; Xanthomonadales; Xanthomonadaceae; Stenotrophomonas
EGS6111011	47.5	6.62e-45	Salmonella enterica	CesD/SycD/LcrH family type III secretion system chaperone	95	1	160	162	Bacteria; Proteobacteria; Gammaproteobacteria; Enterobacterales; Enterobacteriaceae; Salmonella
WP_028685925	47.468	8.55e-50	Phaseolibacter flectens	type III secretion system translocator chaperone SicA	96	15	172	183	Bacteria; Proteobacteria; Gammaproteobacteria; Enterobacterales; Erwiniaceae; Phaseolibacter
EBZ4888382	47.368	6.03e-40	Salmonella enterica subsp. enterica serovar Bredeney	CesD/SycD/LcrH family type III secretion system chaperone	81	19	151	156	Bacteria; Proteobacteria; Gammaproteobacteria; Enterobacterales; Enterobacteriaceae; Salmonella
WP_087599003	47.368	6.79e-25	Escherichia coli	tetratricopeptide repeat protein, partial	68	1	113	113	Bacteria; Proteobacteria; Gammaproteobacteria; Enterobacterales; Enterobacteriaceae; Escherichia
WP_163637440	47.333	7.69e-48	Pantoea agglomerans	SycD/LcrH family type III secretion system chaperone	91	29	178	186	Bacteria; Proteobacteria; Gammaproteobacteria; Enterobacterales; Erwiniaceae; Pantoea
WP_131149543	47.333	2.8e-46	Dyella terrae strain KACC 12748	MULTISPECIES: SycD/LcrH family type III secretion system chaperone	91	6	155	167	Bacteria; Proteobacteria; Gammaproteobacteria; Xanthomonadales; Rhodanobacteraceae; Dyella
WP_108570244	47.273	1.25e-50	unclassified Pantoea	MULTISPECIES: SycD/LcrH family type III secretion system chaperone	95	8	172	176	Bacteria; Proteobacteria; Gammaproteobacteria; Enterobacterales; Erwiniaceae; Pantoea
WP_197703076	47.26	2.29e-41	Stenotrophomonas maltophilia	SycD/LcrH family type III secretion system chaperone	88	10	155	170	Bacteria; Proteobacteria; Gammaproteobacteria; Xanthomonadales; Xanthomonadaceae; Stenotrophomonas
EFB6284737	47.26	1.36e-40	Escherichia coli	CesD/SycD/LcrH family type III secretion system chaperone	88	8	153	156	Bacteria; Proteobacteria; Gammaproteobacteria; Enterobacterales; Enterobacteriaceae; Escherichia
WP_024165014	47.26	1.59e-40	Escherichia albertii	SycD/LcrH family type III secretion system chaperone	88	21	166	169	Bacteria; Proteobacteria; Gammaproteobacteria; Enterobacterales; Enterobacteriaceae; Escherichia
WP_059258623	47.26	1.65e-40	Escherichia albertii	SycD/LcrH family type III secretion system chaperone	88	21	166	169	Bacteria; Proteobacteria; Gammaproteobacteria; Enterobacterales; Enterobacteriaceae; Escherichia
WP_024165385	47.26	1.84e-40	Escherichia albertii	SycD/LcrH family type III secretion system chaperone	88	21	166	169	Bacteria; Proteobacteria; Gammaproteobacteria; Enterobacterales; Enterobacteriaceae; Escherichia
WP_025238060	47.26	1.88e-40	Escherichia	MULTISPECIES: SycD/LcrH family type III secretion system chaperone	88	21	166	169	Bacteria; Proteobacteria; Gammaproteobacteria; Enterobacterales; Enterobacteriaceae; Escherichia
EEY3863652	47.26	1.89e-40	Escherichia albertii	CesD/SycD/LcrH family type III secretion system chaperone	88	26	171	174	Bacteria; Proteobacteria; Gammaproteobacteria; Enterobacterales; Enterobacteriaceae; Escherichia
WP_172953525	47.26	1.96e-40	Escherichia albertii	SycD/LcrH family type III secretion system chaperone	88	21	166	169	Bacteria; Proteobacteria; Gammaproteobacteria; Enterobacterales; Enterobacteriaceae; Escherichia
EFB1499498	47.26	2.2e-40	Escherichia albertii	CesD/SycD/LcrH family type III secretion system chaperone	88	26	171	174	Bacteria; Proteobacteria; Gammaproteobacteria; Enterobacterales; Enterobacteriaceae; Escherichia
EAA1408293	47.26	2.25e-40	Escherichia albertii	CesD/SycD/LcrH family type III secretion system chaperone	88	26	171	174	Bacteria; Proteobacteria; Gammaproteobacteria; Enterobacterales; Enterobacteriaceae; Escherichia
EGQ4870948	47.26	2.57e-40	Escherichia albertii	CesD/SycD/LcrH family type III secretion system chaperone	88	26	171	174	Bacteria; Proteobacteria; Gammaproteobacteria; Enterobacterales; Enterobacteriaceae; Escherichia
WP_059221332	47.26	2.97e-40	Escherichia albertii	SycD/LcrH family type III secretion system chaperone	88	21	166	169	Bacteria; Proteobacteria; Gammaproteobacteria; Enterobacterales; Enterobacteriaceae; Escherichia
EES0204135	47.26	3.84e-40	Escherichia coli	CesD/SycD/LcrH family type III secretion system chaperone	88	26	171	174	Bacteria; Proteobacteria; Gammaproteobacteria; Enterobacterales; Enterobacteriaceae; Escherichia
EGM8548441	47.26	6.84e-40	Escherichia albertii	CesD/SycD/LcrH family type III secretion system chaperone	88	26	171	174	Bacteria; Proteobacteria; Gammaproteobacteria; Enterobacterales; Enterobacteriaceae; Escherichia
EFT0671432	47.26	2.42e-39	Escherichia albertii	CesD/SycD/LcrH family type III secretion system chaperone	88	26	171	174	Bacteria; Proteobacteria; Gammaproteobacteria; Enterobacterales; Enterobacteriaceae; Escherichia
EFG0999751	47.26	2.4e-37	Escherichia coli	CesD/SycD/LcrH family type III secretion system chaperone	88	21	165	165	Bacteria; Proteobacteria; Gammaproteobacteria; Enterobacterales; Enterobacteriaceae; Escherichia
WP_191606016	47.2	3.27e-33	Citrobacter freundii	SycD/LcrH family type III secretion system chaperone, partial	76	1	125	142	Bacteria; Proteobacteria; Gammaproteobacteria; Enterobacterales; Enterobacteriaceae; Citrobacter
WP_095377919	47.143	2.41e-39	Stenotrophomonas maltophilia	SycD/LcrH family type III secretion system chaperone	85	1	140	155	Bacteria; Proteobacteria; Gammaproteobacteria; Xanthomonadales; Xanthomonadaceae; Stenotrophomonas
WP_059273776	46.939	2.16e-40	Escherichia albertii	SycD/LcrH family type III secretion system chaperone	88	21	167	169	Bacteria; Proteobacteria; Gammaproteobacteria; Enterobacterales; Enterobacteriaceae; Escherichia
EFE7699515	46.903	1.52e-23	Escherichia coli	tetratricopeptide repeat protein	68	1	112	112	Bacteria; Proteobacteria; Gammaproteobacteria; Enterobacterales; Enterobacteriaceae; Escherichia
WP_205515556	46.897	1.92e-41	Stenotrophomonas sp. B1-1	SycD/LcrH family type III secretion system chaperone	88	9	153	170	Bacteria; Proteobacteria; Gammaproteobacteria; Xanthomonadales; Xanthomonadaceae; Stenotrophomonas
WP_191770725	46.809	2.18e-40	Stenotrophomonas sp. Sa5BUN4	SycD/LcrH family type III secretion system chaperone	85	20	160	177	Bacteria; Proteobacteria; Gammaproteobacteria; Xanthomonadales; Xanthomonadaceae; Stenotrophomonas
WP_127746587	46.715	4.96e-36	Citrobacter freundii	SycD/LcrH family type III secretion system chaperone, partial	83	1	137	154	Bacteria; Proteobacteria; Gammaproteobacteria; Enterobacterales; Enterobacteriaceae; Citrobacter
WP_101742239	46.667	5.88e-40	Citrobacter	MULTISPECIES: SycD/LcrH family type III secretion system chaperone	91	11	160	177	Bacteria; Proteobacteria; Gammaproteobacteria; Enterobacterales; Enterobacteriaceae; Citrobacter
EGK3488503	46.667	3.62e-38	Escherichia coli	CesD/SycD/LcrH family type III secretion system chaperone	90	12	160	164	Bacteria; Proteobacteria; Gammaproteobacteria; Enterobacterales; Enterobacteriaceae; Escherichia
WP_046153695	46.667	1.34e-37	Robbsia andropogonis strain LMG 2129	SycD/LcrH family type III secretion system chaperone	90	9	158	176	Bacteria; Proteobacteria; Betaproteobacteria; Burkholderiales; Burkholderiaceae; Robbsia
WP_024902846	46.667	1.42e-37	Robbsia andropogonis	SycD/LcrH family type III secretion system chaperone	90	9	158	176	Bacteria; Proteobacteria; Betaproteobacteria; Burkholderiales; Burkholderiaceae; Robbsia
WP_104629886	46.667	2.32e-37	Xanthomonas albilineans	SycD/LcrH family type III secretion system chaperone	88	6	155	162	Bacteria; Proteobacteria; Gammaproteobacteria; Xanthomonadales; Xanthomonadaceae; Xanthomonas
WP_045765732	46.667	2.51e-37	Xanthomonas albilineans	SycD/LcrH family type III secretion system chaperone	88	15	164	171	Bacteria; Proteobacteria; Gammaproteobacteria; Xanthomonadales; Xanthomonadaceae; Xanthomonas
WP_155393186	46.667	4.09e-37	Xanthomonas albilineans	SycD/LcrH family type III secretion system chaperone	88	6	155	162	Bacteria; Proteobacteria; Gammaproteobacteria; Xanthomonadales; Xanthomonadaceae; Xanthomonas
CBA16008	46.667	4.88e-37	Xanthomonas albilineans GPE PC73	probable xsa-invasion chaperone protein	88	15	164	171	Bacteria; Proteobacteria; Gammaproteobacteria; Xanthomonadales; Xanthomonadaceae; Xanthomonas
EGM8055121	46.622	3.13e-38	Escherichia albertii	tetratricopeptide repeat protein	88	26	173	176	Bacteria; Proteobacteria; Gammaproteobacteria; Enterobacterales; Enterobacteriaceae; Escherichia
EFG1461540	46.622	4.27e-34	Escherichia coli	tetratricopeptide repeat protein	88	26	173	176	Bacteria; Proteobacteria; Gammaproteobacteria; Enterobacterales; Enterobacteriaceae; Escherichia
WP_137475489	46.617	2.73e-31	Escherichia coli	tetratricopeptide repeat protein, partial	80	2	133	133	Bacteria; Proteobacteria; Gammaproteobacteria; Enterobacterales; Enterobacteriaceae; Escherichia
EGT1784973	46.61	2.96e-26	Escherichia coli	tetratricopeptide repeat protein	71	1	117	117	Bacteria; Proteobacteria; Gammaproteobacteria; Enterobacterales; Enterobacteriaceae; Escherichia
BAT37119	46.575	1.3e-39	Escherichia albertii	predicted chaperone	88	21	166	169	Bacteria; Proteobacteria; Gammaproteobacteria; Enterobacterales; Enterobacteriaceae; Escherichia
WP_095574366	46.575	1.48e-39	Escherichia albertii	SycD/LcrH family type III secretion system chaperone	88	26	171	174	Bacteria; Proteobacteria; Gammaproteobacteria; Enterobacterales; Enterobacteriaceae; Escherichia
QST73623	46.575	3.71e-38	Escherichia albertii	tetratricopeptide repeat protein	88	21	164	167	Bacteria; Proteobacteria; Gammaproteobacteria; Enterobacterales; Enterobacteriaceae; Escherichia
WP_059225644	46.575	1.37e-37	Escherichia albertii	tetratricopeptide repeat protein	88	21	164	167	Bacteria; Proteobacteria; Gammaproteobacteria; Enterobacterales; Enterobacteriaceae; Escherichia
EAA3376339	46.575	1.64e-37	Escherichia albertii	CesD/SycD/LcrH family type III secretion system chaperone	88	26	169	172	Bacteria; Proteobacteria; Gammaproteobacteria; Enterobacterales; Enterobacteriaceae; Escherichia
EEW0764440	46.575	2.48e-37	Escherichia albertii	CesD/SycD/LcrH family type III secretion system chaperone	88	26	169	172	Bacteria; Proteobacteria; Gammaproteobacteria; Enterobacterales; Enterobacteriaceae; Escherichia
EFB2227532	46.575	2.48e-37	Escherichia albertii	tetratricopeptide repeat protein	88	26	169	172	Bacteria; Proteobacteria; Gammaproteobacteria; Enterobacterales; Enterobacteriaceae; Escherichia
EFH3552554	46.575	2.41e-36	Escherichia coli	CesD/SycD/LcrH family type III secretion system chaperone	88	21	165	165	Bacteria; Proteobacteria; Gammaproteobacteria; Enterobacterales; Enterobacteriaceae; Escherichia
MBG6247228	46.512	1.06e-50	Candidatus Symbiopectobacterium sp. PLON1	type III secretion system translocator chaperone SicA	100	1	172	178	Bacteria; Proteobacteria; Gammaproteobacteria; Enterobacterales; Enterobacteriaceae; Candidatus Symbiopectobacterium
HAJ0481513	46.452	2.4e-39	Escherichia coli	CesD/SycD/LcrH family type III secretion system chaperone	93	12	165	165	Bacteria; Proteobacteria; Gammaproteobacteria; Enterobacterales; Enterobacteriaceae; Escherichia
WP_191606518	46.341	3.11e-31	Citrobacter freundii	SycD/LcrH family type III secretion system chaperone, partial	75	1	123	140	Bacteria; Proteobacteria; Gammaproteobacteria; Enterobacterales; Enterobacteriaceae; Citrobacter
WP_182339204	46.259	2.58e-40	Stenotrophomonas tumulicola	SycD/LcrH family type III secretion system chaperone	89	11	157	183	Bacteria; Proteobacteria; Gammaproteobacteria; Xanthomonadales; Xanthomonadaceae; Stenotrophomonas
WP_139535974	46.099	8.25e-37	Escherichia coli	SycD/LcrH family type III secretion system chaperone, partial	85	12	152	153	Bacteria; Proteobacteria; Gammaproteobacteria; Enterobacterales; Enterobacteriaceae; Escherichia
WP_195313921	46.012	7.99e-49	Serratia marcescens	SycD/LcrH family type III secretion system chaperone	96	8	170	172	Bacteria; Proteobacteria; Gammaproteobacteria; Enterobacterales; Yersiniaceae; Serratia
WP_137363903	46	5.07e-39	Citrobacter sp. wls716	SycD/LcrH family type III secretion system chaperone	91	11	160	177	Bacteria; Proteobacteria; Gammaproteobacteria; Enterobacterales; Enterobacteriaceae; Citrobacter
WP_137381598	46	7.5e-39	Citrobacter sp. wls619	SycD/LcrH family type III secretion system chaperone	91	11	160	177	Bacteria; Proteobacteria; Gammaproteobacteria; Enterobacterales; Enterobacteriaceae; Citrobacter
WP_200036327	46	2.8e-38	Citrobacter youngae strain CB00137	SycD/LcrH family type III secretion system chaperone	91	11	160	177	Bacteria; Proteobacteria; Gammaproteobacteria; Enterobacterales; Enterobacteriaceae; Citrobacter
WP_045760683	46	5.89e-36	Xanthomonas albilineans	SycD/LcrH family type III secretion system chaperone	88	15	164	171	Bacteria; Proteobacteria; Gammaproteobacteria; Xanthomonadales; Xanthomonadaceae; Xanthomonas
WP_201450182	46	5.67e-34	Escherichia albertii	tetratricopeptide repeat protein	88	21	170	173	Bacteria; Proteobacteria; Gammaproteobacteria; Enterobacterales; Enterobacteriaceae; Escherichia
EFG8840473	45.946	1.75e-33	Escherichia albertii	tetratricopeptide repeat protein	88	26	173	176	Bacteria; Proteobacteria; Gammaproteobacteria; Enterobacterales; Enterobacteriaceae; Escherichia
EFB6297383	45.946	7.31e-32	Escherichia coli	tetratricopeptide repeat protein	88	26	173	176	Bacteria; Proteobacteria; Gammaproteobacteria; Enterobacterales; Enterobacteriaceae; Escherichia
HAH3157811	45.872	3.91e-23	Escherichia coli	CesD/SycD/LcrH family type III secretion system chaperone	65	1	109	112	Bacteria; Proteobacteria; Gammaproteobacteria; Enterobacterales; Enterobacteriaceae; Escherichia
EGD7493169	45.865	1.66e-34	Shigella dysenteriae	CesD/SycD/LcrH family type III secretion system chaperone	80	12	144	145	Bacteria; Proteobacteria; Gammaproteobacteria; Enterobacterales; Enterobacteriaceae; Shigella
HAP1281319	45.865	1.75e-34	Escherichia coli	CesD/SycD/LcrH family type III secretion system chaperone	80	12	144	146	Bacteria; Proteobacteria; Gammaproteobacteria; Enterobacterales; Enterobacteriaceae; Escherichia
EAA1986629	45.806	3.59e-39	Escherichia coli	CesD/SycD/LcrH family type III secretion system chaperone	93	12	165	165	Bacteria; Proteobacteria; Gammaproteobacteria; Enterobacterales; Enterobacteriaceae; Escherichia
MBB0265782	45.806	4.01e-39	Escherichia coli	CesD/SycD/LcrH family type III secretion system chaperone	93	12	165	165	Bacteria; Proteobacteria; Gammaproteobacteria; Enterobacterales; Enterobacteriaceae; Escherichia
EEW1659699	45.806	4.98e-39	Escherichia coli	CesD/SycD/LcrH family type III secretion system chaperone	93	12	165	165	Bacteria; Proteobacteria; Gammaproteobacteria; Enterobacterales; Enterobacteriaceae; Escherichia
HAX2050848	45.806	4.98e-39	Escherichia coli	CesD/SycD/LcrH family type III secretion system chaperone	93	12	165	165	Bacteria; Proteobacteria; Gammaproteobacteria; Enterobacterales; Enterobacteriaceae; Escherichia
WP_000443172	45.806	6.26e-39	Escherichia	MULTISPECIES: SycD/LcrH family type III secretion system chaperone	93	12	165	165	Bacteria; Proteobacteria; Gammaproteobacteria; Enterobacterales; Enterobacteriaceae; Escherichia
WP_137498382	45.806	6.83e-39	Escherichia coli	SycD/LcrH family type III secretion system chaperone	93	12	165	165	Bacteria; Proteobacteria; Gammaproteobacteria; Enterobacterales; Enterobacteriaceae; Escherichia
WP_160406725	45.806	6.91e-39	Escherichia coli	SycD/LcrH family type III secretion system chaperone	93	12	165	165	Bacteria; Proteobacteria; Gammaproteobacteria; Enterobacterales; Enterobacteriaceae; Escherichia
EFM0297721	45.806	7.06e-39	Escherichia coli	CesD/SycD/LcrH family type III secretion system chaperone	93	12	165	165	Bacteria; Proteobacteria; Gammaproteobacteria; Enterobacterales; Enterobacteriaceae; Escherichia
EGK9461263	45.806	7.06e-39	Escherichia coli	CesD/SycD/LcrH family type III secretion system chaperone	93	12	165	165	Bacteria; Proteobacteria; Gammaproteobacteria; Enterobacterales; Enterobacteriaceae; Escherichia
HAP0342806	45.806	7.54e-39	Escherichia coli	CesD/SycD/LcrH family type III secretion system chaperone	93	12	165	165	Bacteria; Proteobacteria; Gammaproteobacteria; Enterobacterales; Enterobacteriaceae; Escherichia
WP_000446330	45.806	7.87e-39	Escherichia coli	SycD/LcrH family type III secretion system chaperone	93	12	165	165	Bacteria; Proteobacteria; Gammaproteobacteria; Enterobacterales; Enterobacteriaceae; Escherichia
WP_072648218	45.806	7.96e-39	Escherichia coli	SycD/LcrH family type III secretion system chaperone	93	12	165	165	Bacteria; Proteobacteria; Gammaproteobacteria; Enterobacterales; Enterobacteriaceae; Escherichia
EFK5488377	45.806	8.22e-39	Escherichia coli	CesD/SycD/LcrH family type III secretion system chaperone	93	12	165	165	Bacteria; Proteobacteria; Gammaproteobacteria; Enterobacterales; Enterobacteriaceae; Escherichia
WP_001604188	45.806	8.22e-39	Escherichia coli	SycD/LcrH family type III secretion system chaperone	93	12	165	165	Bacteria; Proteobacteria; Gammaproteobacteria; Enterobacterales; Enterobacteriaceae; Escherichia
WP_137490638	45.806	8.31e-39	Escherichia coli	SycD/LcrH family type III secretion system chaperone	93	12	165	165	Bacteria; Proteobacteria; Gammaproteobacteria; Enterobacterales; Enterobacteriaceae; Escherichia
WP_000443173	45.806	8.68e-39	Enterobacteriaceae	MULTISPECIES: SycD/LcrH family type III secretion system chaperone	93	12	165	165	Bacteria; Proteobacteria; Gammaproteobacteria; Enterobacterales; Enterobacteriaceae
HAH9362406	45.806	8.97e-39	Escherichia coli	CesD/SycD/LcrH family type III secretion system chaperone	93	12	165	165	Bacteria; Proteobacteria; Gammaproteobacteria; Enterobacterales; Enterobacteriaceae; Escherichia
HAO7049032	45.806	8.97e-39	Escherichia coli	CesD/SycD/LcrH family type III secretion system chaperone	93	12	165	165	Bacteria; Proteobacteria; Gammaproteobacteria; Enterobacterales; Enterobacteriaceae; Escherichia
EGA0704456	45.806	9.37e-39	Escherichia coli	CesD/SycD/LcrH family type III secretion system chaperone	93	12	165	165	Bacteria; Proteobacteria; Gammaproteobacteria; Enterobacterales; Enterobacteriaceae; Escherichia
HAM7047237	45.806	9.47e-39	Escherichia coli	CesD/SycD/LcrH family type III secretion system chaperone	93	12	165	165	Bacteria; Proteobacteria; Gammaproteobacteria; Enterobacterales; Enterobacteriaceae; Escherichia
HAX5198579	45.806	9.68e-39	Escherichia coli	CesD/SycD/LcrH family type III secretion system chaperone	93	12	165	165	Bacteria; Proteobacteria; Gammaproteobacteria; Enterobacterales; Enterobacteriaceae; Escherichia
WP_000443170	45.806	1.01e-38	Escherichia coli	SycD/LcrH family type III secretion system chaperone	93	12	165	165	Bacteria; Proteobacteria; Gammaproteobacteria; Enterobacterales; Enterobacteriaceae; Escherichia
WP_096266549	45.806	1.04e-38	Escherichia coli	SycD/LcrH family type III secretion system chaperone	93	12	165	165	Bacteria; Proteobacteria; Gammaproteobacteria; Enterobacterales; Enterobacteriaceae; Escherichia
HAN4399263	45.806	1.04e-38	Escherichia coli	CesD/SycD/LcrH family type III secretion system chaperone	93	12	165	165	Bacteria; Proteobacteria; Gammaproteobacteria; Enterobacterales; Enterobacteriaceae; Escherichia
WP_166494987	45.806	1.06e-38	Escherichia coli	SycD/LcrH family type III secretion system chaperone	93	12	165	165	Bacteria; Proteobacteria; Gammaproteobacteria; Enterobacterales; Enterobacteriaceae; Escherichia
WP_042003409	45.806	1.09e-38	Escherichia coli	SycD/LcrH family type III secretion system chaperone	93	12	165	165	Bacteria; Proteobacteria; Gammaproteobacteria; Enterobacterales; Enterobacteriaceae; Escherichia
WP_000443168	45.806	1.19e-38	Enterobacteriaceae	MULTISPECIES: SycD/LcrH family type III secretion system chaperone	93	12	165	165	Bacteria; Proteobacteria; Gammaproteobacteria; Enterobacterales; Enterobacteriaceae
WP_097336501	45.806	1.28e-38	Escherichia coli	SycD/LcrH family type III secretion system chaperone	93	12	165	165	Bacteria; Proteobacteria; Gammaproteobacteria; Enterobacterales; Enterobacteriaceae; Escherichia
HAM0800483	45.806	1.37e-38	Escherichia coli	CesD/SycD/LcrH family type III secretion system chaperone	93	12	165	165	Bacteria; Proteobacteria; Gammaproteobacteria; Enterobacterales; Enterobacteriaceae; Escherichia
WP_115739709	45.806	1.42e-38	Escherichia coli	SycD/LcrH family type III secretion system chaperone	93	12	165	165	Bacteria; Proteobacteria; Gammaproteobacteria; Enterobacterales; Enterobacteriaceae; Escherichia
EEW8806186	45.806	1.43e-38	Escherichia coli	CesD/SycD/LcrH family type III secretion system chaperone	93	12	165	165	Bacteria; Proteobacteria; Gammaproteobacteria; Enterobacterales; Enterobacteriaceae; Escherichia
EFC4352910	45.806	1.45e-38	Escherichia coli	CesD/SycD/LcrH family type III secretion system chaperone	93	12	165	165	Bacteria; Proteobacteria; Gammaproteobacteria; Enterobacterales; Enterobacteriaceae; Escherichia
WP_053292276	45.806	1.46e-38	Escherichia coli	SycD/LcrH family type III secretion system chaperone	93	12	165	165	Bacteria; Proteobacteria; Gammaproteobacteria; Enterobacterales; Enterobacteriaceae; Escherichia
WP_000443169	45.806	1.48e-38	Escherichia coli	SycD/LcrH family type III secretion system chaperone	93	12	165	165	Bacteria; Proteobacteria; Gammaproteobacteria; Enterobacterales; Enterobacteriaceae; Escherichia
WP_160438463	45.806	1.55e-38	Escherichia coli	SycD/LcrH family type III secretion system chaperone	93	12	165	165	Bacteria; Proteobacteria; Gammaproteobacteria; Enterobacterales; Enterobacteriaceae; Escherichia
WP_112911981	45.806	1.58e-38	Escherichia coli	SycD/LcrH family type III secretion system chaperone	93	12	165	165	Bacteria; Proteobacteria; Gammaproteobacteria; Enterobacterales; Enterobacteriaceae; Escherichia
WP_022646287	45.806	1.76e-38	Enterobacteriaceae	MULTISPECIES: SycD/LcrH family type III secretion system chaperone	93	12	165	165	Bacteria; Proteobacteria; Gammaproteobacteria; Enterobacterales; Enterobacteriaceae
MXI40000	45.806	1.76e-38	Escherichia coli	CesD/SycD/LcrH family type III secretion system chaperone	93	12	165	165	Bacteria; Proteobacteria; Gammaproteobacteria; Enterobacterales; Enterobacteriaceae; Escherichia
EEV5804760	45.806	1.84e-38	Escherichia coli	CesD/SycD/LcrH family type III secretion system chaperone	93	12	165	165	Bacteria; Proteobacteria; Gammaproteobacteria; Enterobacterales; Enterobacteriaceae; Escherichia
WP_137445150	45.806	1.9e-38	Escherichia coli	SycD/LcrH family type III secretion system chaperone	93	12	165	165	Bacteria; Proteobacteria; Gammaproteobacteria; Enterobacterales; Enterobacteriaceae; Escherichia
EFB5120854	45.806	1.96e-38	Escherichia coli	CesD/SycD/LcrH family type III secretion system chaperone	93	12	165	165	Bacteria; Proteobacteria; Gammaproteobacteria; Enterobacterales; Enterobacteriaceae; Escherichia
WP_001579252	45.806	2.03e-38	Escherichia coli	SycD/LcrH family type III secretion system chaperone	93	12	165	165	Bacteria; Proteobacteria; Gammaproteobacteria; Enterobacterales; Enterobacteriaceae; Escherichia
WP_165410426	45.806	2.05e-38	Escherichia coli	SycD/LcrH family type III secretion system chaperone	93	12	165	165	Bacteria; Proteobacteria; Gammaproteobacteria; Enterobacterales; Enterobacteriaceae; Escherichia
WP_065227916	45.806	2.42e-38	Escherichia coli	SycD/LcrH family type III secretion system chaperone	93	12	165	165	Bacteria; Proteobacteria; Gammaproteobacteria; Enterobacterales; Enterobacteriaceae; Escherichia
WP_047669894	45.806	2.52e-38	Escherichia	MULTISPECIES: SycD/LcrH family type III secretion system chaperone	93	12	165	165	Bacteria; Proteobacteria; Gammaproteobacteria; Enterobacterales; Enterobacteriaceae; Escherichia
WP_023308475	45.806	2.72e-38	Escherichia coli	SycD/LcrH family type III secretion system chaperone	93	12	165	165	Bacteria; Proteobacteria; Gammaproteobacteria; Enterobacterales; Enterobacteriaceae; Escherichia
WP_112844332	45.806	2.97e-38	Escherichia coli	SycD/LcrH family type III secretion system chaperone	93	12	165	165	Bacteria; Proteobacteria; Gammaproteobacteria; Enterobacterales; Enterobacteriaceae; Escherichia
WP_097490985	45.806	3.14e-38	Escherichia coli	SycD/LcrH family type III secretion system chaperone	93	12	165	165	Bacteria; Proteobacteria; Gammaproteobacteria; Enterobacterales; Enterobacteriaceae; Escherichia
WP_097482903	45.806	3.14e-38	Escherichia coli	SycD/LcrH family type III secretion system chaperone	93	12	165	165	Bacteria; Proteobacteria; Gammaproteobacteria; Enterobacterales; Enterobacteriaceae; Escherichia
WP_124056825	45.806	5.06e-38	Escherichia coli	SycD/LcrH family type III secretion system chaperone	93	12	165	165	Bacteria; Proteobacteria; Gammaproteobacteria; Enterobacterales; Enterobacteriaceae; Escherichia
WP_169757874	45.806	5.29e-38	Escherichia coli	SycD/LcrH family type III secretion system chaperone	93	12	165	165	Bacteria; Proteobacteria; Gammaproteobacteria; Enterobacterales; Enterobacteriaceae; Escherichia
WP_096320786	45.806	7.41e-38	Escherichia coli	SycD/LcrH family type III secretion system chaperone	93	12	165	165	Bacteria; Proteobacteria; Gammaproteobacteria; Enterobacterales; Enterobacteriaceae; Escherichia
WP_080029900	45.806	7.66e-38	Escherichia coli	SycD/LcrH family type III secretion system chaperone	93	12	165	165	Bacteria; Proteobacteria; Gammaproteobacteria; Enterobacterales; Enterobacteriaceae; Escherichia
WP_049841074	45.752	1.5e-42	Klebsiella sp. RIT-PI-d	tetratricopeptide repeat protein	92	21	173	182	Bacteria; Proteobacteria; Gammaproteobacteria; Enterobacterales; Enterobacteriaceae; Klebsiella
EFG7734157	45.714	3.57e-36	Escherichia coli	CesD/SycD/LcrH family type III secretion system chaperone	84	12	151	151	Bacteria; Proteobacteria; Gammaproteobacteria; Enterobacterales; Enterobacteriaceae; Escherichia
HAK9701812	45.714	6.71e-36	Escherichia coli	SycD/LcrH family type III secretion system chaperone	84	12	151	151	Bacteria; Proteobacteria; Gammaproteobacteria; Enterobacterales; Enterobacteriaceae; Escherichia
WP_042209874	45.695	2.53e-38	Escherichia coli	SycD/LcrH family type III secretion system chaperone	91	3	152	152	Bacteria; Proteobacteria; Gammaproteobacteria; Enterobacterales; Enterobacteriaceae; Escherichia
WP_159495736	45.638	1.18e-39	Stenotrophomonas sp. 364	SycD/LcrH family type III secretion system chaperone	90	20	168	174	Bacteria; Proteobacteria; Gammaproteobacteria; Xanthomonadales; Xanthomonadaceae; Stenotrophomonas
MBB0284824	45.625	5.09e-39	Escherichia coli	CesD/SycD/LcrH family type III secretion system chaperone	96	7	165	165	Bacteria; Proteobacteria; Gammaproteobacteria; Enterobacterales; Enterobacteriaceae; Escherichia
WP_171995065	45.588	8.17e-35	Escherichia coli	SycD/LcrH family type III secretion system chaperone	82	12	147	149	Bacteria; Proteobacteria; Gammaproteobacteria; Enterobacterales; Enterobacteriaceae; Escherichia
MBJ0243057	45.588	1.24e-34	Escherichia coli	SycD/LcrH family type III secretion system chaperone	82	12	147	147	Bacteria; Proteobacteria; Gammaproteobacteria; Enterobacterales; Enterobacteriaceae; Escherichia
WP_046735985	45.455	3.6e-40	Xanthomonas	MULTISPECIES: SycD/LcrH family type III secretion system chaperone	94	8	172	174	Bacteria; Proteobacteria; Gammaproteobacteria; Xanthomonadales; Xanthomonadaceae; Xanthomonas
WP_041019028	45.455	6.75e-40	Xanthomonas phaseoli	SycD/LcrH family type III secretion system chaperone	94	5	169	171	Bacteria; Proteobacteria; Gammaproteobacteria; Xanthomonadales; Xanthomonadaceae; Xanthomonas
KIJ02888	45.455	8.14e-40	Xanthomonas phaseoli pv. phaseoli	hypothetical protein ST27_01475	94	8	172	174	Bacteria; Proteobacteria; Gammaproteobacteria; Xanthomonadales; Xanthomonadaceae; Xanthomonas
WP_117046632	45.455	6.23e-37	Klebsiella pneumoniae	SycD/LcrH family type III secretion system chaperone, partial	86	12	154	156	Bacteria; Proteobacteria; Gammaproteobacteria; Enterobacterales; Enterobacteriaceae; Klebsiella
HAK9317694	45.455	2.71e-21	Escherichia coli	tetratricopeptide repeat protein	66	1	109	109	Bacteria; Proteobacteria; Gammaproteobacteria; Enterobacterales; Enterobacteriaceae; Escherichia
WP_000606361	45.395	6.99e-41	Salmonella enterica	SycD/LcrH family type III secretion system chaperone	92	14	164	172	Bacteria; Proteobacteria; Gammaproteobacteria; Enterobacterales; Enterobacteriaceae; Salmonella
WP_199998848	45.333	3.44e-38	Citrobacter freundii	SycD/LcrH family type III secretion system chaperone	91	11	160	177	Bacteria; Proteobacteria; Gammaproteobacteria; Enterobacterales; Enterobacteriaceae; Citrobacter
EFN1895866	45.333	2.19e-38	Escherichia coli	CesD/SycD/LcrH family type III secretion system chaperone	90	12	161	165	Bacteria; Proteobacteria; Gammaproteobacteria; Enterobacterales; Enterobacteriaceae; Escherichia
OIV46353	45.333	7.3e-35	Sodalis sp. TME1	hypothetical protein BK025_12165	90	1	150	157	Bacteria; Proteobacteria; Gammaproteobacteria; Enterobacterales; Bruguierivoracaceae; Sodalis
RYF55062	45.324	7.15e-31	Comamonadaceae bacterium	tetratricopeptide repeat protein	84	32	168	168	Bacteria; Proteobacteria; Betaproteobacteria; Burkholderiales; Comamonadaceae
HAY4665491	45.283	1.09e-38	Escherichia coli	CesD/SycD/LcrH family type III secretion system chaperone	96	5	162	162	Bacteria; Proteobacteria; Gammaproteobacteria; Enterobacterales; Enterobacteriaceae; Escherichia
WP_050290714	45.238	8.05e-47	Yersinia kristensenii	SycD/LcrH family type III secretion system chaperone	100	1	168	174	Bacteria; Proteobacteria; Gammaproteobacteria; Enterobacterales; Yersiniaceae; Yersinia
WP_162999501	45.223	3.73e-42	Burkholderia sp. Nafp2/4-1b	tetratricopeptide repeat protein	95	26	182	207	Bacteria; Proteobacteria; Betaproteobacteria; Burkholderiales; Burkholderiaceae; Burkholderia
RKT98802	45.223	4.66e-42	Burkholderia sp. Nafp2/4-1b	CesD/SycD/LcrH family type III secretion system chaperone	95	36	192	217	Bacteria; Proteobacteria; Betaproteobacteria; Burkholderiales; Burkholderiaceae; Burkholderia
WP_174183286	45.161	1.12e-38	Escherichia coli	SycD/LcrH family type III secretion system chaperone	93	12	165	165	Bacteria; Proteobacteria; Gammaproteobacteria; Enterobacterales; Enterobacteriaceae; Escherichia
WP_001521676	45.161	1.3e-38	Enterobacteriaceae	MULTISPECIES: SycD/LcrH family type III secretion system chaperone	93	12	165	165	Bacteria; Proteobacteria; Gammaproteobacteria; Enterobacterales; Enterobacteriaceae
WP_171460127	45.161	1.72e-38	Escherichia coli	SycD/LcrH family type III secretion system chaperone	93	12	165	165	Bacteria; Proteobacteria; Gammaproteobacteria; Enterobacterales; Enterobacteriaceae; Escherichia
EEW1560325	45.161	1.72e-38	Escherichia coli	CesD/SycD/LcrH family type III secretion system chaperone	93	12	165	165	Bacteria; Proteobacteria; Gammaproteobacteria; Enterobacterales; Enterobacteriaceae; Escherichia
WP_000443166	45.161	2.14e-38	Escherichia coli	SycD/LcrH family type III secretion system chaperone	93	12	165	165	Bacteria; Proteobacteria; Gammaproteobacteria; Enterobacterales; Enterobacteriaceae; Escherichia
WP_113222121	45.161	2.75e-38	Escherichia coli	SycD/LcrH family type III secretion system chaperone	93	12	165	165	Bacteria; Proteobacteria; Gammaproteobacteria; Enterobacterales; Enterobacteriaceae; Escherichia
HAV9900774	45.161	3.24e-38	Escherichia coli	CesD/SycD/LcrH family type III secretion system chaperone	93	12	165	165	Bacteria; Proteobacteria; Gammaproteobacteria; Enterobacterales; Enterobacteriaceae; Escherichia
MBC0425843	45.161	3.28e-38	Escherichia coli	SycD/LcrH family type III secretion system chaperone	93	12	165	165	Bacteria; Proteobacteria; Gammaproteobacteria; Enterobacterales; Enterobacteriaceae; Escherichia
EFO1544360	45.161	3.61e-38	Escherichia coli	CesD/SycD/LcrH family type III secretion system chaperone	93	12	165	165	Bacteria; Proteobacteria; Gammaproteobacteria; Enterobacterales; Enterobacteriaceae; Escherichia
NJX67989	45.161	3.65e-38	Escherichia coli	SycD/LcrH family type III secretion system chaperone	93	12	165	165	Bacteria; Proteobacteria; Gammaproteobacteria; Enterobacterales; Enterobacteriaceae; Escherichia
WP_000443171	45.161	3.69e-38	Escherichia coli	SycD/LcrH family type III secretion system chaperone	93	12	165	165	Bacteria; Proteobacteria; Gammaproteobacteria; Enterobacterales; Enterobacteriaceae; Escherichia
EFF5621623	45.161	3.73e-38	Escherichia coli	CesD/SycD/LcrH family type III secretion system chaperone	93	12	165	165	Bacteria; Proteobacteria; Gammaproteobacteria; Enterobacterales; Enterobacteriaceae; Escherichia
WP_088541990	45.161	4.03e-38	Escherichia	MULTISPECIES: SycD/LcrH family type III secretion system chaperone	93	12	165	165	Bacteria; Proteobacteria; Gammaproteobacteria; Enterobacterales; Enterobacteriaceae; Escherichia
WP_179148323	45.161	4.4e-38	Escherichia coli	SycD/LcrH family type III secretion system chaperone	93	12	165	165	Bacteria; Proteobacteria; Gammaproteobacteria; Enterobacterales; Enterobacteriaceae; Escherichia
HAJ0397094	45.161	4.69e-38	Escherichia coli	CesD/SycD/LcrH family type III secretion system chaperone	93	12	165	165	Bacteria; Proteobacteria; Gammaproteobacteria; Enterobacterales; Enterobacteriaceae; Escherichia
WP_042100201	45.161	4.85e-38	Escherichia coli	SycD/LcrH family type III secretion system chaperone	93	12	165	165	Bacteria; Proteobacteria; Gammaproteobacteria; Enterobacterales; Enterobacteriaceae; Escherichia
WP_001572101	45.161	5.01e-38	Escherichia coli	SycD/LcrH family type III secretion system chaperone	93	12	165	165	Bacteria; Proteobacteria; Gammaproteobacteria; Enterobacterales; Enterobacteriaceae; Escherichia
EGO8038704	45.161	5.29e-38	Escherichia coli	CesD/SycD/LcrH family type III secretion system chaperone	93	12	165	165	Bacteria; Proteobacteria; Gammaproteobacteria; Enterobacterales; Enterobacteriaceae; Escherichia
WP_115747562	45.161	5.9e-38	Escherichia coli	SycD/LcrH family type III secretion system chaperone	93	12	165	165	Bacteria; Proteobacteria; Gammaproteobacteria; Enterobacterales; Enterobacteriaceae; Escherichia
WP_096940179	45.161	6.51e-38	Escherichia coli	SycD/LcrH family type III secretion system chaperone	93	12	165	165	Bacteria; Proteobacteria; Gammaproteobacteria; Enterobacterales; Enterobacteriaceae; Escherichia
WP_115739068	45.161	6.72e-38	Escherichia coli	SycD/LcrH family type III secretion system chaperone	93	12	165	165	Bacteria; Proteobacteria; Gammaproteobacteria; Enterobacterales; Enterobacteriaceae; Escherichia
EFE6984738	45.161	7.25e-38	Escherichia coli	CesD/SycD/LcrH family type III secretion system chaperone	93	12	165	165	Bacteria; Proteobacteria; Gammaproteobacteria; Enterobacterales; Enterobacteriaceae; Escherichia
EGL7862898	45.161	7.41e-38	Escherichia coli	CesD/SycD/LcrH family type III secretion system chaperone	93	12	165	165	Bacteria; Proteobacteria; Gammaproteobacteria; Enterobacterales; Enterobacteriaceae; Escherichia
WP_000443167	45.161	7.74e-38	Escherichia	MULTISPECIES: SycD/LcrH family type III secretion system chaperone	93	12	165	165	Bacteria; Proteobacteria; Gammaproteobacteria; Enterobacterales; Enterobacteriaceae; Escherichia
EGK3953539	45.161	8.73e-38	Escherichia coli	CesD/SycD/LcrH family type III secretion system chaperone	93	12	165	165	Bacteria; Proteobacteria; Gammaproteobacteria; Enterobacterales; Enterobacteriaceae; Escherichia
EFM4818009	45.161	1.02e-37	Escherichia coli	CesD/SycD/LcrH family type III secretion system chaperone	93	12	165	165	Bacteria; Proteobacteria; Gammaproteobacteria; Enterobacterales; Enterobacteriaceae; Escherichia
HAH9769154	45.161	1.03e-37	Escherichia coli	CesD/SycD/LcrH family type III secretion system chaperone	93	12	165	165	Bacteria; Proteobacteria; Gammaproteobacteria; Enterobacterales; Enterobacteriaceae; Escherichia
WP_097488093	45.161	1.15e-37	Escherichia coli	SycD/LcrH family type III secretion system chaperone	93	12	165	165	Bacteria; Proteobacteria; Gammaproteobacteria; Enterobacterales; Enterobacteriaceae; Escherichia
WP_000443165	45.161	1.7e-37	Escherichia	MULTISPECIES: SycD/LcrH family type III secretion system chaperone	93	12	165	165	Bacteria; Proteobacteria; Gammaproteobacteria; Enterobacterales; Enterobacteriaceae; Escherichia
EFI8731849	45.161	1.83e-37	Escherichia coli	CesD/SycD/LcrH family type III secretion system chaperone	93	12	165	165	Bacteria; Proteobacteria; Gammaproteobacteria; Enterobacterales; Enterobacteriaceae; Escherichia
HAH6559319	45.161	2.04e-37	Escherichia coli	CesD/SycD/LcrH family type III secretion system chaperone	93	12	165	165	Bacteria; Proteobacteria; Gammaproteobacteria; Enterobacterales; Enterobacteriaceae; Escherichia
EFL0451169	45.161	2.32e-37	Escherichia coli	CesD/SycD/LcrH family type III secretion system chaperone	93	12	165	165	Bacteria; Proteobacteria; Gammaproteobacteria; Enterobacterales; Enterobacteriaceae; Escherichia
QLO10083	45.161	2.35e-37	Escherichia coli	SycD/LcrH family type III secretion system chaperone	93	12	165	165	Bacteria; Proteobacteria; Gammaproteobacteria; Enterobacterales; Enterobacteriaceae; Escherichia
QMC55506	45.161	2.71e-37	Escherichia coli	SycD/LcrH family type III secretion system chaperone	93	12	165	165	Bacteria; Proteobacteria; Gammaproteobacteria; Enterobacterales; Enterobacteriaceae; Escherichia
EGO9570840	45.161	2.74e-37	Escherichia coli	CesD/SycD/LcrH family type III secretion system chaperone	93	12	165	165	Bacteria; Proteobacteria; Gammaproteobacteria; Enterobacterales; Enterobacteriaceae; Escherichia
EFC5162337	45.161	2.83e-37	Escherichia coli	CesD/SycD/LcrH family type III secretion system chaperone	93	12	165	165	Bacteria; Proteobacteria; Gammaproteobacteria; Enterobacterales; Enterobacteriaceae; Escherichia
WP_111950805	45.161	2.89e-37	Escherichia coli	SycD/LcrH family type III secretion system chaperone	93	12	165	165	Bacteria; Proteobacteria; Gammaproteobacteria; Enterobacterales; Enterobacteriaceae; Escherichia
WP_137485298	45.161	3.37e-37	Escherichia coli	SycD/LcrH family type III secretion system chaperone	93	12	165	165	Bacteria; Proteobacteria; Gammaproteobacteria; Enterobacterales; Enterobacteriaceae; Escherichia
WP_054496338	45.161	3.67e-37	Escherichia coli	SycD/LcrH family type III secretion system chaperone	93	12	165	165	Bacteria; Proteobacteria; Gammaproteobacteria; Enterobacterales; Enterobacteriaceae; Escherichia
EFJ8623338	45.161	5.09e-37	Escherichia coli	CesD/SycD/LcrH family type III secretion system chaperone	93	12	165	165	Bacteria; Proteobacteria; Gammaproteobacteria; Enterobacterales; Enterobacteriaceae; Escherichia
EFO2013332	45.113	7.11e-34	Escherichia coli	CesD/SycD/LcrH family type III secretion system chaperone	80	12	144	146	Bacteria; Proteobacteria; Gammaproteobacteria; Enterobacterales; Enterobacteriaceae; Escherichia
WP_086518723	45.045	5.43e-22	Escherichia coli	tetratricopeptide repeat protein, partial	67	1	110	110	Bacteria; Proteobacteria; Gammaproteobacteria; Enterobacterales; Enterobacteriaceae; Escherichia
EBJ5114585	45	1.29e-38	Salmonella enterica	CesD/SycD/LcrH family type III secretion system chaperone	85	10	149	168	Bacteria; Proteobacteria; Gammaproteobacteria; Enterobacterales; Enterobacteriaceae; Salmonella
WP_158140253	44.954	9.17e-21	Escherichia coli	tetratricopeptide repeat protein, partial	65	1	108	108	Bacteria; Proteobacteria; Gammaproteobacteria; Enterobacterales; Enterobacteriaceae; Escherichia
WP_139483745	44.954	1.53e-20	Escherichia coli	tetratricopeptide repeat protein, partial	65	1	108	108	Bacteria; Proteobacteria; Gammaproteobacteria; Enterobacterales; Enterobacteriaceae; Escherichia
WP_057507058	44.937	1.41e-41	Stenotrophomonas	MULTISPECIES: SycD/LcrH family type III secretion system chaperone	92	3	160	180	Bacteria; Proteobacteria; Gammaproteobacteria; Xanthomonadales; Xanthomonadaceae; Stenotrophomonas
EGM8744828	44.805	4.06e-33	Escherichia albertii	tetratricopeptide repeat protein	88	26	179	182	Bacteria; Proteobacteria; Gammaproteobacteria; Enterobacterales; Enterobacteriaceae; Escherichia
QST46816	44.737	1.5e-36	Escherichia albertii	tetratricopeptide repeat protein	88	26	177	180	Bacteria; Proteobacteria; Gammaproteobacteria; Enterobacterales; Enterobacteriaceae; Escherichia
WP_005120757	44.667	3.71e-38	Citrobacter	MULTISPECIES: SycD/LcrH family type III secretion system chaperone	91	11	160	177	Bacteria; Proteobacteria; Gammaproteobacteria; Enterobacterales; Enterobacteriaceae; Citrobacter
AKL20398	44.667	7.09e-38	Citrobacter freundii	type III secretion low calcium response protein	91	3	152	169	Bacteria; Proteobacteria; Gammaproteobacteria; Enterobacterales; Enterobacteriaceae; Citrobacter
AOI32842	44.667	1.1e-37	Citrobacter freundii	CesD/SycD/LcrH family type III secretion system chaperone	91	3	152	169	Bacteria; Proteobacteria; Gammaproteobacteria; Enterobacterales; Enterobacteriaceae; Citrobacter
WP_191604917	44.667	1.13e-37	Citrobacter freundii	SycD/LcrH family type III secretion system chaperone	91	11	160	177	Bacteria; Proteobacteria; Gammaproteobacteria; Enterobacterales; Enterobacteriaceae; Citrobacter
WP_052739221	44.667	1.2e-37	Citrobacter freundii complex	MULTISPECIES: SycD/LcrH family type III secretion system chaperone	91	11	160	177	Bacteria; Proteobacteria; Gammaproteobacteria; Enterobacterales; Enterobacteriaceae; Citrobacter
WP_003844124	44.667	1.26e-37	Citrobacter freundii	SycD/LcrH family type III secretion system chaperone	91	11	160	177	Bacteria; Proteobacteria; Gammaproteobacteria; Enterobacterales; Enterobacteriaceae; Citrobacter
HAU4457858	44.667	1.32e-37	Citrobacter freundii	CesD/SycD/LcrH family type III secretion system chaperone	91	10	159	176	Bacteria; Proteobacteria; Gammaproteobacteria; Enterobacterales; Enterobacteriaceae; Citrobacter
WP_081328888	44.667	1.67e-37	Citrobacter freundii	SycD/LcrH family type III secretion system chaperone	91	11	160	177	Bacteria; Proteobacteria; Gammaproteobacteria; Enterobacterales; Enterobacteriaceae; Citrobacter
WP_052946592	44.667	1.74e-37	Citrobacter freundii	SycD/LcrH family type III secretion system chaperone	91	11	160	177	Bacteria; Proteobacteria; Gammaproteobacteria; Enterobacterales; Enterobacteriaceae; Citrobacter
WP_137646495	44.595	6.65e-37	Escherichia albertii	SycD/LcrH family type III secretion system chaperone	88	15	162	179	Bacteria; Proteobacteria; Gammaproteobacteria; Enterobacterales; Enterobacteriaceae; Escherichia
WP_123444269	44.516	7.74e-38	Escherichia coli	SycD/LcrH family type III secretion system chaperone	93	12	165	165	Bacteria; Proteobacteria; Gammaproteobacteria; Enterobacterales; Enterobacteriaceae; Escherichia
EGE3211735	44.516	8.27e-38	Escherichia coli	CesD/SycD/LcrH family type III secretion system chaperone	93	12	165	165	Bacteria; Proteobacteria; Gammaproteobacteria; Enterobacterales; Enterobacteriaceae; Escherichia
NAH71290	44.516	1.97e-37	Escherichia coli	CesD/SycD/LcrH family type III secretion system chaperone	93	12	165	165	Bacteria; Proteobacteria; Gammaproteobacteria; Enterobacterales; Enterobacteriaceae; Escherichia
WP_129971693	44.516	1.13e-36	Escherichia coli	SycD/LcrH family type III secretion system chaperone	93	12	165	165	Bacteria; Proteobacteria; Gammaproteobacteria; Enterobacterales; Enterobacteriaceae; Escherichia
WP_113248483	44.516	1.16e-36	Escherichia coli	SycD/LcrH family type III secretion system chaperone	93	12	165	165	Bacteria; Proteobacteria; Gammaproteobacteria; Enterobacterales; Enterobacteriaceae; Escherichia
WP_193404469	44.379	1.63e-46	Mixta mediterraneensis strain Marseille-Q2057	SycD/LcrH family type III secretion system chaperone	99	1	169	175	Bacteria; Proteobacteria; Gammaproteobacteria; Enterobacterales; Erwiniaceae; Mixta
EDJ8986952	44.366	1.42e-39	Salmonella enterica subsp. diarizonae	CesD/SycD/LcrH family type III secretion system chaperone	86	49	190	204	Bacteria; Proteobacteria; Gammaproteobacteria; Enterobacterales; Enterobacteriaceae; Salmonella
WP_078001329	44.118	2.14e-44	Izhakiella australiensis	SycD/LcrH family type III secretion system chaperone	100	1	170	174	Bacteria; Proteobacteria; Gammaproteobacteria; Enterobacterales; Erwiniaceae; Izhakiella
HAO0409404	44.037	3.29e-20	Escherichia coli	tetratricopeptide repeat protein	65	1	108	108	Bacteria; Proteobacteria; Gammaproteobacteria; Enterobacterales; Enterobacteriaceae; Escherichia
WP_191609135	44	3.1e-36	Citrobacter freundii	SycD/LcrH family type III secretion system chaperone	91	11	160	177	Bacteria; Proteobacteria; Gammaproteobacteria; Enterobacterales; Enterobacteriaceae; Citrobacter
WP_121581633	44	5.64e-36	Citrobacter freundii	SycD/LcrH family type III secretion system chaperone	91	11	160	177	Bacteria; Proteobacteria; Gammaproteobacteria; Enterobacterales; Enterobacteriaceae; Citrobacter
WP_025246689	43.949	2.12e-36	Candidatus Sodalis pierantonius	tetratricopeptide repeat protein	95	5	161	168	Bacteria; Proteobacteria; Gammaproteobacteria; Enterobacterales; Bruguierivoracaceae; Sodalis
EFH9606384	43.919	1.64e-36	Escherichia albertii	CesD/SycD/LcrH family type III secretion system chaperone	88	15	162	179	Bacteria; Proteobacteria; Gammaproteobacteria; Enterobacterales; Enterobacteriaceae; Escherichia
WP_158602035	43.902	1.02e-26	Pararobbsia silviterrae strain DHC34	tetratricopeptide repeat protein	75	44	166	197	Bacteria; Proteobacteria; Betaproteobacteria; Burkholderiales; Burkholderiaceae; Pararobbsia
HAN4301084	43.81	7.99e-19	Escherichia coli	tetratricopeptide repeat protein	63	1	104	104	Bacteria; Proteobacteria; Gammaproteobacteria; Enterobacterales; Enterobacteriaceae; Escherichia
HAO0310825	43.81	1.74e-18	Escherichia coli	tetratricopeptide repeat protein	63	1	104	104	Bacteria; Proteobacteria; Gammaproteobacteria; Enterobacterales; Enterobacteriaceae; Escherichia
EES0204440	43.636	1.26e-25	Escherichia coli	tetratricopeptide repeat protein	66	11	120	122	Bacteria; Proteobacteria; Gammaproteobacteria; Enterobacterales; Enterobacteriaceae; Escherichia
MBJ7517654	43.624	4.01e-42	Stenotrophomonas sp.	SycD/LcrH family type III secretion system chaperone	90	12	160	177	Bacteria; Proteobacteria; Gammaproteobacteria; Xanthomonadales; Xanthomonadaceae; Stenotrophomonas
WP_025420826	43.478	1.4e-36	Sodalis praecaptivus	tetratricopeptide repeat protein	97	1	161	168	Bacteria; Proteobacteria; Gammaproteobacteria; Enterobacterales; Bruguierivoracaceae; Sodalis
WP_171850049	43.396	7.05e-19	Escherichia coli	tetratricopeptide repeat protein, partial	64	1	105	105	Bacteria; Proteobacteria; Gammaproteobacteria; Enterobacterales; Enterobacteriaceae; Escherichia
EFE7141047	43.269	8.11e-18	Escherichia coli	tetratricopeptide repeat protein	62	1	103	103	Bacteria; Proteobacteria; Gammaproteobacteria; Enterobacterales; Enterobacteriaceae; Escherichia
HAL2214916	43.137	1.22e-16	Escherichia coli	tetratricopeptide repeat protein	61	1	101	101	Bacteria; Proteobacteria; Gammaproteobacteria; Enterobacterales; Enterobacteriaceae; Escherichia
AAS66869	43.03	9.16e-36	Sodalis glossinidius	SicA	100	1	159	169	Bacteria; Proteobacteria; Gammaproteobacteria; Enterobacterales; Bruguierivoracaceae; Sodalis
EFU7193489	42.308	1.33e-16	Escherichia coli	tetratricopeptide repeat protein	62	1	103	103	Bacteria; Proteobacteria; Gammaproteobacteria; Enterobacterales; Enterobacteriaceae; Escherichia
MWT70262	42.188	2.68e-31	Escherichia coli	tetratricopeptide repeat protein	77	2	129	136	Bacteria; Proteobacteria; Gammaproteobacteria; Enterobacterales; Enterobacteriaceae; Escherichia
HAW0895589	42.188	5.86e-31	Escherichia coli	tetratricopeptide repeat protein	77	2	129	136	Bacteria; Proteobacteria; Gammaproteobacteria; Enterobacterales; Enterobacteriaceae; Escherichia
WP_137475838	42	6.93e-15	Escherichia coli	tetratricopeptide repeat protein, partial	60	1	99	99	Bacteria; Proteobacteria; Gammaproteobacteria; Enterobacterales; Enterobacteriaceae; Escherichia
WP_106376433	42	9.68e-15	Escherichia coli	tetratricopeptide repeat protein, partial	60	1	99	99	Bacteria; Proteobacteria; Gammaproteobacteria; Enterobacterales; Enterobacteriaceae; Escherichia
WP_137473757	42	1.28e-14	Escherichia coli	tetratricopeptide repeat protein, partial	60	1	99	99	Bacteria; Proteobacteria; Gammaproteobacteria; Enterobacterales; Enterobacteriaceae; Escherichia
WP_166014157	41.791	1.1e-30	Vibrio sp. HDW18	tetratricopeptide repeat protein	81	20	153	153	Bacteria; Proteobacteria; Gammaproteobacteria; Vibrionales; Vibrionaceae; Vibrio
WP_202147860	41.667	9.05e-32	Escherichia coli	tetratricopeptide repeat protein	79	21	152	159	Bacteria; Proteobacteria; Gammaproteobacteria; Enterobacterales; Enterobacteriaceae; Escherichia
MBB7481745	41.584	9.4e-16	Escherichia coli	tetratricopeptide repeat protein	61	1	100	100	Bacteria; Proteobacteria; Gammaproteobacteria; Enterobacterales; Enterobacteriaceae; Escherichia
WP_025152504	41.176	1.62e-19	Morganella morganii H1r	tetratricopeptide repeat protein	71	1	117	154	Bacteria; Proteobacteria; Gammaproteobacteria; Enterobacterales; Morganellaceae; Morganella
MBB2355724	41	7.23e-14	Escherichia coli	tetratricopeptide repeat protein	60	1	99	99	Bacteria; Proteobacteria; Gammaproteobacteria; Enterobacterales; Enterobacteriaceae; Escherichia
WP_137462308	41	1.47e-13	Escherichia coli	tetratricopeptide repeat protein, partial	60	1	99	99	Bacteria; Proteobacteria; Gammaproteobacteria; Enterobacterales; Enterobacteriaceae; Escherichia
HAJ7145351	40.764	6.69e-36	Escherichia coli	CesD/SycD/LcrH family type III secretion system chaperone	95	15	171	175	Bacteria; Proteobacteria; Gammaproteobacteria; Enterobacterales; Enterobacteriaceae; Escherichia
WP_108656055	40.517	1.81e-17	Morganella morganii	tetratricopeptide repeat protein	69	1	114	155	Bacteria; Proteobacteria; Gammaproteobacteria; Enterobacterales; Morganellaceae; Morganella
WP_137379407	40.385	3.29e-38	Citrobacter sp. wls826	tetratricopeptide repeat protein	95	19	174	177	Bacteria; Proteobacteria; Gammaproteobacteria; Enterobacterales; Enterobacteriaceae; Citrobacter
WP_059239087	40	1.08e-32	Escherichia albertii	tetratricopeptide repeat protein	87	11	155	164	Bacteria; Proteobacteria; Gammaproteobacteria; Enterobacterales; Enterobacteriaceae; Escherichia
WP_137651945	40	1.24e-32	Escherichia albertii	tetratricopeptide repeat protein	87	11	155	164	Bacteria; Proteobacteria; Gammaproteobacteria; Enterobacterales; Enterobacteriaceae; Escherichia
EFI9037693	40	1.58e-32	Escherichia coli	tetratricopeptide repeat protein	87	11	155	164	Bacteria; Proteobacteria; Gammaproteobacteria; Enterobacterales; Enterobacteriaceae; Escherichia
WP_105175832	40	1.6e-32	Escherichia albertii	tetratricopeptide repeat protein, partial	87	11	155	163	Bacteria; Proteobacteria; Gammaproteobacteria; Enterobacterales; Enterobacteriaceae; Escherichia
WP_161537827	40	1.63e-32	Escherichia albertii	tetratricopeptide repeat protein	87	11	155	164	Bacteria; Proteobacteria; Gammaproteobacteria; Enterobacterales; Enterobacteriaceae; Escherichia
WP_149450438	40	1.72e-32	Escherichia albertii	tetratricopeptide repeat protein	87	11	155	164	Bacteria; Proteobacteria; Gammaproteobacteria; Enterobacterales; Enterobacteriaceae; Escherichia
WP_059236730	40	1.74e-32	Escherichia albertii	tetratricopeptide repeat protein	87	11	155	164	Bacteria; Proteobacteria; Gammaproteobacteria; Enterobacterales; Enterobacteriaceae; Escherichia
WP_059256015	40	2.05e-32	Escherichia albertii	tetratricopeptide repeat protein	87	11	155	164	Bacteria; Proteobacteria; Gammaproteobacteria; Enterobacterales; Enterobacteriaceae; Escherichia
EFO1000925	40	2.28e-32	Escherichia albertii	CesD/SycD/LcrH family type III secretion system chaperone	87	11	155	164	Bacteria; Proteobacteria; Gammaproteobacteria; Enterobacterales; Enterobacteriaceae; Escherichia
WP_059244770	40	2.44e-32	Escherichia albertii	tetratricopeptide repeat protein	87	11	155	164	Bacteria; Proteobacteria; Gammaproteobacteria; Enterobacterales; Enterobacteriaceae; Escherichia
WP_001052591	40	2.54e-32	Escherichia albertii	tetratricopeptide repeat protein	87	11	155	164	Bacteria; Proteobacteria; Gammaproteobacteria; Enterobacterales; Enterobacteriaceae; Escherichia
WP_125317616	40	2.99e-32	Escherichia albertii	tetratricopeptide repeat protein	87	11	155	164	Bacteria; Proteobacteria; Gammaproteobacteria; Enterobacterales; Enterobacteriaceae; Escherichia
WP_059218062	40	3.68e-32	Escherichia albertii	tetratricopeptide repeat protein	87	11	155	164	Bacteria; Proteobacteria; Gammaproteobacteria; Enterobacterales; Enterobacteriaceae; Escherichia
WP_126498460	40	1.76e-23	Escherichia coli	tetratricopeptide repeat protein, partial	69	1	115	123	Bacteria; Proteobacteria; Gammaproteobacteria; Enterobacterales; Enterobacteriaceae; Escherichia
EFH9073343	40	6.53e-18	Escherichia coli	CesD/SycD/LcrH family type III secretion system chaperone	60	2	101	109	Bacteria; Proteobacteria; Gammaproteobacteria; Enterobacterales; Enterobacteriaceae; Escherichia
EFB4441843	39.873	2.45e-36	Escherichia coli	tetratricopeptide repeat protein	96	18	175	179	Bacteria; Proteobacteria; Gammaproteobacteria; Enterobacterales; Enterobacteriaceae; Escherichia
EEU3686332	39.837	3.3e-27	Escherichia coli	tetratricopeptide repeat protein	74	1	123	131	Bacteria; Proteobacteria; Gammaproteobacteria; Enterobacterales; Enterobacteriaceae; Escherichia
EEU9712529	39.806	2.66e-19	Escherichia coli	tetratricopeptide repeat protein	62	1	103	110	Bacteria; Proteobacteria; Gammaproteobacteria; Enterobacterales; Enterobacteriaceae; Escherichia
WP_124656496	39.706	7.24e-27	Burkholderia sp. Bp9126	CesD/SycD/LcrH family type III secretion system chaperone	82	37	172	175	Bacteria; Proteobacteria; Betaproteobacteria; Burkholderiales; Burkholderiaceae; Burkholderia
WP_134232769	39.64	6.54e-22	Escherichia coli	tetratricopeptide repeat protein, partial	67	1	111	119	Bacteria; Proteobacteria; Gammaproteobacteria; Enterobacterales; Enterobacteriaceae; Escherichia
HAM4410108	39.623	3.03e-20	Escherichia coli	tetratricopeptide repeat protein	64	1	106	114	Bacteria; Proteobacteria; Gammaproteobacteria; Enterobacterales; Enterobacteriaceae; Escherichia
HAO0505947	39.552	7.16e-29	Escherichia coli	tetratricopeptide repeat protein	81	3	136	144	Bacteria; Proteobacteria; Gammaproteobacteria; Enterobacterales; Enterobacteriaceae; Escherichia
HAO0400832	39.516	3.05e-27	Escherichia coli	tetratricopeptide repeat protein	75	3	126	134	Bacteria; Proteobacteria; Gammaproteobacteria; Enterobacterales; Enterobacteriaceae; Escherichia
EFN9006821	39.516	3.38e-27	Escherichia coli	CesD/SycD/LcrH family type III secretion system chaperone	75	2	125	133	Bacteria; Proteobacteria; Gammaproteobacteria; Enterobacterales; Enterobacteriaceae; Escherichia
WP_067519688	39.45	5.86e-21	Endozoicomonas ascidiicola	SycD/LcrH family type III secretion system chaperone	66	5	113	140	Bacteria; Proteobacteria; Gammaproteobacteria; Oceanospirillales; Endozoicomonadaceae; Endozoicomonas
WP_151874875	39.45	3.69e-21	Bacteroides uniformis strain BIOML-A21	tetratricopeptide repeat protein, partial	65	1	109	117	Bacteria; Bacteroidetes; Bacteroidia; Bacteroidales; Bacteroidaceae; Bacteroides
WP_024233085	39.423	1.63e-19	Escherichia coli	tetratricopeptide repeat protein, partial	62	9	112	119	Bacteria; Proteobacteria; Gammaproteobacteria; Enterobacterales; Enterobacteriaceae; Escherichia
EEW8091183	39.423	2.03e-19	Escherichia coli	tetratricopeptide repeat protein	62	2	105	112	Bacteria; Proteobacteria; Gammaproteobacteria; Enterobacterales; Enterobacteriaceae; Escherichia
EFG1079284	39.423	2.04e-19	Escherichia coli	tetratricopeptide repeat protein	62	1	104	111	Bacteria; Proteobacteria; Gammaproteobacteria; Enterobacterales; Enterobacteriaceae; Escherichia
WP_192515951	39.394	7.93e-29	Escherichia coli	tetratricopeptide repeat protein, partial	79	1	132	140	Bacteria; Proteobacteria; Gammaproteobacteria; Enterobacterales; Enterobacteriaceae; Escherichia
EFO0323256	39.394	1.89e-28	Escherichia albertii	CesD/SycD/LcrH family type III secretion system chaperone	79	11	142	143	Bacteria; Proteobacteria; Gammaproteobacteria; Enterobacterales; Enterobacteriaceae; Escherichia
HAM0737611	39.344	5.69e-26	Escherichia coli	tetratricopeptide repeat protein	73	1	122	130	Bacteria; Proteobacteria; Gammaproteobacteria; Enterobacterales; Enterobacteriaceae; Escherichia
WP_137649143	39.31	6.62e-32	Escherichia albertii	tetratricopeptide repeat protein	87	11	155	164	Bacteria; Proteobacteria; Gammaproteobacteria; Enterobacterales; Enterobacteriaceae; Escherichia
EFN6090130	39.31	6.98e-32	Escherichia albertii	tetratricopeptide repeat protein	87	11	155	164	Bacteria; Proteobacteria; Gammaproteobacteria; Enterobacterales; Enterobacteriaceae; Escherichia
HAI0434046	39.31	6.98e-32	Escherichia coli	tetratricopeptide repeat protein	87	11	155	164	Bacteria; Proteobacteria; Gammaproteobacteria; Enterobacterales; Enterobacteriaceae; Escherichia
WP_059258628	39.31	7.37e-32	Escherichia albertii	tetratricopeptide repeat protein	87	11	155	164	Bacteria; Proteobacteria; Gammaproteobacteria; Enterobacterales; Enterobacteriaceae; Escherichia
EFL5869430	39.31	7.79e-32	Escherichia coli	tetratricopeptide repeat protein	87	11	155	164	Bacteria; Proteobacteria; Gammaproteobacteria; Enterobacterales; Enterobacteriaceae; Escherichia
EGM8013762	39.31	8.04e-32	Escherichia albertii	tetratricopeptide repeat protein	87	11	155	164	Bacteria; Proteobacteria; Gammaproteobacteria; Enterobacterales; Enterobacteriaceae; Escherichia
WP_059221074	39.31	9.16e-32	Escherichia albertii	tetratricopeptide repeat protein	87	11	155	164	Bacteria; Proteobacteria; Gammaproteobacteria; Enterobacterales; Enterobacteriaceae; Escherichia
WP_113650344	39.31	1.54e-31	Escherichia albertii	tetratricopeptide repeat protein	87	11	155	164	Bacteria; Proteobacteria; Gammaproteobacteria; Enterobacterales; Enterobacteriaceae; Escherichia
HAI0394709	39.31	1.63e-31	Escherichia coli	tetratricopeptide repeat protein	87	11	155	164	Bacteria; Proteobacteria; Gammaproteobacteria; Enterobacterales; Enterobacteriaceae; Escherichia
EGK4087076	39.286	1.66e-30	Escherichia coli	tetratricopeptide repeat protein	84	1	140	148	Bacteria; Proteobacteria; Gammaproteobacteria; Enterobacterales; Enterobacteriaceae; Escherichia
EFK22167	39.286	1.81e-30	Escherichia coli MS 21-1	tetratricopeptide repeat protein	84	38	177	185	Bacteria; Proteobacteria; Gammaproteobacteria; Enterobacterales; Enterobacteriaceae; Escherichia
WP_143971864	39.286	1.58e-17	Morganella morganii	tetratricopeptide repeat protein	68	40	151	154	Bacteria; Proteobacteria; Gammaproteobacteria; Enterobacterales; Morganellaceae; Morganella
KAB3085869	39.241	8.27e-36	Escherichia coli	tetratricopeptide repeat protein	96	18	175	179	Bacteria; Proteobacteria; Gammaproteobacteria; Enterobacterales; Enterobacteriaceae; Escherichia
EFB1451835	39.241	6.66e-35	Escherichia coli	tetratricopeptide repeat protein	96	18	175	179	Bacteria; Proteobacteria; Gammaproteobacteria; Enterobacterales; Enterobacteriaceae; Escherichia
WP_126716516	39.231	5.71e-28	Escherichia coli	tetratricopeptide repeat protein, partial	78	1	130	138	Bacteria; Proteobacteria; Gammaproteobacteria; Enterobacterales; Enterobacteriaceae; Escherichia
EEU9471397	39.216	3.24e-18	Escherichia coli	tetratricopeptide repeat protein	61	1	102	109	Bacteria; Proteobacteria; Gammaproteobacteria; Enterobacterales; Enterobacteriaceae; Escherichia
EEQ3290233	39.216	8.98e-18	Escherichia coli	tetratricopeptide repeat protein	61	1	102	110	Bacteria; Proteobacteria; Gammaproteobacteria; Enterobacterales; Enterobacteriaceae; Escherichia
EEV9031862	39.2	2.06e-27	Escherichia coli	CesD/SycD/LcrH family type III secretion system chaperone	75	1	125	132	Bacteria; Proteobacteria; Gammaproteobacteria; Enterobacterales; Enterobacteriaceae; Escherichia
EFH8481418	39.2	2.23e-27	Escherichia coli	CesD/SycD/LcrH family type III secretion system chaperone	75	3	127	134	Bacteria; Proteobacteria; Gammaproteobacteria; Enterobacterales; Enterobacteriaceae; Escherichia
WP_103757359	39.098	5.8e-29	Escherichia coli	tetratricopeptide repeat protein, partial	80	1	133	134	Bacteria; Proteobacteria; Gammaproteobacteria; Enterobacterales; Enterobacteriaceae; Escherichia
EET0444945	39.091	9.93e-23	Escherichia coli	tetratricopeptide repeat protein	66	23	132	137	Bacteria; Proteobacteria; Gammaproteobacteria; Enterobacterales; Enterobacteriaceae; Escherichia
EFI5604398	39.091	1.01e-22	Escherichia coli	tetratricopeptide repeat protein	66	23	132	133	Bacteria; Proteobacteria; Gammaproteobacteria; Enterobacterales; Enterobacteriaceae; Escherichia
WP_187803792	39.091	2.96e-21	Escherichia coli	tetratricopeptide repeat protein, partial	66	1	110	118	Bacteria; Proteobacteria; Gammaproteobacteria; Enterobacterales; Enterobacteriaceae; Escherichia
EEV9479774	39	1.2e-16	Escherichia coli	tetratricopeptide repeat protein	60	1	100	108	Bacteria; Proteobacteria; Gammaproteobacteria; Enterobacterales; Enterobacteriaceae; Escherichia
WP_203395843	38.931	1.06e-28	Escherichia coli	tetratricopeptide repeat protein, partial	79	23	153	153	Bacteria; Proteobacteria; Gammaproteobacteria; Enterobacterales; Enterobacteriaceae; Escherichia
HAL6340524	38.889	1.58e-20	Escherichia coli	tetratricopeptide repeat protein	65	1	108	116	Bacteria; Proteobacteria; Gammaproteobacteria; Enterobacterales; Enterobacteriaceae; Escherichia
STM37263	38.835	1.8e-18	Escherichia coli	type III secretion-associated chaperone	62	10	112	120	Bacteria; Proteobacteria; Gammaproteobacteria; Enterobacterales; Enterobacteriaceae; Escherichia
EFH7977261	38.835	2.26e-18	Escherichia coli	tetratricopeptide repeat protein	62	2	104	112	Bacteria; Proteobacteria; Gammaproteobacteria; Enterobacterales; Enterobacteriaceae; Escherichia
WP_129950903	38.835	3.31e-18	Escherichia coli	tetratricopeptide repeat protein, partial	62	3	105	113	Bacteria; Proteobacteria; Gammaproteobacteria; Enterobacterales; Enterobacteriaceae; Escherichia
HAJ7598742	38.835	3.33e-18	Escherichia coli	tetratricopeptide repeat protein	62	1	103	110	Bacteria; Proteobacteria; Gammaproteobacteria; Enterobacterales; Enterobacteriaceae; Escherichia
EFG6643590	38.835	3.75e-18	Escherichia coli	tetratricopeptide repeat protein	62	1	103	110	Bacteria; Proteobacteria; Gammaproteobacteria; Enterobacterales; Enterobacteriaceae; Escherichia
EET1023733	38.835	3.95e-18	Escherichia coli	tetratricopeptide repeat protein	62	2	104	112	Bacteria; Proteobacteria; Gammaproteobacteria; Enterobacterales; Enterobacteriaceae; Escherichia
WP_053007989	38.835	4.34e-18	Enterobacteriaceae	MULTISPECIES: tetratricopeptide repeat protein, partial	62	1	103	111	Bacteria; Proteobacteria; Gammaproteobacteria; Enterobacterales; Enterobacteriaceae
HAL8339550	38.835	5.47e-18	Escherichia coli	tetratricopeptide repeat protein	62	2	104	112	Bacteria; Proteobacteria; Gammaproteobacteria; Enterobacterales; Enterobacteriaceae; Escherichia
EEV1044462	38.835	5.8e-18	Escherichia coli	tetratricopeptide repeat protein	62	1	103	111	Bacteria; Proteobacteria; Gammaproteobacteria; Enterobacterales; Enterobacteriaceae; Escherichia
WP_137432650	38.835	5.9e-18	Escherichia coli	tetratricopeptide repeat protein, partial	62	1	103	110	Bacteria; Proteobacteria; Gammaproteobacteria; Enterobacterales; Enterobacteriaceae; Escherichia
EEV7000212	38.806	6.83e-30	Escherichia coli	CesD/SycD/LcrH family type III secretion system chaperone	81	23	156	163	Bacteria; Proteobacteria; Gammaproteobacteria; Enterobacterales; Enterobacteriaceae; Escherichia
HAH1086559	38.806	3.59e-29	Escherichia coli	CesD/SycD/LcrH family type III secretion system chaperone	81	23	156	163	Bacteria; Proteobacteria; Gammaproteobacteria; Enterobacterales; Enterobacteriaceae; Escherichia
EFA9598746	38.806	3.63e-29	Escherichia coli	tetratricopeptide repeat protein	81	23	156	163	Bacteria; Proteobacteria; Gammaproteobacteria; Enterobacterales; Enterobacteriaceae; Escherichia
EEV0504431	38.806	4.08e-29	Escherichia coli	tetratricopeptide repeat protein	81	21	154	161	Bacteria; Proteobacteria; Gammaproteobacteria; Enterobacterales; Enterobacteriaceae; Escherichia
EFH7982147	38.806	4.08e-29	Escherichia coli	tetratricopeptide repeat protein	81	21	154	161	Bacteria; Proteobacteria; Gammaproteobacteria; Enterobacterales; Enterobacteriaceae; Escherichia
HAN8277872	38.806	4.18e-29	Escherichia coli	tetratricopeptide repeat protein	81	23	156	163	Bacteria; Proteobacteria; Gammaproteobacteria; Enterobacterales; Enterobacteriaceae; Escherichia
WP_137555567	38.806	4.24e-29	Escherichia coli	tetratricopeptide repeat protein, partial	81	15	148	155	Bacteria; Proteobacteria; Gammaproteobacteria; Enterobacterales; Enterobacteriaceae; Escherichia
WP_103755376	38.806	4.27e-29	Escherichia coli	tetratricopeptide repeat protein, partial	81	18	151	158	Bacteria; Proteobacteria; Gammaproteobacteria; Enterobacterales; Enterobacteriaceae; Escherichia
EFK6787965	38.806	4.36e-29	Escherichia coli	tetratricopeptide repeat protein	81	23	156	163	Bacteria; Proteobacteria; Gammaproteobacteria; Enterobacterales; Enterobacteriaceae; Escherichia
EFA7569327	38.806	4.37e-29	Escherichia coli	tetratricopeptide repeat protein	81	18	151	158	Bacteria; Proteobacteria; Gammaproteobacteria; Enterobacterales; Enterobacteriaceae; Escherichia
EFA4769963	38.806	4.41e-29	Escherichia coli	tetratricopeptide repeat protein	81	23	156	163	Bacteria; Proteobacteria; Gammaproteobacteria; Enterobacterales; Enterobacteriaceae; Escherichia
MBB2379486	38.806	4.46e-29	Escherichia coli	tetratricopeptide repeat protein	81	23	156	163	Bacteria; Proteobacteria; Gammaproteobacteria; Enterobacterales; Enterobacteriaceae; Escherichia
WP_074566735	38.806	4.71e-29	Escherichia coli	tetratricopeptide repeat protein	81	23	156	163	Bacteria; Proteobacteria; Gammaproteobacteria; Enterobacterales; Enterobacteriaceae; Escherichia
EHE9909768	38.806	4.76e-29	Escherichia coli	tetratricopeptide repeat protein	81	18	151	158	Bacteria; Proteobacteria; Gammaproteobacteria; Enterobacterales; Enterobacteriaceae; Escherichia
WP_001564498	38.806	4.91e-29	Enterobacteriaceae	MULTISPECIES: tetratricopeptide repeat protein	81	23	156	163	Bacteria; Proteobacteria; Gammaproteobacteria; Enterobacterales; Enterobacteriaceae
HAN3727754	38.806	4.95e-29	Escherichia coli	tetratricopeptide repeat protein	81	19	152	159	Bacteria; Proteobacteria; Gammaproteobacteria; Enterobacterales; Enterobacteriaceae; Escherichia
HAW4249919	38.806	7.92e-29	Escherichia coli	tetratricopeptide repeat protein	81	23	156	163	Bacteria; Proteobacteria; Gammaproteobacteria; Enterobacterales; Enterobacteriaceae; Escherichia
EGP4640514	38.806	1.03e-28	Escherichia coli	tetratricopeptide repeat protein	81	6	139	147	Bacteria; Proteobacteria; Gammaproteobacteria; Enterobacterales; Enterobacteriaceae; Escherichia
EFH8530165	38.806	1.08e-28	Escherichia coli	CesD/SycD/LcrH family type III secretion system chaperone	81	1	134	142	Bacteria; Proteobacteria; Gammaproteobacteria; Enterobacterales; Enterobacteriaceae; Escherichia
EEX7078053	38.806	1.57e-28	Escherichia coli O157	tetratricopeptide repeat protein	81	2	135	143	Bacteria; Proteobacteria; Gammaproteobacteria; Enterobacterales; Enterobacteriaceae; Escherichia
HAM3189665	38.806	1.93e-28	Escherichia coli	tetratricopeptide repeat protein	81	4	137	145	Bacteria; Proteobacteria; Gammaproteobacteria; Enterobacterales; Enterobacteriaceae; Escherichia
WP_089559948	38.806	2.12e-28	Escherichia coli	tetratricopeptide repeat protein	81	22	155	163	Bacteria; Proteobacteria; Gammaproteobacteria; Enterobacterales; Enterobacteriaceae; Escherichia
WP_108401298	38.776	7.89e-31	Escherichia coli	tetratricopeptide repeat protein	88	10	155	163	Bacteria; Proteobacteria; Gammaproteobacteria; Enterobacterales; Enterobacteriaceae; Escherichia
WP_000102384	38.776	1.78e-30	Escherichia coli	tetratricopeptide repeat protein	88	10	155	163	Bacteria; Proteobacteria; Gammaproteobacteria; Enterobacterales; Enterobacteriaceae; Escherichia
WP_001090784	38.776	2.21e-30	Escherichia coli	tetratricopeptide repeat protein	88	10	155	163	Bacteria; Proteobacteria; Gammaproteobacteria; Enterobacterales; Enterobacteriaceae; Escherichia
EFL9587810	38.776	2.39e-30	Escherichia coli	tetratricopeptide repeat protein	88	10	155	163	Bacteria; Proteobacteria; Gammaproteobacteria; Enterobacterales; Enterobacteriaceae; Escherichia
WP_096987499	38.776	3.03e-30	Escherichia coli	tetratricopeptide repeat protein	88	10	155	163	Bacteria; Proteobacteria; Gammaproteobacteria; Enterobacterales; Enterobacteriaceae; Escherichia
EGO3565746	38.776	6.26e-30	Escherichia coli	tetratricopeptide repeat protein	88	10	155	163	Bacteria; Proteobacteria; Gammaproteobacteria; Enterobacterales; Enterobacteriaceae; Escherichia
EEZ7130357	38.71	1.03e-26	Escherichia coli	tetratricopeptide repeat protein	75	1	124	131	Bacteria; Proteobacteria; Gammaproteobacteria; Enterobacterales; Enterobacteriaceae; Escherichia
EFC3662413	38.655	1.62e-24	Escherichia coli	tetratricopeptide repeat protein	72	1	119	126	Bacteria; Proteobacteria; Gammaproteobacteria; Enterobacterales; Enterobacteriaceae; Escherichia
EFJ8463363	38.655	1.87e-24	Escherichia coli	tetratricopeptide repeat protein	72	2	120	127	Bacteria; Proteobacteria; Gammaproteobacteria; Enterobacterales; Enterobacteriaceae; Escherichia
EGM7524171	38.621	1.96e-31	Escherichia albertii	tetratricopeptide repeat protein	87	11	155	164	Bacteria; Proteobacteria; Gammaproteobacteria; Enterobacterales; Enterobacteriaceae; Escherichia
EFZ3941216	38.621	2.49e-31	Shigella sonnei strain 168524	tetratricopeptide repeat protein	87	11	155	164	Bacteria; Proteobacteria; Gammaproteobacteria; Enterobacterales; Enterobacteriaceae; Shigella
WP_161525383	38.621	3.06e-31	Escherichia albertii	tetratricopeptide repeat protein	87	11	155	164	Bacteria; Proteobacteria; Gammaproteobacteria; Enterobacterales; Enterobacteriaceae; Escherichia
EFB1503035	38.621	3.68e-31	Escherichia albertii	tetratricopeptide repeat protein	87	11	155	164	Bacteria; Proteobacteria; Gammaproteobacteria; Enterobacterales; Enterobacteriaceae; Escherichia
EFO0112228	38.621	1.61e-30	Escherichia albertii	CesD/SycD/LcrH family type III secretion system chaperone	87	11	155	164	Bacteria; Proteobacteria; Gammaproteobacteria; Enterobacterales; Enterobacteriaceae; Escherichia
EES7232413	38.614	9.49e-17	Escherichia coli	tetratricopeptide repeat protein	61	1	101	109	Bacteria; Proteobacteria; Gammaproteobacteria; Enterobacterales; Enterobacteriaceae; Escherichia
EEU3956328	38.596	1.33e-22	Escherichia coli	tetratricopeptide repeat protein	68	1	114	121	Bacteria; Proteobacteria; Gammaproteobacteria; Enterobacterales; Enterobacteriaceae; Escherichia
WP_052521726	38.583	2.01e-23	Escherichia coli	tetratricopeptide repeat protein	77	33	159	165	Bacteria; Proteobacteria; Gammaproteobacteria; Enterobacterales; Enterobacteriaceae; Escherichia
WP_095764296	38.583	2.22e-23	Escherichia coli	tetratricopeptide repeat protein	77	33	159	165	Bacteria; Proteobacteria; Gammaproteobacteria; Enterobacterales; Enterobacteriaceae; Escherichia
EFJ78518	38.571	8.12e-30	Escherichia coli MS 69-1	chaperone protein IpgC	84	38	177	185	Bacteria; Proteobacteria; Gammaproteobacteria; Enterobacterales; Enterobacteriaceae; Escherichia
GHK37659	38.571	8.21e-30	Escherichia coli	hypothetical protein ECZU06_47840	84	38	177	185	Bacteria; Proteobacteria; Gammaproteobacteria; Enterobacterales; Enterobacteriaceae; Escherichia
ESA65145	38.571	8.21e-30	Escherichia coli 110957	tetratricopeptide repeat protein	84	38	177	185	Bacteria; Proteobacteria; Gammaproteobacteria; Enterobacterales; Enterobacteriaceae; Escherichia
EGE4341141	38.571	8.32e-30	Escherichia coli	CesD/SycD/LcrH family type III secretion system chaperone	84	3	142	150	Bacteria; Proteobacteria; Gammaproteobacteria; Enterobacterales; Enterobacteriaceae; Escherichia
HAV0439291	38.571	9.09e-30	Escherichia coli	tetratricopeptide repeat protein	84	5	144	152	Bacteria; Proteobacteria; Gammaproteobacteria; Enterobacterales; Enterobacteriaceae; Escherichia
WP_049144170	38.571	9.67e-30	Escherichia coli	tetratricopeptide repeat protein	84	16	155	163	Bacteria; Proteobacteria; Gammaproteobacteria; Enterobacterales; Enterobacteriaceae; Escherichia
ESD05633	38.571	5.45e-29	Escherichia coli 907672	tetratricopeptide repeat protein	84	38	177	185	Bacteria; Proteobacteria; Gammaproteobacteria; Enterobacterales; Enterobacteriaceae; Escherichia
WP_024250255	38.571	9.62e-29	Shigella dysenteriae	tetratricopeptide repeat protein	84	16	155	163	Bacteria; Proteobacteria; Gammaproteobacteria; Enterobacterales; Enterobacteriaceae; Escherichia
WP_137549323	38.462	2.37e-23	Escherichia coli	tetratricopeptide repeat protein, partial	70	1	117	124	Bacteria; Proteobacteria; Gammaproteobacteria; Enterobacterales; Enterobacteriaceae; Escherichia
EEY0168879	38.4	8.38e-27	Escherichia coli	tetratricopeptide repeat protein	75	3	127	134	Bacteria; Proteobacteria; Gammaproteobacteria; Enterobacterales; Enterobacteriaceae; Escherichia
WP_207117208	38.4	8.82e-27	Escherichia coli	tetratricopeptide repeat protein, partial	75	1	125	132	Bacteria; Proteobacteria; Gammaproteobacteria; Enterobacterales; Enterobacteriaceae; Escherichia
EEX5539097	38.4	9.57e-27	Escherichia coli	tetratricopeptide repeat protein	75	5	129	136	Bacteria; Proteobacteria; Gammaproteobacteria; Enterobacterales; Enterobacteriaceae; Escherichia
EFI1337173	38.4	9.95e-27	Escherichia coli	tetratricopeptide repeat protein	75	6	130	137	Bacteria; Proteobacteria; Gammaproteobacteria; Enterobacterales; Enterobacteriaceae; Escherichia
EEY4454643	38.4	1.06e-26	Escherichia coli O130	tetratricopeptide repeat protein	75	4	128	135	Bacteria; Proteobacteria; Gammaproteobacteria; Enterobacterales; Enterobacteriaceae; Escherichia
WP_109954653	38.393	3.95e-21	Escherichia coli	tetratricopeptide repeat protein, partial	67	10	120	125	Bacteria; Proteobacteria; Gammaproteobacteria; Enterobacterales; Enterobacteriaceae; Escherichia
EGI1235560	38.393	4.38e-21	Escherichia coli	tetratricopeptide repeat protein	67	10	120	126	Bacteria; Proteobacteria; Gammaproteobacteria; Enterobacterales; Enterobacteriaceae; Escherichia
EEZ4362221	38.393	6.46e-21	Escherichia coli	tetratricopeptide repeat protein	67	1	112	120	Bacteria; Proteobacteria; Gammaproteobacteria; Enterobacterales; Enterobacteriaceae; Escherichia
EES2323126	38.393	1.01e-20	Escherichia coli	tetratricopeptide repeat protein	67	1	112	120	Bacteria; Proteobacteria; Gammaproteobacteria; Enterobacterales; Enterobacteriaceae; Escherichia
EFJ1323980	38.393	5.43e-20	Escherichia coli	tetratricopeptide repeat protein	67	10	120	124	Bacteria; Proteobacteria; Gammaproteobacteria; Enterobacterales; Enterobacteriaceae; Escherichia
HAN6117776	38.393	5.46e-20	Escherichia coli	tetratricopeptide repeat protein	67	10	120	125	Bacteria; Proteobacteria; Gammaproteobacteria; Enterobacterales; Enterobacteriaceae; Escherichia
HAH1216586	38.393	5.74e-20	Escherichia coli	tetratricopeptide repeat protein	67	10	120	126	Bacteria; Proteobacteria; Gammaproteobacteria; Enterobacterales; Enterobacteriaceae; Escherichia
WP_109969684	38.393	5.74e-20	Escherichia coli	tetratricopeptide repeat protein, partial	67	10	120	124	Bacteria; Proteobacteria; Gammaproteobacteria; Enterobacterales; Enterobacteriaceae; Escherichia
MWM20660	38.393	6.25e-20	Escherichia coli	tetratricopeptide repeat protein	67	10	120	128	Bacteria; Proteobacteria; Gammaproteobacteria; Enterobacterales; Enterobacteriaceae; Escherichia
EET2979037	38.346	2.08e-28	Escherichia coli	tetratricopeptide repeat protein	80	1	133	140	Bacteria; Proteobacteria; Gammaproteobacteria; Enterobacterales; Enterobacteriaceae; Escherichia
EEW6130269	38.346	2.86e-28	Escherichia coli	tetratricopeptide repeat protein	80	1	133	140	Bacteria; Proteobacteria; Gammaproteobacteria; Enterobacterales; Enterobacteriaceae; Escherichia
EEW0765783	38.298	5.85e-30	Escherichia albertii	CesD/SycD/LcrH family type III secretion system chaperone	85	11	151	151	Bacteria; Proteobacteria; Gammaproteobacteria; Enterobacterales; Enterobacteriaceae; Escherichia
WP_167814943	38.298	6.91e-30	Escherichia coli	tetratricopeptide repeat protein	85	16	156	163	Bacteria; Proteobacteria; Gammaproteobacteria; Enterobacterales; Enterobacteriaceae; Escherichia
EEY7447874	38.261	1.32e-21	Escherichia coli	tetratricopeptide repeat protein	69	1	115	123	Bacteria; Proteobacteria; Gammaproteobacteria; Enterobacterales; Enterobacteriaceae; Escherichia
EEV3826841	38.235	7.81e-17	Escherichia coli	tetratricopeptide repeat protein	61	1	102	109	Bacteria; Proteobacteria; Gammaproteobacteria; Enterobacterales; Enterobacteriaceae; Escherichia
HAH0925645	38.211	1.2e-25	Escherichia coli	tetratricopeptide repeat protein	74	1	123	130	Bacteria; Proteobacteria; Gammaproteobacteria; Enterobacterales; Enterobacteriaceae; Escherichia
HAX1652554	38.211	1.86e-25	Escherichia coli	tetratricopeptide repeat protein	74	1	123	130	Bacteria; Proteobacteria; Gammaproteobacteria; Enterobacterales; Enterobacteriaceae; Escherichia
HAG6802664	38.211	2.76e-25	Escherichia coli	tetratricopeptide repeat protein	74	1	123	131	Bacteria; Proteobacteria; Gammaproteobacteria; Enterobacterales; Enterobacteriaceae; Escherichia
WP_080106280	38.182	2.38e-21	Salmonella enterica	tetratricopeptide repeat protein, partial	66	22	131	131	Bacteria; Proteobacteria; Gammaproteobacteria; Enterobacterales; Enterobacteriaceae; Salmonella
EER2194257	38.182	1.18e-20	Escherichia coli	tetratricopeptide repeat protein	66	1	110	117	Bacteria; Proteobacteria; Gammaproteobacteria; Enterobacterales; Enterobacteriaceae; Escherichia
WP_155085545	38.182	6.95e-19	Klebsiella pneumoniae strain RADAR100	tetratricopeptide repeat protein, partial	66	10	118	118	Bacteria; Proteobacteria; Gammaproteobacteria; Enterobacterales; Enterobacteriaceae; Klebsiella
WP_096941850	38.168	5.56e-28	Escherichia coli	tetratricopeptide repeat protein	79	23	153	154	Bacteria; Proteobacteria; Gammaproteobacteria; Enterobacterales; Enterobacteriaceae; Escherichia
EEZ6708648	38.168	1.5e-27	Escherichia coli	tetratricopeptide repeat protein	79	1	131	138	Bacteria; Proteobacteria; Gammaproteobacteria; Enterobacterales; Enterobacteriaceae; Escherichia
EEC9358199	38.136	1.18e-23	Escherichia coli	tetratricopeptide repeat protein	71	1	118	125	Bacteria; Proteobacteria; Gammaproteobacteria; Enterobacterales; Enterobacteriaceae; Escherichia
EEQ2934378	38.136	4.76e-23	Escherichia coli	tetratricopeptide repeat protein	71	3	120	128	Bacteria; Proteobacteria; Gammaproteobacteria; Enterobacterales; Enterobacteriaceae; Escherichia
EEX3957645	38.136	5.13e-23	Escherichia coli	tetratricopeptide repeat protein	71	1	118	126	Bacteria; Proteobacteria; Gammaproteobacteria; Enterobacterales; Enterobacteriaceae; Escherichia
STI63654	38.136	5.17e-23	Escherichia coli	type III secretion-associated chaperone	71	6	123	131	Bacteria; Proteobacteria; Gammaproteobacteria; Enterobacterales; Enterobacteriaceae; Escherichia
WP_000102381	38.095	1.55e-30	Escherichia coli	tetratricopeptide repeat protein	88	10	155	163	Bacteria; Proteobacteria; Gammaproteobacteria; Enterobacterales; Enterobacteriaceae; Escherichia
WP_160456672	38.095	2.75e-30	Escherichia coli	tetratricopeptide repeat protein	88	10	155	163	Bacteria; Proteobacteria; Gammaproteobacteria; Enterobacterales; Enterobacteriaceae; Escherichia
WP_097744476	38.095	3.64e-30	Escherichia coli	tetratricopeptide repeat protein	88	10	155	163	Bacteria; Proteobacteria; Gammaproteobacteria; Enterobacterales; Enterobacteriaceae; Escherichia
WP_103253742	38.095	3.72e-30	Escherichia coli	tetratricopeptide repeat protein	88	10	155	163	Bacteria; Proteobacteria; Gammaproteobacteria; Enterobacterales; Enterobacteriaceae; Escherichia
WP_142432671	38.095	3.72e-30	Escherichia coli	tetratricopeptide repeat protein	88	10	155	163	Bacteria; Proteobacteria; Gammaproteobacteria; Enterobacterales; Enterobacteriaceae; Escherichia
WP_087899579	38.095	4.1e-30	Escherichia coli	tetratricopeptide repeat protein	88	10	155	163	Bacteria; Proteobacteria; Gammaproteobacteria; Enterobacterales; Enterobacteriaceae; Escherichia
HAJ2039053	38.095	4.15e-30	Escherichia coli	tetratricopeptide repeat protein	88	10	155	163	Bacteria; Proteobacteria; Gammaproteobacteria; Enterobacterales; Enterobacteriaceae; Escherichia
EFI4024148	38.095	4.19e-30	Escherichia coli	tetratricopeptide repeat protein	88	10	155	163	Bacteria; Proteobacteria; Gammaproteobacteria; Enterobacterales; Enterobacteriaceae; Escherichia
HAJ7146470	38.095	4.33e-30	Escherichia coli	CesD/SycD/LcrH family type III secretion system chaperone	88	10	155	163	Bacteria; Proteobacteria; Gammaproteobacteria; Enterobacterales; Enterobacteriaceae; Escherichia
EEU1438797	38.095	4.67e-30	Escherichia coli	tetratricopeptide repeat protein	88	10	155	163	Bacteria; Proteobacteria; Gammaproteobacteria; Enterobacterales; Enterobacteriaceae; Escherichia
WP_077737798	38.095	4.78e-30	Escherichia coli	tetratricopeptide repeat protein	88	10	155	163	Bacteria; Proteobacteria; Gammaproteobacteria; Enterobacterales; Enterobacteriaceae; Escherichia
WP_001600426	38.095	5.87e-30	Escherichia coli	tetratricopeptide repeat protein	88	10	155	163	Bacteria; Proteobacteria; Gammaproteobacteria; Enterobacterales; Enterobacteriaceae; Escherichia
EFL5724650	38.095	6.4e-30	Escherichia coli	tetratricopeptide repeat protein	88	10	155	163	Bacteria; Proteobacteria; Gammaproteobacteria; Enterobacterales; Enterobacteriaceae; Escherichia
EGO9688527	38.095	6.69e-30	Escherichia coli	tetratricopeptide repeat protein	88	10	155	163	Bacteria; Proteobacteria; Gammaproteobacteria; Enterobacterales; Enterobacteriaceae; Escherichia
WP_096934069	38.095	6.76e-30	Escherichia coli	tetratricopeptide repeat protein	88	10	155	163	Bacteria; Proteobacteria; Gammaproteobacteria; Enterobacterales; Enterobacteriaceae; Escherichia
EFB3440572	38.095	6.83e-30	Escherichia coli	tetratricopeptide repeat protein	88	10	155	163	Bacteria; Proteobacteria; Gammaproteobacteria; Enterobacterales; Enterobacteriaceae; Escherichia
EEV8233682	38.095	6.92e-30	Escherichia coli	CesD/SycD/LcrH family type III secretion system chaperone	88	2	147	155	Bacteria; Proteobacteria; Gammaproteobacteria; Enterobacterales; Enterobacteriaceae; Escherichia
EGC4106923	38.095	7.15e-30	Escherichia coli	tetratricopeptide repeat protein	88	2	147	155	Bacteria; Proteobacteria; Gammaproteobacteria; Enterobacterales; Enterobacteriaceae; Escherichia
HAP1713279	38.095	7.15e-30	Escherichia coli	tetratricopeptide repeat protein	88	7	152	160	Bacteria; Proteobacteria; Gammaproteobacteria; Enterobacterales; Enterobacteriaceae; Escherichia
WP_000102382	38.095	7.21e-30	Escherichia coli	tetratricopeptide repeat protein	88	10	155	163	Bacteria; Proteobacteria; Gammaproteobacteria; Enterobacterales; Enterobacteriaceae; Escherichia
WP_097310003	38.095	7.21e-30	Escherichia coli	tetratricopeptide repeat protein	88	10	155	163	Bacteria; Proteobacteria; Gammaproteobacteria; Enterobacterales; Enterobacteriaceae; Escherichia
EET9552895	38.095	7.25e-30	Escherichia coli	tetratricopeptide repeat protein	88	4	149	157	Bacteria; Proteobacteria; Gammaproteobacteria; Enterobacterales; Enterobacteriaceae; Escherichia
HAH0865421	38.095	7.37e-30	Escherichia coli	CesD/SycD/LcrH family type III secretion system chaperone	88	10	155	163	Bacteria; Proteobacteria; Gammaproteobacteria; Enterobacterales; Enterobacteriaceae; Escherichia
HAW3029880	38.095	7.62e-30	Escherichia coli	tetratricopeptide repeat protein	88	10	155	163	Bacteria; Proteobacteria; Gammaproteobacteria; Enterobacterales; Enterobacteriaceae; Escherichia
WP_044689810	38.095	7.68e-30	Escherichia coli	tetratricopeptide repeat protein, partial	88	8	153	161	Bacteria; Proteobacteria; Gammaproteobacteria; Enterobacterales; Enterobacteriaceae; Escherichia
WP_077519637	38.095	7.77e-30	Escherichia coli	tetratricopeptide repeat protein	88	8	153	161	Bacteria; Proteobacteria; Gammaproteobacteria; Enterobacterales; Enterobacteriaceae; Escherichia
WP_064226023	38.095	7.78e-30	Escherichia coli	tetratricopeptide repeat protein	88	10	155	163	Bacteria; Proteobacteria; Gammaproteobacteria; Enterobacterales; Enterobacteriaceae; Escherichia
EFN7523799	38.095	7.78e-30	Escherichia coli	CesD/SycD/LcrH family type III secretion system chaperone	88	10	155	163	Bacteria; Proteobacteria; Gammaproteobacteria; Enterobacterales; Enterobacteriaceae; Escherichia
WP_192550730	38.095	7.89e-30	Escherichia coli	tetratricopeptide repeat protein, partial	88	10	155	160	Bacteria; Proteobacteria; Gammaproteobacteria; Enterobacterales; Enterobacteriaceae; Escherichia
WP_097339571	38.095	7.95e-30	Escherichia coli	tetratricopeptide repeat protein	88	10	155	163	Bacteria; Proteobacteria; Gammaproteobacteria; Enterobacterales; Enterobacteriaceae; Escherichia
HAM7573790	38.095	8.04e-30	Escherichia coli	tetratricopeptide repeat protein	88	10	155	163	Bacteria; Proteobacteria; Gammaproteobacteria; Enterobacterales; Enterobacteriaceae; Escherichia
WP_063086147	38.095	8.04e-30	Enterobacterales	MULTISPECIES: tetratricopeptide repeat protein	88	10	155	163	Bacteria; Proteobacteria; Gammaproteobacteria; Enterobacterales; Enterobacteriaceae; Escherichia
HAX1632809	38.095	8.17e-30	Escherichia coli	tetratricopeptide repeat protein	88	4	149	157	Bacteria; Proteobacteria; Gammaproteobacteria; Enterobacterales; Enterobacteriaceae; Escherichia
EFE4950388	38.095	8.4e-30	Escherichia coli	tetratricopeptide repeat protein	88	10	155	163	Bacteria; Proteobacteria; Gammaproteobacteria; Enterobacterales; Enterobacteriaceae; Escherichia
EFB2165674	38.095	8.45e-30	Escherichia coli	tetratricopeptide repeat protein	88	6	151	159	Bacteria; Proteobacteria; Gammaproteobacteria; Enterobacterales; Enterobacteriaceae; Escherichia
WP_021517282	38.095	8.49e-30	Escherichia coli	tetratricopeptide repeat protein	88	10	155	163	Bacteria; Proteobacteria; Gammaproteobacteria; Enterobacterales; Enterobacteriaceae; Escherichia
EFJ0452449	38.095	8.49e-30	Escherichia coli	tetratricopeptide repeat protein	88	10	155	163	Bacteria; Proteobacteria; Gammaproteobacteria; Enterobacterales; Enterobacteriaceae; Escherichia
WP_029305344	38.095	8.49e-30	Escherichia coli	tetratricopeptide repeat protein	88	10	155	163	Bacteria; Proteobacteria; Gammaproteobacteria; Enterobacterales; Enterobacteriaceae; Escherichia
HAX8630094	38.095	8.66e-30	Escherichia coli	tetratricopeptide repeat protein	88	10	155	156	Bacteria; Proteobacteria; Gammaproteobacteria; Enterobacterales; Enterobacteriaceae; Escherichia
QED75662	38.095	8.67e-30	Escherichia coli	tetratricopeptide repeat protein	88	10	155	163	Bacteria; Proteobacteria; Gammaproteobacteria; Enterobacterales; Enterobacteriaceae; Escherichia
WP_000102383	38.095	8.67e-30	Enterobacteriaceae	MULTISPECIES: tetratricopeptide repeat protein	88	10	155	163	Bacteria; Proteobacteria; Gammaproteobacteria; Enterobacterales; Enterobacteriaceae
EHD5778327	38.095	8.81e-30	Escherichia coli	tetratricopeptide repeat protein	88	10	155	157	Bacteria; Proteobacteria; Gammaproteobacteria; Enterobacterales; Enterobacteriaceae; Escherichia
WP_064277065	38.095	8.94e-30	Enterobacteriaceae	MULTISPECIES: tetratricopeptide repeat protein, partial	88	3	148	156	Bacteria; Proteobacteria; Gammaproteobacteria; Enterobacterales; Enterobacteriaceae
EFF6688019	38.095	8.96e-30	Escherichia coli	tetratricopeptide repeat protein	88	10	155	163	Bacteria; Proteobacteria; Gammaproteobacteria; Enterobacterales; Enterobacteriaceae; Escherichia
WP_001090785	38.095	9.06e-30	Enterobacteriaceae	MULTISPECIES: tetratricopeptide repeat protein	88	10	155	163	Bacteria; Proteobacteria; Gammaproteobacteria; Enterobacterales; Enterobacteriaceae
WP_033870047	38.095	9.16e-30	Escherichia coli	tetratricopeptide repeat protein	88	10	155	163	Bacteria; Proteobacteria; Gammaproteobacteria; Enterobacterales; Enterobacteriaceae; Escherichia
HAX2782565	38.095	9.26e-30	Escherichia coli	tetratricopeptide repeat protein	88	10	155	163	Bacteria; Proteobacteria; Gammaproteobacteria; Enterobacterales; Enterobacteriaceae; Escherichia
WP_115201842	38.095	9.26e-30	Escherichia coli	tetratricopeptide repeat protein	88	10	155	163	Bacteria; Proteobacteria; Gammaproteobacteria; Enterobacterales; Enterobacteriaceae; Escherichia
MBB8024328	38.095	9.36e-30	Escherichia coli	tetratricopeptide repeat protein	88	10	155	163	Bacteria; Proteobacteria; Gammaproteobacteria; Enterobacterales; Enterobacteriaceae; Escherichia
EEW2447363	38.095	9.56e-30	Escherichia coli	CesD/SycD/LcrH family type III secretion system chaperone	88	10	155	163	Bacteria; Proteobacteria; Gammaproteobacteria; Enterobacterales; Enterobacteriaceae; Escherichia
HAH3591411	38.095	9.99e-30	Escherichia coli	CesD/SycD/LcrH family type III secretion system chaperone	88	10	155	163	Bacteria; Proteobacteria; Gammaproteobacteria; Enterobacterales; Enterobacteriaceae; Escherichia
WP_115423627	38.095	9.99e-30	Escherichia coli	tetratricopeptide repeat protein	88	10	155	163	Bacteria; Proteobacteria; Gammaproteobacteria; Enterobacterales; Enterobacteriaceae; Escherichia
EFS5601500	38.095	9.99e-30	Escherichia coli	tetratricopeptide repeat protein	88	10	155	163	Bacteria; Proteobacteria; Gammaproteobacteria; Enterobacterales; Enterobacteriaceae; Escherichia
WP_192551451	38.095	9.99e-30	Escherichia coli	tetratricopeptide repeat protein, partial	88	5	150	158	Bacteria; Proteobacteria; Gammaproteobacteria; Enterobacterales; Enterobacteriaceae; Escherichia
HAJ6713535	38.095	1.01e-29	Escherichia coli	tetratricopeptide repeat protein	88	10	155	163	Bacteria; Proteobacteria; Gammaproteobacteria; Enterobacterales; Enterobacteriaceae; Escherichia
WP_192545419	38.095	1.03e-29	Escherichia coli	tetratricopeptide repeat protein	88	10	155	159	Bacteria; Proteobacteria; Gammaproteobacteria; Enterobacterales; Enterobacteriaceae; Escherichia
WP_136823884	38.095	1.03e-29	Escherichia coli	tetratricopeptide repeat protein	88	10	155	163	Bacteria; Proteobacteria; Gammaproteobacteria; Enterobacterales; Enterobacteriaceae; Escherichia
WP_105278285	38.095	1.05e-29	Escherichia sp. MOD1-EC4550	tetratricopeptide repeat protein	88	10	155	163	Bacteria; Proteobacteria; Gammaproteobacteria; Enterobacterales; Enterobacteriaceae; Escherichia
WP_094030030	38.095	1.05e-29	Escherichia coli	tetratricopeptide repeat protein	88	10	155	163	Bacteria; Proteobacteria; Gammaproteobacteria; Enterobacterales; Enterobacteriaceae; Escherichia
WP_065227553	38.095	1.08e-29	Escherichia coli	tetratricopeptide repeat protein	88	10	155	163	Bacteria; Proteobacteria; Gammaproteobacteria; Enterobacterales; Enterobacteriaceae; Escherichia
HAI1724089	38.095	1.08e-29	Escherichia coli	tetratricopeptide repeat protein	88	10	155	163	Bacteria; Proteobacteria; Gammaproteobacteria; Enterobacterales; Enterobacteriaceae; Escherichia
WP_115738210	38.095	1.13e-29	Escherichia coli	tetratricopeptide repeat protein	88	10	155	163	Bacteria; Proteobacteria; Gammaproteobacteria; Enterobacterales; Enterobacteriaceae; Escherichia
EGO8352922	38.095	1.14e-29	Escherichia coli	tetratricopeptide repeat protein	88	10	155	163	Bacteria; Proteobacteria; Gammaproteobacteria; Enterobacterales; Enterobacteriaceae; Escherichia
HAM0832372	38.095	1.29e-29	Escherichia coli	tetratricopeptide repeat protein	88	3	148	156	Bacteria; Proteobacteria; Gammaproteobacteria; Enterobacterales; Enterobacteriaceae; Escherichia
WP_084818610	38.095	1.3e-29	Escherichia coli	tetratricopeptide repeat protein	88	10	155	163	Bacteria; Proteobacteria; Gammaproteobacteria; Enterobacterales; Enterobacteriaceae; Escherichia
WP_085459807	38.095	1.31e-29	Escherichia coli	tetratricopeptide repeat protein	88	10	155	163	Bacteria; Proteobacteria; Gammaproteobacteria; Enterobacterales; Enterobacteriaceae; Escherichia
HAI3844536	38.095	1.31e-29	Escherichia coli	tetratricopeptide repeat protein	88	10	155	163	Bacteria; Proteobacteria; Gammaproteobacteria; Enterobacterales; Enterobacteriaceae; Escherichia
WP_029399896	38.095	1.83e-29	Escherichia coli	tetratricopeptide repeat protein	88	10	155	163	Bacteria; Proteobacteria; Gammaproteobacteria; Enterobacterales; Enterobacteriaceae; Escherichia
EFM4816296	38.095	1.83e-29	Escherichia coli	tetratricopeptide repeat protein	88	10	155	163	Bacteria; Proteobacteria; Gammaproteobacteria; Enterobacterales; Enterobacteriaceae; Escherichia
WP_096945855	38.095	1.85e-29	Escherichia coli	tetratricopeptide repeat protein	88	10	155	163	Bacteria; Proteobacteria; Gammaproteobacteria; Enterobacterales; Enterobacteriaceae; Escherichia
WP_137489217	38.095	2.04e-29	Escherichia coli	tetratricopeptide repeat protein	88	10	155	163	Bacteria; Proteobacteria; Gammaproteobacteria; Enterobacterales; Enterobacteriaceae; Escherichia
HAH1402352	38.095	2.09e-29	Escherichia coli	tetratricopeptide repeat protein	88	10	155	163	Bacteria; Proteobacteria; Gammaproteobacteria; Enterobacterales; Enterobacteriaceae; Escherichia
HAW1325288	38.095	2.28e-29	Escherichia coli	tetratricopeptide repeat protein	88	10	155	163	Bacteria; Proteobacteria; Gammaproteobacteria; Enterobacterales; Enterobacteriaceae; Escherichia
KYZ97753	38.095	2.3e-29	Escherichia coli	hypothetical protein ACM48_19735	88	10	155	163	Bacteria; Proteobacteria; Gammaproteobacteria; Enterobacterales; Enterobacteriaceae; Escherichia
WP_202852343	38.095	2.38e-29	Escherichia coli	tetratricopeptide repeat protein	88	10	155	163	Bacteria; Proteobacteria; Gammaproteobacteria; Enterobacterales; Enterobacteriaceae; Escherichia
EEZ9024191	38.095	3.12e-29	Escherichia coli O136	tetratricopeptide repeat protein	88	10	155	163	Bacteria; Proteobacteria; Gammaproteobacteria; Enterobacterales; Enterobacteriaceae; Escherichia
HAL9133843	38.095	4.46e-29	Escherichia coli	tetratricopeptide repeat protein	88	10	155	163	Bacteria; Proteobacteria; Gammaproteobacteria; Enterobacterales; Enterobacteriaceae; Escherichia
WP_024175776	38.095	5.3e-29	Escherichia coli	tetratricopeptide repeat protein	88	10	155	163	Bacteria; Proteobacteria; Gammaproteobacteria; Enterobacterales; Enterobacteriaceae; Escherichia
WP_033556406	38.095	6.04e-29	Escherichia coli	tetratricopeptide repeat protein	88	10	155	163	Bacteria; Proteobacteria; Gammaproteobacteria; Enterobacterales; Enterobacteriaceae; Escherichia
HAP3738873	38.095	6.8e-29	Escherichia coli	tetratricopeptide repeat protein	88	10	155	163	Bacteria; Proteobacteria; Gammaproteobacteria; Enterobacterales; Enterobacteriaceae; Escherichia
EFB4165080	38.095	8.18e-29	Escherichia coli	tetratricopeptide repeat protein	88	10	155	163	Bacteria; Proteobacteria; Gammaproteobacteria; Enterobacterales; Enterobacteriaceae; Escherichia
WP_192525371	38.095	7.07e-20	Escherichia coli	tetratricopeptide repeat protein, partial	63	1	105	113	Bacteria; Proteobacteria; Gammaproteobacteria; Enterobacterales; Enterobacteriaceae; Escherichia
STL20998	38.095	1.5e-19	Escherichia coli	type III secretion-associated chaperone	63	16	120	154	Bacteria; Proteobacteria; Gammaproteobacteria; Enterobacterales; Enterobacteriaceae; Escherichia
EFI88047	38.095	2.59e-19	Escherichia coli MS 196-1	chaperone protein IpgC	63	16	120	154	Bacteria; Proteobacteria; Gammaproteobacteria; Enterobacterales; Enterobacteriaceae; Escherichia
EEU5633279	38.06	5.48e-29	Escherichia coli	tetratricopeptide repeat protein	81	23	156	163	Bacteria; Proteobacteria; Gammaproteobacteria; Enterobacterales; Enterobacteriaceae; Escherichia
EFO3332944	38.06	6.88e-29	Escherichia coli	CesD/SycD/LcrH family type III secretion system chaperone	81	23	156	163	Bacteria; Proteobacteria; Gammaproteobacteria; Enterobacterales; Enterobacteriaceae; Escherichia
WP_097495212	38.06	7.83e-29	Escherichia coli	tetratricopeptide repeat protein	81	23	156	163	Bacteria; Proteobacteria; Gammaproteobacteria; Enterobacterales; Enterobacteriaceae; Escherichia
EFG1196916	38.06	8.36e-29	Escherichia coli	tetratricopeptide repeat protein	81	23	156	163	Bacteria; Proteobacteria; Gammaproteobacteria; Enterobacterales; Enterobacteriaceae; Escherichia
WP_087895530	38.06	8.92e-29	Escherichia coli	tetratricopeptide repeat protein	81	23	156	163	Bacteria; Proteobacteria; Gammaproteobacteria; Enterobacterales; Enterobacteriaceae; Escherichia
EGD5891105	38.06	1.08e-28	Escherichia coli	tetratricopeptide repeat protein	81	23	156	163	Bacteria; Proteobacteria; Gammaproteobacteria; Enterobacterales; Enterobacteriaceae; Escherichia
EGT6659341	38.06	1.21e-28	Escherichia coli	tetratricopeptide repeat protein	81	23	156	163	Bacteria; Proteobacteria; Gammaproteobacteria; Enterobacterales; Enterobacteriaceae; Escherichia
WP_136724055	38.06	1.21e-28	Escherichia	MULTISPECIES: tetratricopeptide repeat protein	81	23	156	163	Bacteria; Proteobacteria; Gammaproteobacteria; Enterobacterales; Enterobacteriaceae; Escherichia
WP_033812014	38.06	1.21e-28	Escherichia coli	tetratricopeptide repeat protein	81	23	156	163	Bacteria; Proteobacteria; Gammaproteobacteria; Enterobacterales; Enterobacteriaceae; Escherichia
EFJ5486397	38.06	1.21e-28	Escherichia coli	tetratricopeptide repeat protein	81	23	156	163	Bacteria; Proteobacteria; Gammaproteobacteria; Enterobacterales; Enterobacteriaceae; Escherichia
EFY7093696	38.06	1.32e-28	Escherichia coli	tetratricopeptide repeat protein	81	23	156	163	Bacteria; Proteobacteria; Gammaproteobacteria; Enterobacterales; Enterobacteriaceae; Escherichia
WP_089562750	38.06	1.35e-28	Escherichia coli	tetratricopeptide repeat protein	81	23	156	163	Bacteria; Proteobacteria; Gammaproteobacteria; Enterobacterales; Enterobacteriaceae; Escherichia
EFE1836611	38.06	1.39e-28	Escherichia coli	tetratricopeptide repeat protein	81	23	156	163	Bacteria; Proteobacteria; Gammaproteobacteria; Enterobacterales; Enterobacteriaceae; Escherichia
WP_174785364	38.06	1.41e-28	Escherichia coli	tetratricopeptide repeat protein	81	23	156	163	Bacteria; Proteobacteria; Gammaproteobacteria; Enterobacterales; Enterobacteriaceae; Escherichia
WP_052923121	38.06	1.42e-28	Escherichia coli	tetratricopeptide repeat protein	81	23	156	163	Bacteria; Proteobacteria; Gammaproteobacteria; Enterobacterales; Enterobacteriaceae; Escherichia
WP_032316925	38.06	1.42e-28	Escherichia coli	tetratricopeptide repeat protein	81	23	156	163	Bacteria; Proteobacteria; Gammaproteobacteria; Enterobacterales; Enterobacteriaceae; Escherichia
EFF5689479	38.06	1.43e-28	Escherichia coli	tetratricopeptide repeat protein	81	2	135	142	Bacteria; Proteobacteria; Gammaproteobacteria; Enterobacterales; Enterobacteriaceae; Escherichia
EAC1503659	38.06	1.5e-28	Escherichia coli	CesD/SycD/LcrH family type III secretion system chaperone	81	23	156	163	Bacteria; Proteobacteria; Gammaproteobacteria; Enterobacterales; Enterobacteriaceae; Escherichia
EFE3787425	38.06	1.5e-28	Escherichia coli	tetratricopeptide repeat protein	81	23	156	163	Bacteria; Proteobacteria; Gammaproteobacteria; Enterobacterales; Enterobacteriaceae; Escherichia
HAJ3361212	38.06	1.51e-28	Escherichia coli	tetratricopeptide repeat protein	81	23	156	160	Bacteria; Proteobacteria; Gammaproteobacteria; Enterobacterales; Enterobacteriaceae; Escherichia
EEQ9529996	38.06	1.54e-28	Escherichia coli	tetratricopeptide repeat protein	81	22	155	162	Bacteria; Proteobacteria; Gammaproteobacteria; Enterobacterales; Enterobacteriaceae; Escherichia
WP_137559456	38.06	1.63e-28	Escherichia coli	tetratricopeptide repeat protein, partial	81	14	147	154	Bacteria; Proteobacteria; Gammaproteobacteria; Enterobacterales; Enterobacteriaceae; Escherichia
WP_135562713	38.06	1.67e-28	Escherichia coli	tetratricopeptide repeat protein	81	23	156	163	Bacteria; Proteobacteria; Gammaproteobacteria; Enterobacterales; Enterobacteriaceae; Escherichia
EEC8398426	38.06	1.69e-28	Escherichia coli	tetratricopeptide repeat protein	81	21	154	161	Bacteria; Proteobacteria; Gammaproteobacteria; Enterobacterales; Enterobacteriaceae; Escherichia
WP_112845076	38.06	1.71e-28	Escherichia coli	tetratricopeptide repeat protein	81	23	156	163	Bacteria; Proteobacteria; Gammaproteobacteria; Enterobacterales; Enterobacteriaceae; Escherichia
EFH9320758	38.06	1.71e-28	Escherichia coli	tetratricopeptide repeat protein	81	23	156	163	Bacteria; Proteobacteria; Gammaproteobacteria; Enterobacterales; Enterobacteriaceae; Escherichia
EFH8009592	38.06	1.71e-28	Escherichia coli	tetratricopeptide repeat protein	81	20	153	160	Bacteria; Proteobacteria; Gammaproteobacteria; Enterobacterales; Enterobacteriaceae; Escherichia
WP_097507643	38.06	1.73e-28	Escherichia coli	tetratricopeptide repeat protein	81	23	156	163	Bacteria; Proteobacteria; Gammaproteobacteria; Enterobacterales; Enterobacteriaceae; Escherichia
EEV9011015	38.06	1.73e-28	Escherichia coli	CesD/SycD/LcrH family type III secretion system chaperone	81	23	156	163	Bacteria; Proteobacteria; Gammaproteobacteria; Enterobacterales; Enterobacteriaceae; Escherichia
EFN7756012	38.06	1.74e-28	Escherichia coli	CesD/SycD/LcrH family type III secretion system chaperone	81	22	155	162	Bacteria; Proteobacteria; Gammaproteobacteria; Enterobacterales; Enterobacteriaceae; Escherichia
EEX2297445	38.06	1.75e-28	Escherichia coli	tetratricopeptide repeat protein	81	23	156	163	Bacteria; Proteobacteria; Gammaproteobacteria; Enterobacterales; Enterobacteriaceae; Escherichia
WP_130565015	38.06	1.75e-28	Escherichia coli	tetratricopeptide repeat protein	81	23	156	163	Bacteria; Proteobacteria; Gammaproteobacteria; Enterobacterales; Enterobacteriaceae; Escherichia
HAX4112329	38.06	1.75e-28	Escherichia coli	tetratricopeptide repeat protein	81	23	156	163	Bacteria; Proteobacteria; Gammaproteobacteria; Enterobacterales; Enterobacteriaceae; Escherichia
EFE7866577	38.06	1.75e-28	Escherichia coli	tetratricopeptide repeat protein	81	23	156	163	Bacteria; Proteobacteria; Gammaproteobacteria; Enterobacterales; Enterobacteriaceae; Escherichia
EEW3334387	38.06	1.77e-28	Escherichia coli	tetratricopeptide repeat protein	81	23	156	163	Bacteria; Proteobacteria; Gammaproteobacteria; Enterobacterales; Enterobacteriaceae; Escherichia
WP_087893176	38.06	1.78e-28	Escherichia coli	tetratricopeptide repeat protein	81	23	156	163	Bacteria; Proteobacteria; Gammaproteobacteria; Enterobacterales; Enterobacteriaceae; Escherichia
EEU0869910	38.06	1.78e-28	Escherichia coli	tetratricopeptide repeat protein	81	16	149	156	Bacteria; Proteobacteria; Gammaproteobacteria; Enterobacterales; Enterobacteriaceae; Escherichia
EEQ3171003	38.06	1.79e-28	Escherichia coli	tetratricopeptide repeat protein	81	15	148	155	Bacteria; Proteobacteria; Gammaproteobacteria; Enterobacterales; Enterobacteriaceae; Escherichia
EFA7355914	38.06	1.8e-28	Escherichia coli	tetratricopeptide repeat protein	81	21	154	161	Bacteria; Proteobacteria; Gammaproteobacteria; Enterobacterales; Enterobacteriaceae; Escherichia
WP_115188938	38.06	1.82e-28	Escherichia coli	tetratricopeptide repeat protein	81	23	156	163	Bacteria; Proteobacteria; Gammaproteobacteria; Enterobacterales; Enterobacteriaceae; Escherichia
EES3451291	38.06	1.83e-28	Escherichia coli	tetratricopeptide repeat protein	81	3	136	143	Bacteria; Proteobacteria; Gammaproteobacteria; Enterobacterales; Enterobacteriaceae; Escherichia
EEX5415551	38.06	1.83e-28	Escherichia coli	tetratricopeptide repeat protein	81	20	153	160	Bacteria; Proteobacteria; Gammaproteobacteria; Enterobacterales; Enterobacteriaceae; Escherichia
WP_137466315	38.06	1.84e-28	Escherichia coli	tetratricopeptide repeat protein, partial	81	17	150	157	Bacteria; Proteobacteria; Gammaproteobacteria; Enterobacterales; Enterobacteriaceae; Escherichia
WP_097307728	38.06	1.84e-28	Escherichia coli	tetratricopeptide repeat protein	81	23	156	163	Bacteria; Proteobacteria; Gammaproteobacteria; Enterobacterales; Enterobacteriaceae; Escherichia
WP_000627438	38.06	1.84e-28	Escherichia coli	tetratricopeptide repeat protein	81	23	156	163	Bacteria; Proteobacteria; Gammaproteobacteria; Enterobacterales; Enterobacteriaceae; Escherichia
WP_053271386	38.06	1.84e-28	Escherichia coli	tetratricopeptide repeat protein	81	23	156	163	Bacteria; Proteobacteria; Gammaproteobacteria; Enterobacterales; Enterobacteriaceae; Escherichia
WP_089576886	38.06	1.86e-28	Escherichia coli	tetratricopeptide repeat protein	81	23	156	159	Bacteria; Proteobacteria; Gammaproteobacteria; Enterobacterales; Enterobacteriaceae; Escherichia
EEC7654041	38.06	1.86e-28	Escherichia coli	tetratricopeptide repeat protein	81	23	156	163	Bacteria; Proteobacteria; Gammaproteobacteria; Enterobacterales; Enterobacteriaceae; Escherichia
WP_000102794	38.06	1.86e-28	Enterobacteriaceae	MULTISPECIES: tetratricopeptide repeat protein	81	23	156	163	Bacteria; Proteobacteria; Gammaproteobacteria; Enterobacterales; Enterobacteriaceae
EES0875045	38.06	1.87e-28	Escherichia coli	tetratricopeptide repeat protein	81	13	146	153	Bacteria; Proteobacteria; Gammaproteobacteria; Enterobacterales; Enterobacteriaceae; Escherichia
EES0324514	38.06	1.87e-28	Escherichia coli	tetratricopeptide repeat protein	81	20	153	160	Bacteria; Proteobacteria; Gammaproteobacteria; Enterobacterales; Enterobacteriaceae; Escherichia
EEQ7978596	38.06	1.88e-28	Escherichia coli	tetratricopeptide repeat protein	81	19	152	159	Bacteria; Proteobacteria; Gammaproteobacteria; Enterobacterales; Enterobacteriaceae; Escherichia
EEY0089118	38.06	1.9e-28	Escherichia coli	tetratricopeptide repeat protein	81	21	154	161	Bacteria; Proteobacteria; Gammaproteobacteria; Enterobacterales; Enterobacteriaceae; Escherichia
EFH7195460	38.06	1.9e-28	Escherichia coli	tetratricopeptide repeat protein	81	23	156	163	Bacteria; Proteobacteria; Gammaproteobacteria; Enterobacterales; Enterobacteriaceae; Escherichia
EED1509865	38.06	1.91e-28	Escherichia coli	tetratricopeptide repeat protein	81	18	151	158	Bacteria; Proteobacteria; Gammaproteobacteria; Enterobacterales; Enterobacteriaceae; Escherichia
EEV3359024	38.06	1.91e-28	Escherichia coli	tetratricopeptide repeat protein	81	18	151	158	Bacteria; Proteobacteria; Gammaproteobacteria; Enterobacterales; Enterobacteriaceae; Escherichia
WP_127662185	38.06	1.92e-28	Escherichia coli	tetratricopeptide repeat protein, partial	81	23	156	157	Bacteria; Proteobacteria; Gammaproteobacteria; Enterobacterales; Enterobacteriaceae; Escherichia
EER6160597	38.06	1.93e-28	Escherichia coli	tetratricopeptide repeat protein	81	11	144	151	Bacteria; Proteobacteria; Gammaproteobacteria; Enterobacterales; Enterobacteriaceae; Escherichia
WP_096857476	38.06	1.97e-28	Escherichia coli	tetratricopeptide repeat protein	81	23	156	163	Bacteria; Proteobacteria; Gammaproteobacteria; Enterobacterales; Enterobacteriaceae; Escherichia
HAW9526327	38.06	1.97e-28	Escherichia coli	tetratricopeptide repeat protein	81	23	156	163	Bacteria; Proteobacteria; Gammaproteobacteria; Enterobacterales; Enterobacteriaceae; Escherichia
EGO5937804	38.06	1.97e-28	Escherichia coli	tetratricopeptide repeat protein	81	23	156	158	Bacteria; Proteobacteria; Gammaproteobacteria; Enterobacterales; Enterobacteriaceae; Escherichia
EES9720305	38.06	1.98e-28	Escherichia coli	tetratricopeptide repeat protein	81	10	143	150	Bacteria; Proteobacteria; Gammaproteobacteria; Enterobacterales; Enterobacteriaceae; Escherichia
EES2263164	38.06	2.01e-28	Escherichia coli	tetratricopeptide repeat protein	81	1	134	141	Bacteria; Proteobacteria; Gammaproteobacteria; Enterobacterales; Enterobacteriaceae; Escherichia
EEY9881783	38.06	2.02e-28	Escherichia coli	tetratricopeptide repeat protein	81	2	135	142	Bacteria; Proteobacteria; Gammaproteobacteria; Enterobacterales; Enterobacteriaceae; Escherichia
HAX3327966	38.06	2.03e-28	Escherichia coli	tetratricopeptide repeat protein	81	23	156	163	Bacteria; Proteobacteria; Gammaproteobacteria; Enterobacterales; Enterobacteriaceae; Escherichia
EER9365324	38.06	2.07e-28	Escherichia coli	tetratricopeptide repeat protein	81	4	137	144	Bacteria; Proteobacteria; Gammaproteobacteria; Enterobacterales; Enterobacteriaceae; Escherichia
EFL9321020	38.06	2.08e-28	Escherichia coli	tetratricopeptide repeat protein	81	23	156	163	Bacteria; Proteobacteria; Gammaproteobacteria; Enterobacterales; Enterobacteriaceae; Escherichia
WP_073547274	38.06	2.08e-28	Escherichia coli	tetratricopeptide repeat protein	81	23	156	163	Bacteria; Proteobacteria; Gammaproteobacteria; Enterobacterales; Enterobacteriaceae; Escherichia
EEW7066162	38.06	2.14e-28	Escherichia coli	tetratricopeptide repeat protein	81	9	142	149	Bacteria; Proteobacteria; Gammaproteobacteria; Enterobacterales; Enterobacteriaceae; Escherichia
EEQ9877298	38.06	2.23e-28	Escherichia coli	tetratricopeptide repeat protein	81	7	140	147	Bacteria; Proteobacteria; Gammaproteobacteria; Enterobacterales; Enterobacteriaceae; Escherichia
WP_000105181	38.06	2.24e-28	Enterobacteriaceae	MULTISPECIES: tetratricopeptide repeat protein	81	23	156	163	Bacteria; Proteobacteria; Gammaproteobacteria; Enterobacterales; Enterobacteriaceae
EFH6991740	38.06	2.31e-28	Escherichia coli	tetratricopeptide repeat protein	81	23	156	163	Bacteria; Proteobacteria; Gammaproteobacteria; Enterobacterales; Enterobacteriaceae; Escherichia
WP_137533548	38.06	2.37e-28	Escherichia coli	tetratricopeptide repeat protein	81	23	156	163	Bacteria; Proteobacteria; Gammaproteobacteria; Enterobacterales; Enterobacteriaceae; Escherichia
EET9286041	38.06	2.37e-28	Escherichia coli	tetratricopeptide repeat protein	81	6	139	146	Bacteria; Proteobacteria; Gammaproteobacteria; Enterobacterales; Enterobacteriaceae; Escherichia
HAW7444087	38.06	2.46e-28	Escherichia coli	tetratricopeptide repeat protein	81	23	156	170	Bacteria; Proteobacteria; Gammaproteobacteria; Enterobacterales; Enterobacteriaceae; Escherichia
WP_024215381	38.06	2.5e-28	Escherichia coli	tetratricopeptide repeat protein	81	23	156	163	Bacteria; Proteobacteria; Gammaproteobacteria; Enterobacterales; Enterobacteriaceae; Escherichia
HAY4099735	38.06	2.5e-28	Escherichia coli	tetratricopeptide repeat protein	81	23	156	163	Bacteria; Proteobacteria; Gammaproteobacteria; Enterobacterales; Enterobacteriaceae; Escherichia
WP_089633420	38.06	2.52e-28	Escherichia coli	tetratricopeptide repeat protein	81	23	156	163	Bacteria; Proteobacteria; Gammaproteobacteria; Enterobacterales; Enterobacteriaceae; Escherichia
HAW2503193	38.06	2.61e-28	Escherichia coli	tetratricopeptide repeat protein	81	23	156	163	Bacteria; Proteobacteria; Gammaproteobacteria; Enterobacterales; Enterobacteriaceae; Escherichia
EES9653625	38.06	2.62e-28	Escherichia coli	tetratricopeptide repeat protein	81	5	138	145	Bacteria; Proteobacteria; Gammaproteobacteria; Enterobacterales; Enterobacteriaceae; Escherichia
HAN1824979	38.06	2.69e-28	Escherichia coli	tetratricopeptide repeat protein	81	23	156	163	Bacteria; Proteobacteria; Gammaproteobacteria; Enterobacterales; Enterobacteriaceae; Escherichia
WP_096941241	38.06	2.78e-28	Escherichia coli	tetratricopeptide repeat protein	81	23	156	163	Bacteria; Proteobacteria; Gammaproteobacteria; Enterobacterales; Enterobacteriaceae; Escherichia
EET3938791	38.06	2.78e-28	Escherichia coli	tetratricopeptide repeat protein	81	23	156	163	Bacteria; Proteobacteria; Gammaproteobacteria; Enterobacterales; Enterobacteriaceae; Escherichia
EEY3942428	38.06	2.87e-28	Escherichia coli	tetratricopeptide repeat protein	81	23	156	163	Bacteria; Proteobacteria; Gammaproteobacteria; Enterobacterales; Enterobacteriaceae; Escherichia
WP_137578924	38.06	3e-28	Escherichia coli	tetratricopeptide repeat protein	81	23	156	163	Bacteria; Proteobacteria; Gammaproteobacteria; Enterobacterales; Enterobacteriaceae; Escherichia
EGT8768230	38.06	3e-28	Escherichia coli	tetratricopeptide repeat protein	81	23	156	163	Bacteria; Proteobacteria; Gammaproteobacteria; Enterobacterales; Enterobacteriaceae; Escherichia
EFD5346644	38.06	3.57e-28	Escherichia coli	tetratricopeptide repeat protein	81	23	156	163	Bacteria; Proteobacteria; Gammaproteobacteria; Enterobacterales; Enterobacteriaceae; Escherichia
EFA9049462	38.06	3.65e-28	Escherichia coli	tetratricopeptide repeat protein	81	23	156	163	Bacteria; Proteobacteria; Gammaproteobacteria; Enterobacterales; Enterobacteriaceae; Escherichia
WP_136807099	38.06	3.89e-28	Escherichia coli	tetratricopeptide repeat protein	81	23	156	163	Bacteria; Proteobacteria; Gammaproteobacteria; Enterobacterales; Enterobacteriaceae; Escherichia
EFB5435514	38.06	3.94e-28	Escherichia coli	tetratricopeptide repeat protein	81	23	156	163	Bacteria; Proteobacteria; Gammaproteobacteria; Enterobacterales; Enterobacteriaceae; Escherichia
EFD9317760	38.06	4.63e-28	Escherichia coli	tetratricopeptide repeat protein	81	23	156	163	Bacteria; Proteobacteria; Gammaproteobacteria; Enterobacterales; Enterobacteriaceae; Escherichia
HAV8869729	38.06	4.68e-28	Escherichia coli	tetratricopeptide repeat protein	81	23	156	163	Bacteria; Proteobacteria; Gammaproteobacteria; Enterobacterales; Enterobacteriaceae; Escherichia
WP_137472860	38.06	4.94e-28	Escherichia coli	tetratricopeptide repeat protein	81	23	156	163	Bacteria; Proteobacteria; Gammaproteobacteria; Enterobacterales; Enterobacteriaceae; Escherichia
EFA2184776	38.06	4.99e-28	Escherichia coli	tetratricopeptide repeat protein	81	23	156	163	Bacteria; Proteobacteria; Gammaproteobacteria; Enterobacterales; Enterobacteriaceae; Escherichia
EEV3573418	38.06	5.81e-28	Escherichia coli	tetratricopeptide repeat protein	81	23	156	163	Bacteria; Proteobacteria; Gammaproteobacteria; Enterobacterales; Enterobacteriaceae; Escherichia
WP_097447380	38.06	6.07e-28	Escherichia coli	tetratricopeptide repeat protein	81	23	156	163	Bacteria; Proteobacteria; Gammaproteobacteria; Enterobacterales; Enterobacteriaceae; Escherichia
EFF7241132	38.06	6.2e-28	Escherichia coli	tetratricopeptide repeat protein	81	23	156	163	Bacteria; Proteobacteria; Gammaproteobacteria; Enterobacterales; Enterobacteriaceae; Escherichia
WP_021562374	38.06	6.48e-28	Escherichia coli	tetratricopeptide repeat protein	81	23	156	163	Bacteria; Proteobacteria; Gammaproteobacteria; Enterobacterales; Enterobacteriaceae; Escherichia
WP_137533664	38.06	6.76e-28	Escherichia coli	tetratricopeptide repeat protein	81	23	156	163	Bacteria; Proteobacteria; Gammaproteobacteria; Enterobacterales; Enterobacteriaceae; Escherichia
EFE9937053	38.06	6.99e-28	Escherichia coli	tetratricopeptide repeat protein	81	23	156	163	Bacteria; Proteobacteria; Gammaproteobacteria; Enterobacterales; Enterobacteriaceae; Escherichia
EFA6972592	38.06	7.14e-28	Escherichia coli	tetratricopeptide repeat protein	81	23	156	163	Bacteria; Proteobacteria; Gammaproteobacteria; Enterobacterales; Enterobacteriaceae; Escherichia
EFL0439219	38.06	7.87e-28	Escherichia coli	tetratricopeptide repeat protein	81	23	156	163	Bacteria; Proteobacteria; Gammaproteobacteria; Enterobacterales; Enterobacteriaceae; Escherichia
HAI2955006	38.06	7.96e-28	Escherichia coli	tetratricopeptide repeat protein	81	23	156	163	Bacteria; Proteobacteria; Gammaproteobacteria; Enterobacterales; Enterobacteriaceae; Escherichia
WP_100005966	38.06	8.96e-28	Escherichia coli	tetratricopeptide repeat protein	81	22	155	163	Bacteria; Proteobacteria; Gammaproteobacteria; Enterobacterales; Enterobacteriaceae; Escherichia
EES0890382	38.06	9.37e-28	Escherichia coli	tetratricopeptide repeat protein	81	3	136	144	Bacteria; Proteobacteria; Gammaproteobacteria; Enterobacterales; Enterobacteriaceae; Escherichia
EGP2589251	38.06	1.04e-27	Escherichia coli	tetratricopeptide repeat protein	81	22	155	163	Bacteria; Proteobacteria; Gammaproteobacteria; Enterobacterales; Enterobacteriaceae; Escherichia
WP_139914200	38.06	1.07e-27	Escherichia coli	tetratricopeptide repeat protein, partial	81	5	138	146	Bacteria; Proteobacteria; Gammaproteobacteria; Enterobacterales; Enterobacteriaceae; Escherichia
EEW8968876	38.06	1.1e-27	Escherichia coli	CesD/SycD/LcrH family type III secretion system chaperone	81	22	155	163	Bacteria; Proteobacteria; Gammaproteobacteria; Enterobacterales; Enterobacteriaceae; Escherichia
EFF7688516	38.06	1.1e-27	Escherichia coli	tetratricopeptide repeat protein	81	22	155	163	Bacteria; Proteobacteria; Gammaproteobacteria; Enterobacterales; Enterobacteriaceae; Escherichia
WP_097452222	38.06	1.13e-27	Escherichia coli	tetratricopeptide repeat protein, partial	81	9	142	150	Bacteria; Proteobacteria; Gammaproteobacteria; Enterobacterales; Enterobacteriaceae; Escherichia
WP_137575267	38.06	1.17e-27	Escherichia coli	tetratricopeptide repeat protein, partial	81	5	138	146	Bacteria; Proteobacteria; Gammaproteobacteria; Enterobacterales; Enterobacteriaceae; Escherichia
EFP2418640	38.06	1.24e-27	Escherichia coli	tetratricopeptide repeat protein	81	23	156	163	Bacteria; Proteobacteria; Gammaproteobacteria; Enterobacterales; Enterobacteriaceae; Escherichia
QMD91653	38.06	1.27e-27	Escherichia coli	tetratricopeptide repeat protein	81	22	155	159	Bacteria; Proteobacteria; Gammaproteobacteria; Enterobacterales; Enterobacteriaceae; Escherichia
EEC9017796	38.06	1.27e-27	Escherichia coli	tetratricopeptide repeat protein	81	3	136	144	Bacteria; Proteobacteria; Gammaproteobacteria; Enterobacterales; Enterobacteriaceae; Escherichia
EEX4292358	38.06	1.32e-27	Escherichia coli	tetratricopeptide repeat protein	81	6	139	147	Bacteria; Proteobacteria; Gammaproteobacteria; Enterobacterales; Enterobacteriaceae; Escherichia
EEV0199027	38.06	1.35e-27	Escherichia coli	tetratricopeptide repeat protein	81	4	137	145	Bacteria; Proteobacteria; Gammaproteobacteria; Enterobacterales; Enterobacteriaceae; Escherichia
EEC9075375	38.06	1.41e-27	Escherichia coli	tetratricopeptide repeat protein	81	1	134	142	Bacteria; Proteobacteria; Gammaproteobacteria; Enterobacterales; Enterobacteriaceae; Escherichia
EER0651180	38.06	1.42e-27	Escherichia coli	tetratricopeptide repeat protein	81	5	138	146	Bacteria; Proteobacteria; Gammaproteobacteria; Enterobacterales; Enterobacteriaceae; Escherichia
EEV1829502	38.06	1.52e-27	Escherichia coli	tetratricopeptide repeat protein	81	2	135	143	Bacteria; Proteobacteria; Gammaproteobacteria; Enterobacterales; Enterobacteriaceae; Escherichia
EFD1696081	38.06	1.54e-27	Escherichia coli	tetratricopeptide repeat protein	81	5	138	142	Bacteria; Proteobacteria; Gammaproteobacteria; Enterobacterales; Enterobacteriaceae; Escherichia
EEZ3732791	38.06	1.55e-27	Escherichia coli	tetratricopeptide repeat protein	81	1	134	138	Bacteria; Proteobacteria; Gammaproteobacteria; Enterobacterales; Enterobacteriaceae; Escherichia
SJE63502	38.06	1.85e-27	Shigella sonnei	Tetratricopeptide TPR_3 repeat-containing protein	81	34	167	175	Bacteria; Proteobacteria; Gammaproteobacteria; Enterobacterales; Enterobacteriaceae; Shigella
EFH8784241	38.053	1.36e-22	Escherichia coli	hypothetical protein	68	21	133	151	Bacteria; Proteobacteria; Gammaproteobacteria; Enterobacterales; Enterobacteriaceae; Escherichia
EFN1750593	38.053	3.3e-21	Escherichia coli	tetratricopeptide repeat protein	68	2	114	122	Bacteria; Proteobacteria; Gammaproteobacteria; Enterobacterales; Enterobacteriaceae; Escherichia
EEX5144044	38.053	4.88e-21	Escherichia coli	tetratricopeptide repeat protein	68	2	114	122	Bacteria; Proteobacteria; Gammaproteobacteria; Enterobacterales; Enterobacteriaceae; Escherichia
WP_137562471	38.053	6.89e-21	Escherichia coli	tetratricopeptide repeat protein, partial	68	1	113	120	Bacteria; Proteobacteria; Gammaproteobacteria; Enterobacterales; Enterobacteriaceae; Escherichia
WP_067422031	38.053	1.7e-15	Morganella psychrotolerans	tetratricopeptide repeat protein	65	30	142	154	Bacteria; Proteobacteria; Gammaproteobacteria; Enterobacterales; Morganellaceae; Morganella
WP_119640411	38.017	4.33e-24	Escherichia coli	tetratricopeptide repeat protein, partial	73	1	121	129	Bacteria; Proteobacteria; Gammaproteobacteria; Enterobacterales; Enterobacteriaceae; Escherichia
WP_097727356	38	1.8e-29	Escherichia coli	tetratricopeptide repeat protein	90	5	152	160	Bacteria; Proteobacteria; Gammaproteobacteria; Enterobacterales; Enterobacteriaceae; Escherichia
EGT1038279	37.963	3.52e-20	Escherichia coli	tetratricopeptide repeat protein	65	1	108	116	Bacteria; Proteobacteria; Gammaproteobacteria; Enterobacterales; Enterobacteriaceae; Escherichia
EFI1348360	37.963	5.34e-20	Escherichia coli	tetratricopeptide repeat protein	65	1	108	115	Bacteria; Proteobacteria; Gammaproteobacteria; Enterobacterales; Enterobacteriaceae; Escherichia
HAP3735861	37.931	2.47e-29	Escherichia coli	tetratricopeptide repeat protein	87	10	153	154	Bacteria; Proteobacteria; Gammaproteobacteria; Enterobacterales; Enterobacteriaceae; Escherichia
EGO8549852	37.931	2.62e-29	Escherichia coli	tetratricopeptide repeat protein	87	10	153	163	Bacteria; Proteobacteria; Gammaproteobacteria; Enterobacterales; Enterobacteriaceae; Escherichia
EFU2459244	37.931	6.89e-22	Escherichia coli	tetratricopeptide repeat protein	70	1	116	124	Bacteria; Proteobacteria; Gammaproteobacteria; Enterobacterales; Enterobacteriaceae; Escherichia
WP_065555029	37.931	9.17e-22	Enterobacteriaceae	MULTISPECIES: tetratricopeptide repeat protein, partial	70	1	116	123	Bacteria; Proteobacteria; Gammaproteobacteria; Enterobacterales; Enterobacteriaceae;
EFM9255832	37.908	7.14e-30	Escherichia coli	tetratricopeptide repeat protein	92	10	160	163	Bacteria; Proteobacteria; Gammaproteobacteria; Enterobacterales; Enterobacteriaceae; Escherichia
EEY7910305	37.903	1.32e-25	Escherichia coli	tetratricopeptide repeat protein	75	6	129	133	Bacteria; Proteobacteria; Gammaproteobacteria; Enterobacterales; Enterobacteriaceae; Escherichia
WP_192480156	37.903	2.2e-25	Escherichia coli	tetratricopeptide repeat protein, partial	75	1	124	131	Bacteria; Proteobacteria; Gammaproteobacteria; Enterobacterales; Enterobacteriaceae; Escherichia
EEZ5024219	37.903	2.33e-25	Escherichia coli	tetratricopeptide repeat protein	75	2	125	133	Bacteria; Proteobacteria; Gammaproteobacteria; Enterobacterales; Enterobacteriaceae; Escherichia
EET6618539	37.903	2.34e-25	Escherichia coli	tetratricopeptide repeat protein	75	1	124	132	Bacteria; Proteobacteria; Gammaproteobacteria; Enterobacterales; Enterobacteriaceae; Escherichia
EEQ6480040	37.903	2.36e-25	Escherichia coli	tetratricopeptide repeat protein	75	6	129	137	Bacteria; Proteobacteria; Gammaproteobacteria; Enterobacterales; Enterobacteriaceae; Escherichia
EHD1542829	37.903	2.45e-25	Escherichia coli	tetratricopeptide repeat protein	75	1	124	131	Bacteria; Proteobacteria; Gammaproteobacteria; Enterobacterales; Enterobacteriaceae; Escherichia
EFA2924715	37.903	2.53e-25	Escherichia coli	tetratricopeptide repeat protein	75	3	126	134	Bacteria; Proteobacteria; Gammaproteobacteria; Enterobacterales; Enterobacteriaceae; Escherichia
EEW4370466	37.903	2.59e-25	Escherichia coli	tetratricopeptide repeat protein	75	5	128	136	Bacteria; Proteobacteria; Gammaproteobacteria; Enterobacterales; Enterobacteriaceae; Escherichia
EEQ2444549	37.903	2.77e-25	Escherichia coli O157:H7	tetratricopeptide repeat protein	75	4	127	135	Bacteria; Proteobacteria; Gammaproteobacteria; Enterobacterales; Enterobacteriaceae; Escherichia
WP_192515272	37.903	1.23e-23	Escherichia coli	tetratricopeptide repeat protein, partial	75	10	132	133	Bacteria; Proteobacteria; Gammaproteobacteria; Enterobacterales; Enterobacteriaceae; Escherichia
EGV4388170	37.903	1.81e-22	Escherichia coli	tetratricopeptide repeat protein	75	10	132	136	Bacteria; Proteobacteria; Gammaproteobacteria; Enterobacterales; Enterobacteriaceae; Escherichia
WP_187766952	37.879	1e-27	Escherichia coli	tetratricopeptide repeat protein, partial	79	18	149	149	Bacteria; Proteobacteria; Gammaproteobacteria; Enterobacterales; Enterobacteriaceae; Escherichia
EGE5027443	37.879	1.3e-27	Escherichia coli	tetratricopeptide repeat protein	79	1	132	139	Bacteria; Proteobacteria; Gammaproteobacteria; Enterobacterales; Enterobacteriaceae; Escherichia
EFA6322083	37.879	1.68e-27	Escherichia coli	tetratricopeptide repeat protein	79	25	156	163	Bacteria; Proteobacteria; Gammaproteobacteria; Enterobacterales; Enterobacteriaceae; Escherichia
EEZ2879372	37.879	7.9e-27	Escherichia coli	tetratricopeptide repeat protein	79	1	132	140	Bacteria; Proteobacteria; Gammaproteobacteria; Enterobacterales; Enterobacteriaceae; Escherichia
HAX1958765	37.864	9.69e-17	Escherichia coli	tetratricopeptide repeat protein	62	1	103	111	Bacteria; Proteobacteria; Gammaproteobacteria; Enterobacterales; Enterobacteriaceae; Escherichia
HAG7827703	37.864	1.86e-16	Escherichia coli	tetratricopeptide repeat protein	62	2	104	112	Bacteria; Proteobacteria; Gammaproteobacteria; Enterobacterales; Enterobacteriaceae; Escherichia
EGP4645317	37.857	2.45e-29	Escherichia coli	tetratricopeptide repeat protein	84	4	143	151	Bacteria; Proteobacteria; Gammaproteobacteria; Enterobacterales; Enterobacteriaceae; Escherichia
WP_095716304	37.857	7.58e-29	Escherichia coli	tetratricopeptide repeat protein	84	16	155	163	Bacteria; Proteobacteria; Gammaproteobacteria; Enterobacterales; Enterobacteriaceae; Escherichia
WP_116532760	37.857	8.35e-29	Escherichia coli	tetratricopeptide repeat protein, partial	84	14	153	161	Bacteria; Proteobacteria; Gammaproteobacteria; Enterobacterales; Enterobacteriaceae; Escherichia
WP_062882844	37.857	1.39e-28	Escherichia coli	tetratricopeptide repeat protein	84	16	155	159	Bacteria; Proteobacteria; Gammaproteobacteria; Enterobacterales; Enterobacteriaceae; Escherichia
EES6145616	37.857	1.55e-28	Escherichia coli	tetratricopeptide repeat protein	84	16	155	163	Bacteria; Proteobacteria; Gammaproteobacteria; Enterobacterales; Enterobacteriaceae; Escherichia
EFC1356628	37.857	1.82e-28	Escherichia coli	tetratricopeptide repeat protein	84	16	155	163	Bacteria; Proteobacteria; Gammaproteobacteria; Enterobacterales; Enterobacteriaceae; Escherichia
HAV8407718	37.857	1.97e-28	Escherichia coli	tetratricopeptide repeat protein	84	16	155	163	Bacteria; Proteobacteria; Gammaproteobacteria; Enterobacterales; Enterobacteriaceae; Escherichia
EGO4356802	37.857	2.22e-28	Escherichia coli	tetratricopeptide repeat protein	84	16	155	163	Bacteria; Proteobacteria; Gammaproteobacteria; Enterobacterales; Enterobacteriaceae; Escherichia
WP_078164667	37.857	2.39e-28	Escherichia coli	tetratricopeptide repeat protein	84	16	155	163	Bacteria; Proteobacteria; Gammaproteobacteria; Enterobacterales; Enterobacteriaceae; Escherichia
WP_080029972	37.857	7.28e-28	Escherichia coli	tetratricopeptide repeat protein	84	16	155	159	Bacteria; Proteobacteria; Gammaproteobacteria; Enterobacterales; Enterobacteriaceae; Escherichia
EFT7139307	37.838	3.55e-29	Escherichia coli	tetratricopeptide repeat protein	89	10	156	163	Bacteria; Proteobacteria; Gammaproteobacteria; Enterobacterales; Enterobacteriaceae; Escherichia
HAJ8442032	37.838	2.8e-28	Escherichia coli	tetratricopeptide repeat protein	88	10	156	164	Bacteria; Proteobacteria; Gammaproteobacteria; Enterobacterales; Enterobacteriaceae; Escherichia
EEU1805232	37.838	5.52e-20	Escherichia coli	tetratricopeptide repeat protein	67	1	111	119	Bacteria; Proteobacteria; Gammaproteobacteria; Enterobacterales; Enterobacteriaceae; Escherichia
EES1928960	37.815	3.55e-23	Escherichia coli	tetratricopeptide repeat protein	72	1	119	126	Bacteria; Proteobacteria; Gammaproteobacteria; Enterobacterales; Enterobacteriaceae; Escherichia
KAA9828472	37.795	1.06e-25	Escherichia coli	tetratricopeptide repeat protein, partial	76	1	127	127	Bacteria; Proteobacteria; Gammaproteobacteria; Enterobacterales; Enterobacteriaceae; Escherichia
EEW3158641	37.778	2.54e-23	Escherichia coli	CesD/SycD/LcrH family type III secretion system chaperone	82	28	162	169	Bacteria; Proteobacteria; Gammaproteobacteria; Enterobacterales; Enterobacteriaceae; Escherichia
EFF8916880	37.778	1.75e-28	Escherichia coli	tetratricopeptide repeat protein	81	22	156	163	Bacteria; Proteobacteria; Gammaproteobacteria; Enterobacterales; Enterobacteriaceae; Escherichia
WP_062810270	37.778	3.35e-28	Escherichia coli	tetratricopeptide repeat protein, partial	81	17	151	158	Bacteria; Proteobacteria; Gammaproteobacteria; Enterobacterales; Enterobacteriaceae; Escherichia
WP_097337650	37.778	3.38e-28	Escherichia coli	tetratricopeptide repeat protein	81	22	156	163	Bacteria; Proteobacteria; Gammaproteobacteria; Enterobacterales; Enterobacteriaceae; Escherichia
WP_049290752	37.778	3.56e-28	Enterobacteriaceae	MULTISPECIES: tetratricopeptide repeat protein	81	18	152	159	Bacteria; Proteobacteria; Gammaproteobacteria; Enterobacterales; Enterobacteriaceae
EEX2609181	37.778	3.77e-28	Escherichia coli	tetratricopeptide repeat protein	81	22	156	163	Bacteria; Proteobacteria; Gammaproteobacteria; Enterobacterales; Enterobacteriaceae; Escherichia
EFI4642615	37.778	3.94e-28	Escherichia coli	tetratricopeptide repeat protein	81	17	151	158	Bacteria; Proteobacteria; Gammaproteobacteria; Enterobacterales; Enterobacteriaceae; Escherichia
EFO4708594	37.778	4.2e-28	Escherichia coli	CesD/SycD/LcrH family type III secretion system chaperone	81	22	156	163	Bacteria; Proteobacteria; Gammaproteobacteria; Enterobacterales; Enterobacteriaceae; Escherichia
EGE3964104	37.778	4.22e-28	Escherichia coli	CesD/SycD/LcrH family type III secretion system chaperone	81	2	136	143	Bacteria; Proteobacteria; Gammaproteobacteria; Enterobacterales; Enterobacteriaceae; Escherichia
EFH8823140	37.778	4.28e-28	Escherichia coli	CesD/SycD/LcrH family type III secretion system chaperone	81	6	140	147	Bacteria; Proteobacteria; Gammaproteobacteria; Enterobacterales; Enterobacteriaceae; Escherichia
EAA1744973	37.778	4.67e-28	Escherichia coli	CesD/SycD/LcrH family type III secretion system chaperone	81	1	135	142	Bacteria; Proteobacteria; Gammaproteobacteria; Enterobacterales; Enterobacteriaceae; Escherichia
EEQ5184092	37.778	4.79e-28	Escherichia coli	tetratricopeptide repeat protein	81	5	139	146	Bacteria; Proteobacteria; Gammaproteobacteria; Enterobacterales; Enterobacteriaceae; Escherichia
HAJ8871947	37.778	4.82e-28	Escherichia coli	tetratricopeptide repeat protein	81	6	140	147	Bacteria; Proteobacteria; Gammaproteobacteria; Enterobacterales; Enterobacteriaceae; Escherichia
WP_134234236	37.778	4.87e-28	Escherichia coli	tetratricopeptide repeat protein, partial	81	4	138	145	Bacteria; Proteobacteria; Gammaproteobacteria; Enterobacterales; Enterobacteriaceae; Escherichia
EFU3903824	37.778	5.94e-28	Escherichia coli	tetratricopeptide repeat protein	81	22	156	163	Bacteria; Proteobacteria; Gammaproteobacteria; Enterobacterales; Enterobacteriaceae; Escherichia
EES2872001	37.778	6.62e-28	Escherichia coli	tetratricopeptide repeat protein	81	13	147	154	Bacteria; Proteobacteria; Gammaproteobacteria; Enterobacterales; Enterobacteriaceae; Escherichia
EEX9934545	37.778	6.62e-28	Escherichia coli	tetratricopeptide repeat protein	81	22	156	163	Bacteria; Proteobacteria; Gammaproteobacteria; Enterobacterales; Enterobacteriaceae; Escherichia
EFL5900910	37.778	6.84e-28	Escherichia coli	tetratricopeptide repeat protein	81	3	137	144	Bacteria; Proteobacteria; Gammaproteobacteria; Enterobacterales; Enterobacteriaceae; Escherichia
EEX1905318	37.778	7.22e-28	Escherichia coli	tetratricopeptide repeat protein	81	22	156	163	Bacteria; Proteobacteria; Gammaproteobacteria; Enterobacterales; Enterobacteriaceae; Escherichia
EES0412055	37.778	7.25e-28	Escherichia coli	tetratricopeptide repeat protein	81	12	146	153	Bacteria; Proteobacteria; Gammaproteobacteria; Enterobacterales; Enterobacteriaceae; Escherichia
EFJ5364958	37.778	7.32e-28	Escherichia coli	tetratricopeptide repeat protein	81	22	156	158	Bacteria; Proteobacteria; Gammaproteobacteria; Enterobacterales; Enterobacteriaceae; Escherichia
EEC9667294	37.778	7.37e-28	Escherichia coli	tetratricopeptide repeat protein	81	20	154	161	Bacteria; Proteobacteria; Gammaproteobacteria; Enterobacterales; Enterobacteriaceae; Escherichia
EES2944385	37.778	7.38e-28	Escherichia coli	tetratricopeptide repeat protein	81	15	149	156	Bacteria; Proteobacteria; Gammaproteobacteria; Enterobacterales; Enterobacteriaceae; Escherichia
EEG9532471	37.778	7.43e-28	Escherichia coli	tetratricopeptide repeat protein	81	16	150	157	Bacteria; Proteobacteria; Gammaproteobacteria; Enterobacterales; Enterobacteriaceae; Escherichia
EEV4487589	37.778	7.49e-28	Escherichia coli	tetratricopeptide repeat protein	81	19	153	160	Bacteria; Proteobacteria; Gammaproteobacteria; Enterobacterales; Enterobacteriaceae; Escherichia
EER0875580	37.778	7.52e-28	Escherichia coli	tetratricopeptide repeat protein	81	18	152	159	Bacteria; Proteobacteria; Gammaproteobacteria; Enterobacterales; Enterobacteriaceae; Escherichia
EEQ1830558	37.778	7.56e-28	Escherichia coli	tetratricopeptide repeat protein	81	17	151	158	Bacteria; Proteobacteria; Gammaproteobacteria; Enterobacterales; Enterobacteriaceae; Escherichia
EFW7011797	37.778	7.59e-28	Shigella sonnei	tetratricopeptide repeat protein	81	16	150	157	Bacteria; Proteobacteria; Gammaproteobacteria; Enterobacterales; Enterobacteriaceae; Shigella
WP_072714111	37.778	7.62e-28	Escherichia coli	tetratricopeptide repeat protein	81	22	156	163	Bacteria; Proteobacteria; Gammaproteobacteria; Enterobacterales; Enterobacteriaceae; Escherichia
EEC8479908	37.778	7.64e-28	Escherichia coli	tetratricopeptide repeat protein	81	10	144	151	Bacteria; Proteobacteria; Gammaproteobacteria; Enterobacterales; Enterobacteriaceae; Escherichia
EER2865330	37.778	7.83e-28	Escherichia coli	tetratricopeptide repeat protein	81	21	155	162	Bacteria; Proteobacteria; Gammaproteobacteria; Enterobacterales; Enterobacteriaceae; Escherichia
WP_140044756	37.778	7.93e-28	Escherichia coli	tetratricopeptide repeat protein, partial	81	9	143	150	Bacteria; Proteobacteria; Gammaproteobacteria; Enterobacterales; Enterobacteriaceae; Escherichia
EEC9982546	37.778	8e-28	Escherichia coli	tetratricopeptide repeat protein	81	14	148	155	Bacteria; Proteobacteria; Gammaproteobacteria; Enterobacterales; Enterobacteriaceae; Escherichia
WP_064579273	37.778	8.04e-28	Escherichia coli	tetratricopeptide repeat protein	81	22	156	163	Bacteria; Proteobacteria; Gammaproteobacteria; Enterobacterales; Enterobacteriaceae; Escherichia
WP_000102796	37.778	8.04e-28	Escherichia coli	tetratricopeptide repeat protein	81	22	156	163	Bacteria; Proteobacteria; Gammaproteobacteria; Enterobacterales; Enterobacteriaceae; Escherichia
EEV6837470	37.778	8.12e-28	Escherichia coli	tetratricopeptide repeat protein	81	11	145	152	Bacteria; Proteobacteria; Gammaproteobacteria; Enterobacterales; Enterobacteriaceae; Escherichia
WP_113847099	37.778	8.22e-28	Escherichia coli	tetratricopeptide repeat protein	81	22	156	163	Bacteria; Proteobacteria; Gammaproteobacteria; Enterobacterales; Enterobacteriaceae; Escherichia
HAG6338162	37.778	8.31e-28	Escherichia coli	tetratricopeptide repeat protein	81	22	156	163	Bacteria; Proteobacteria; Gammaproteobacteria; Enterobacterales; Enterobacteriaceae; Escherichia
EEQ6885866	37.778	8.31e-28	Escherichia coli	tetratricopeptide repeat protein	81	22	156	163	Bacteria; Proteobacteria; Gammaproteobacteria; Enterobacterales; Enterobacteriaceae; Escherichia
WP_100039039	37.778	8.4e-28	Escherichia coli	tetratricopeptide repeat protein	81	22	156	163	Bacteria; Proteobacteria; Gammaproteobacteria; Enterobacterales; Enterobacteriaceae; Escherichia
EET7517985	37.778	8.82e-28	Escherichia coli	tetratricopeptide repeat protein	81	2	136	143	Bacteria; Proteobacteria; Gammaproteobacteria; Enterobacterales; Enterobacteriaceae; Escherichia
EEU1265196	37.778	8.82e-28	Escherichia coli	tetratricopeptide repeat protein	81	7	141	148	Bacteria; Proteobacteria; Gammaproteobacteria; Enterobacterales; Enterobacteriaceae; Escherichia
EFK8307896	37.778	9.27e-28	Escherichia coli	tetratricopeptide repeat protein	81	8	142	149	Bacteria; Proteobacteria; Gammaproteobacteria; Enterobacterales; Enterobacteriaceae; Escherichia
EED1049940	37.778	1.02e-27	Escherichia coli	tetratricopeptide repeat protein	81	1	135	142	Bacteria; Proteobacteria; Gammaproteobacteria; Enterobacterales; Enterobacteriaceae; Escherichia
EER2204503	37.778	1.06e-27	Escherichia coli	tetratricopeptide repeat protein	81	6	140	147	Bacteria; Proteobacteria; Gammaproteobacteria; Enterobacterales; Enterobacteriaceae; Escherichia
WP_140240533	37.778	1.1e-27	Escherichia coli	tetratricopeptide repeat protein, partial	81	4	138	145	Bacteria; Proteobacteria; Gammaproteobacteria; Enterobacterales; Enterobacteriaceae; Escherichia
WP_094282923	37.778	1.18e-27	Escherichia coli	tetratricopeptide repeat protein	81	22	156	163	Bacteria; Proteobacteria; Gammaproteobacteria; Enterobacterales; Enterobacteriaceae; Escherichia
EFI2723800	37.778	1.19e-27	Escherichia coli	tetratricopeptide repeat protein	81	22	156	163	Bacteria; Proteobacteria; Gammaproteobacteria; Enterobacterales; Enterobacteriaceae; Escherichia
EFM1811516	37.778	1.24e-27	Escherichia coli	tetratricopeptide repeat protein	81	22	156	163	Bacteria; Proteobacteria; Gammaproteobacteria; Enterobacterales; Enterobacteriaceae; Escherichia
WP_201489895	37.778	1.25e-27	Escherichia coli	tetratricopeptide repeat protein	81	22	156	163	Bacteria; Proteobacteria; Gammaproteobacteria; Enterobacterales; Enterobacteriaceae; Escherichia
WP_100039811	37.778	1.32e-27	Escherichia coli	tetratricopeptide repeat protein	81	22	156	163	Bacteria; Proteobacteria; Gammaproteobacteria; Enterobacterales; Enterobacteriaceae; Escherichia
EFP4840054	37.778	1.38e-27	Escherichia coli	tetratricopeptide repeat protein	81	6	140	147	Bacteria; Proteobacteria; Gammaproteobacteria; Enterobacterales; Enterobacteriaceae; Escherichia
EFL7938072	37.778	1.89e-27	Escherichia coli	tetratricopeptide repeat protein	81	22	156	163	Bacteria; Proteobacteria; Gammaproteobacteria; Enterobacterales; Enterobacteriaceae; Escherichia
EEX4106580	37.778	2.76e-27	Escherichia coli	tetratricopeptide repeat protein	81	22	156	163	Bacteria; Proteobacteria; Gammaproteobacteria; Enterobacterales; Enterobacteriaceae; Escherichia
HAN4544327	37.736	1.12e-18	Escherichia coli	tetratricopeptide repeat protein	64	1	106	114	Bacteria; Proteobacteria; Gammaproteobacteria; Enterobacterales; Enterobacteriaceae; Escherichia
EES8654381	37.736	2.05e-18	Escherichia coli	tetratricopeptide repeat protein	64	1	106	114	Bacteria; Proteobacteria; Gammaproteobacteria; Enterobacterales; Enterobacteriaceae; Escherichia
EEV0385197	37.736	2.68e-18	Escherichia coli	tetratricopeptide repeat protein	64	1	106	114	Bacteria; Proteobacteria; Gammaproteobacteria; Enterobacterales; Enterobacteriaceae; Escherichia
WP_160378497	37.719	1.46e-21	Escherichia coli	tetratricopeptide repeat protein, partial	68	1	114	121	Bacteria; Proteobacteria; Gammaproteobacteria; Enterobacterales; Enterobacteriaceae; Escherichia
WP_100035984	37.719	3.08e-21	Escherichia coli	tetratricopeptide repeat protein, partial	68	1	114	121	Bacteria; Proteobacteria; Gammaproteobacteria; Enterobacterales; Enterobacteriaceae; Escherichia
WP_168934957	37.719	3.87e-15	Desulfovibrio piger	SycD/LcrH family type III secretion system chaperone	68	32	145	178	Bacteria; Proteobacteria; Deltaproteobacteria; Desulfovibrionales; Desulfovibrionaceae; Desulfovibrio
WP_204625461	37.719	3.87e-15	Desulfovibrio piger	SycD/LcrH family type III secretion system chaperone	68	32	145	178	Bacteria; Proteobacteria; Deltaproteobacteria; Desulfovibrionales; Desulfovibrionaceae; Desulfovibrio
WP_040369192	37.719	4.23e-15	Desulfovibrio piger	SycD/LcrH family type III secretion system chaperone	68	15	128	161	Bacteria; Proteobacteria; Deltaproteobacteria; Desulfovibrionales; Desulfovibrionaceae; Desulfovibrio
WP_083575251	37.719	4.39e-15	Desulfovibrio piger	SycD/LcrH family type III secretion system chaperone	68	32	145	178	Bacteria; Proteobacteria; Deltaproteobacteria; Desulfovibrionales; Desulfovibrionaceae; Desulfovibrio
EEB34420	37.719	4.68e-15	Desulfovibrio piger ATCC 29098	type III secretion low calcium response chaperone LcrH/SycD	68	32	145	178	Bacteria; Proteobacteria; Deltaproteobacteria; Desulfovibrionales; Desulfovibrionaceae; Desulfovibrio
EEZ1314270	37.705	1.25e-24	Escherichia coli	tetratricopeptide repeat protein	73	23	144	144	Bacteria; Proteobacteria; Gammaproteobacteria; Enterobacterales; Enterobacteriaceae; Escherichia
EEU5686895	37.705	1.76e-24	Escherichia coli	tetratricopeptide repeat protein	73	1	122	129	Bacteria; Proteobacteria; Gammaproteobacteria; Enterobacterales; Enterobacteriaceae; Escherichia
EER3856069	37.705	5.01e-24	Escherichia coli	tetratricopeptide repeat protein	73	1	122	130	Bacteria; Proteobacteria; Gammaproteobacteria; Enterobacterales; Enterobacteriaceae; Escherichia
WP_127791361	37.705	7.36e-23	Escherichia coli	tetratricopeptide repeat protein, partial	73	5	126	134	Bacteria; Proteobacteria; Gammaproteobacteria; Enterobacterales; Enterobacteriaceae; Escherichia
EFF1294872	37.692	3.97e-26	Escherichia coli	tetratricopeptide repeat protein	78	1	130	138	Bacteria; Proteobacteria; Gammaproteobacteria; Enterobacterales; Enterobacteriaceae; Escherichia
EEX0627107	37.615	4.67e-20	Escherichia coli	tetratricopeptide repeat protein	65	1	109	116	Bacteria; Proteobacteria; Gammaproteobacteria; Enterobacterales; Enterobacteriaceae; Escherichia
EFF8035340	37.615	3.18e-19	Escherichia coli	tetratricopeptide repeat protein	65	1	109	117	Bacteria; Proteobacteria; Gammaproteobacteria; Enterobacterales; Enterobacteriaceae; Escherichia
EES0660693	37.615	1.39e-17	Escherichia coli	tetratricopeptide repeat protein	65	10	117	117	Bacteria; Proteobacteria; Gammaproteobacteria; Enterobacterales; Enterobacteriaceae; Escherichia
EFK8677148	37.607	3.14e-22	Escherichia coli	tetratricopeptide repeat protein	70	1	117	125	Bacteria; Proteobacteria; Gammaproteobacteria; Enterobacterales; Enterobacteriaceae; Escherichia
WP_052973195	37.607	4.87e-22	Enterobacteriaceae	MULTISPECIES: tetratricopeptide repeat protein, partial	70	1	117	124	Bacteria; Proteobacteria; Gammaproteobacteria; Enterobacterales; Enterobacteriaceae
EGE3153162	37.607	5.98e-22	Escherichia coli	CesD/SycD/LcrH family type III secretion system chaperone	70	1	117	124	Bacteria; Proteobacteria; Gammaproteobacteria; Enterobacterales; Enterobacteriaceae; Escherichia
WP_186848452	37.607	3.64e-15	Morganella morganii	tetratricopeptide repeat protein	68	40	152	154	Bacteria; Proteobacteria; Gammaproteobacteria; Enterobacterales; Morganellaceae; Morganella
MBE9810677	37.6	8.89e-26	Escherichia coli	tetratricopeptide repeat protein	75	6	130	137	Bacteria; Proteobacteria; Gammaproteobacteria; Enterobacterales; Enterobacteriaceae; Escherichia
EFI3692606	37.6	1.04e-25	Escherichia coli	tetratricopeptide repeat protein	75	4	128	135	Bacteria; Proteobacteria; Gammaproteobacteria; Enterobacterales; Enterobacteriaceae; Escherichia
EGO6620108	37.6	1.07e-25	Escherichia coli	tetratricopeptide repeat protein	75	5	129	136	Bacteria; Proteobacteria; Gammaproteobacteria; Enterobacterales; Enterobacteriaceae; Escherichia
WP_134254105	37.6	1.55e-25	Escherichia coli	tetratricopeptide repeat protein, partial	75	1	125	132	Bacteria; Proteobacteria; Gammaproteobacteria; Enterobacterales; Enterobacteriaceae; Escherichia
EES0818651	37.6	1.74e-25	Escherichia coli	tetratricopeptide repeat protein	75	6	130	137	Bacteria; Proteobacteria; Gammaproteobacteria; Enterobacterales; Enterobacteriaceae; Escherichia
EEY5796187	37.6	1.78e-25	Escherichia coli	tetratricopeptide repeat protein	75	3	127	134	Bacteria; Proteobacteria; Gammaproteobacteria; Enterobacterales; Enterobacteriaceae; Escherichia
EFP9587180	37.6	1.93e-25	Shigella sonnei	tetratricopeptide repeat protein	75	5	129	136	Bacteria; Proteobacteria; Gammaproteobacteria; Enterobacterales; Enterobacteriaceae; Escherichia
EFW9049536	37.6	4.73e-25	Shigella sonnei	tetratricopeptide repeat protein	75	1	125	132	Bacteria; Proteobacteria; Gammaproteobacteria; Enterobacterales; Enterobacteriaceae; Shigella
EES1164997	37.594	5.56e-27	Escherichia coli O157:H7	tetratricopeptide repeat protein	80	1	133	141	Bacteria; Proteobacteria; Gammaproteobacteria; Enterobacterales; Enterobacteriaceae; Escherichia
EEX9236516	37.594	5.77e-27	Escherichia coli	tetratricopeptide repeat protein	80	1	133	140	Bacteria; Proteobacteria; Gammaproteobacteria; Enterobacterales; Enterobacteriaceae; Escherichia
EES8886187	37.5	6.11e-23	Escherichia coli	tetratricopeptide repeat protein	72	22	141	141	Bacteria; Proteobacteria; Gammaproteobacteria; Enterobacterales; Enterobacteriaceae; Escherichia
WP_126324151	37.5	1.23e-16	Morganella morganii	tetratricopeptide repeat protein	68	40	151	151	Bacteria; Proteobacteria; Gammaproteobacteria; Enterobacterales; Morganellaceae; Morganella
WP_139913674	37.5	3.82e-20	Escherichia coli	tetratricopeptide repeat protein, partial	67	1	112	119	Bacteria; Proteobacteria; Gammaproteobacteria; Enterobacterales; Enterobacteriaceae; Escherichia
MBB7444267	37.415	1.77e-29	Escherichia coli	tetratricopeptide repeat protein	88	10	155	163	Bacteria; Proteobacteria; Gammaproteobacteria; Enterobacterales; Enterobacteriaceae; Escherichia
EGP6262641	37.415	1.91e-29	Escherichia coli	tetratricopeptide repeat protein	88	10	155	163	Bacteria; Proteobacteria; Gammaproteobacteria; Enterobacterales; Enterobacteriaceae; Escherichia
WP_182924643	37.415	2.46e-29	Escherichia coli	tetratricopeptide repeat protein	88	10	155	163	Bacteria; Proteobacteria; Gammaproteobacteria; Enterobacterales; Enterobacteriaceae; Escherichia
WP_001090786	37.415	2.46e-29	Escherichia coli	tetratricopeptide repeat protein	88	10	155	163	Bacteria; Proteobacteria; Gammaproteobacteria; Enterobacterales; Enterobacteriaceae; Escherichia
WP_174490760	37.415	2.74e-29	Escherichia coli	tetratricopeptide repeat protein	88	10	155	163	Bacteria; Proteobacteria; Gammaproteobacteria; Enterobacterales; Enterobacteriaceae; Escherichia
MBI0911733	37.415	2.74e-29	Escherichia coli	tetratricopeptide repeat protein	88	10	155	163	Bacteria; Proteobacteria; Gammaproteobacteria; Enterobacterales; Enterobacteriaceae; Escherichia
WP_169780892	37.415	3.15e-29	Escherichia coli	tetratricopeptide repeat protein	88	10	155	163	Bacteria; Proteobacteria; Gammaproteobacteria; Enterobacterales; Enterobacteriaceae; Escherichia
EFE3926228	37.415	3.26e-29	Escherichia coli	tetratricopeptide repeat protein	88	10	155	163	Bacteria; Proteobacteria; Gammaproteobacteria; Enterobacterales; Enterobacteriaceae; Escherichia
EHA6401054	37.415	3.59e-29	Escherichia coli	tetratricopeptide repeat protein	88	10	155	163	Bacteria; Proteobacteria; Gammaproteobacteria; Enterobacterales; Enterobacteriaceae; Escherichia
HAJ8883728	37.415	4.27e-29	Escherichia coli	tetratricopeptide repeat protein	88	10	155	163	Bacteria; Proteobacteria; Gammaproteobacteria; Enterobacterales; Enterobacteriaceae; Escherichia
WP_096131955	37.415	4.61e-29	Escherichia coli	tetratricopeptide repeat protein	88	10	155	163	Bacteria; Proteobacteria; Gammaproteobacteria; Enterobacterales; Enterobacteriaceae; Escherichia
EEY2103738	37.415	5.13e-29	Escherichia coli	tetratricopeptide repeat protein	88	10	155	163	Bacteria; Proteobacteria; Gammaproteobacteria; Enterobacterales; Enterobacteriaceae; Escherichia
WP_087896204	37.415	6.44e-29	Escherichia coli	tetratricopeptide repeat protein	88	10	155	163	Bacteria; Proteobacteria; Gammaproteobacteria; Enterobacterales; Enterobacteriaceae; Escherichia
WP_001559739	37.415	6.95e-29	Escherichia coli	tetratricopeptide repeat protein	88	10	155	163	Bacteria; Proteobacteria; Gammaproteobacteria; Enterobacterales; Enterobacteriaceae; Escherichia
WP_001571843	37.415	8.73e-29	Bacteria	MULTISPECIES: tetratricopeptide repeat protein	88	10	155	163	Bacteria
WP_174183273	37.415	9.83e-29	Escherichia coli	tetratricopeptide repeat protein	88	10	155	163	Bacteria; Proteobacteria; Gammaproteobacteria; Enterobacterales; Enterobacteriaceae; Escherichia
HAH9910226	37.415	1.14e-28	Escherichia coli	tetratricopeptide repeat protein	88	10	155	163	Bacteria; Proteobacteria; Gammaproteobacteria; Enterobacterales; Enterobacteriaceae; Escherichia
HAW2618837	37.415	2.39e-28	Escherichia coli	tetratricopeptide repeat protein	88	10	155	163	Bacteria; Proteobacteria; Gammaproteobacteria; Enterobacterales; Enterobacteriaceae; Escherichia
EEW2346381	37.415	2.66e-28	Escherichia coli	CesD/SycD/LcrH family type III secretion system chaperone	88	10	155	163	Bacteria; Proteobacteria; Gammaproteobacteria; Enterobacterales; Enterobacteriaceae; Escherichia
WP_097336268	37.415	4.34e-28	Escherichia coli	tetratricopeptide repeat protein	88	10	155	163	Bacteria; Proteobacteria; Gammaproteobacteria; Enterobacterales; Enterobacteriaceae; Escherichia
WP_025234926	37.415	6.07e-28	Escherichia coli	tetratricopeptide repeat protein	88	10	155	163	Bacteria; Proteobacteria; Gammaproteobacteria; Enterobacterales; Enterobacteriaceae; Escherichia
HAX2706396	37.415	6.62e-28	Escherichia coli	tetratricopeptide repeat protein	88	10	155	163	Bacteria; Proteobacteria; Gammaproteobacteria; Enterobacterales; Enterobacteriaceae; Escherichia
EFC6276061	37.415	6.99e-28	Escherichia coli	tetratricopeptide repeat protein	88	10	155	163	Bacteria; Proteobacteria; Gammaproteobacteria; Enterobacterales; Enterobacteriaceae; Escherichia
HAI6526192	37.415	4.31e-27	Escherichia coli	tetratricopeptide repeat protein	88	10	153	161	Bacteria; Proteobacteria; Gammaproteobacteria; Enterobacterales; Enterobacteriaceae; Escherichia
WP_121827417	37.405	2.02e-27	Escherichia coli	tetratricopeptide repeat protein	79	23	153	154	Bacteria; Proteobacteria; Gammaproteobacteria; Enterobacterales; Enterobacteriaceae; Escherichia
EHC6788288	37.405	1.26e-26	Escherichia coli	tetratricopeptide repeat protein	79	1	131	138	Bacteria; Proteobacteria; Gammaproteobacteria; Enterobacterales; Enterobacteriaceae; Escherichia
EFK9112997	37.405	3.36e-26	Escherichia coli	tetratricopeptide repeat protein	79	1	131	139	Bacteria; Proteobacteria; Gammaproteobacteria; Enterobacterales; Enterobacteriaceae; Escherichia
EEQ7844839	37.405	3.56e-26	Escherichia coli	tetratricopeptide repeat protein	79	1	131	138	Bacteria; Proteobacteria; Gammaproteobacteria; Enterobacterales; Enterobacteriaceae; Escherichia
HAT1512421	37.405	1.75e-17	Morganella morganii	tetratricopeptide repeat protein	78	1	129	155	Bacteria; Proteobacteria; Gammaproteobacteria; Enterobacterales; Morganellaceae; Morganella
EER5651234	37.398	3.36e-24	Escherichia coli	tetratricopeptide repeat protein	74	1	123	130	Bacteria; Proteobacteria; Gammaproteobacteria; Enterobacterales; Enterobacteriaceae; Escherichia
WP_139535830	37.398	7.72e-23	Escherichia coli	tetratricopeptide repeat protein, partial	74	10	131	131	Bacteria; Proteobacteria; Gammaproteobacteria; Enterobacterales; Enterobacteriaceae; Escherichia
WP_065768530	37.383	5.88e-19	Escherichia coli	tetratricopeptide repeat protein, partial	64	1	107	115	Bacteria; Proteobacteria; Gammaproteobacteria; Enterobacterales; Enterobacteriaceae; Escherichia
EFG8572020	37.383	1.04e-18	Escherichia coli	tetratricopeptide repeat protein	64	1	107	115	Bacteria; Proteobacteria; Gammaproteobacteria; Enterobacterales; Enterobacteriaceae; Escherichia
EFN0490479	37.313	3.81e-28	Escherichia coli	tetratricopeptide repeat protein	81	23	156	163	Bacteria; Proteobacteria; Gammaproteobacteria; Enterobacterales; Enterobacteriaceae; Escherichia
WP_063503034	37.313	4.11e-28	Escherichia coli	tetratricopeptide repeat protein	81	23	156	163	Bacteria; Proteobacteria; Gammaproteobacteria; Enterobacterales; Enterobacteriaceae; Escherichia
EFE2077287	37.313	4.11e-28	Escherichia coli	tetratricopeptide repeat protein	81	23	156	163	Bacteria; Proteobacteria; Gammaproteobacteria; Enterobacterales; Enterobacteriaceae; Escherichia
WP_194153279	37.313	4.99e-28	Escherichia coli	tetratricopeptide repeat protein	81	23	156	163	Bacteria; Proteobacteria; Gammaproteobacteria; Enterobacterales; Enterobacteriaceae; Escherichia
WP_041328969	37.313	5.27e-28	Escherichia coli	tetratricopeptide repeat protein	81	23	156	163	Bacteria; Proteobacteria; Gammaproteobacteria; Enterobacterales; Enterobacteriaceae; Escherichia
EFL2740222	37.313	6.55e-28	Escherichia coli	tetratricopeptide repeat protein	81	23	156	163	Bacteria; Proteobacteria; Gammaproteobacteria; Enterobacterales; Enterobacteriaceae; Escherichia
HAX2697401	37.313	6.84e-28	Escherichia coli	tetratricopeptide repeat protein	81	23	156	163	Bacteria; Proteobacteria; Gammaproteobacteria; Enterobacterales; Enterobacteriaceae; Escherichia
WP_149494121	37.313	6.84e-28	Escherichia coli	tetratricopeptide repeat protein	81	23	156	163	Bacteria; Proteobacteria; Gammaproteobacteria; Enterobacterales; Enterobacteriaceae; Escherichia
EEQ8292332	37.313	6.84e-28	Escherichia coli	tetratricopeptide repeat protein	81	23	156	163	Bacteria; Proteobacteria; Gammaproteobacteria; Enterobacterales; Enterobacteriaceae; Escherichia
EFP8266682	37.313	6.84e-28	Shigella sonnei	tetratricopeptide repeat protein	81	23	156	163	Bacteria; Proteobacteria; Gammaproteobacteria; Enterobacterales; Enterobacteriaceae; Shigella
EEW2305213	37.313	6.91e-28	Escherichia coli	CesD/SycD/LcrH family type III secretion system chaperone	81	23	156	163	Bacteria; Proteobacteria; Gammaproteobacteria; Enterobacterales; Enterobacteriaceae; Escherichia
WP_033547706	37.313	7.54e-28	Escherichia coli	tetratricopeptide repeat protein	81	23	156	163	Bacteria; Proteobacteria; Gammaproteobacteria; Enterobacterales; Enterobacteriaceae; Escherichia
EGW7092454	37.313	7.7e-28	Escherichia coli	tetratricopeptide repeat protein	81	23	156	163	Bacteria; Proteobacteria; Gammaproteobacteria; Enterobacterales; Enterobacteriaceae; Escherichia
EES5236842	37.313	7.7e-28	Escherichia coli	tetratricopeptide repeat protein	81	23	156	163	Bacteria; Proteobacteria; Gammaproteobacteria; Enterobacterales; Enterobacteriaceae; Escherichia
EFL0288500	37.313	7.7e-28	Escherichia coli	tetratricopeptide repeat protein	81	23	156	163	Bacteria; Proteobacteria; Gammaproteobacteria; Enterobacterales; Enterobacteriaceae; Escherichia
EFC5388016	37.313	7.96e-28	Escherichia coli	tetratricopeptide repeat protein	81	23	156	163	Bacteria; Proteobacteria; Gammaproteobacteria; Enterobacterales; Enterobacteriaceae; Escherichia
HAM5625057	37.313	7.96e-28	Escherichia coli	tetratricopeptide repeat protein	81	23	156	163	Bacteria; Proteobacteria; Gammaproteobacteria; Enterobacterales; Enterobacteriaceae; Escherichia
WP_096923556	37.313	7.96e-28	Escherichia coli	tetratricopeptide repeat protein	81	23	156	163	Bacteria; Proteobacteria; Gammaproteobacteria; Enterobacterales; Enterobacteriaceae; Escherichia
EFI8343748	37.313	8.96e-28	Escherichia coli	tetratricopeptide repeat protein	81	23	156	163	Bacteria; Proteobacteria; Gammaproteobacteria; Enterobacterales; Enterobacteriaceae; Escherichia
EFK4511793	37.313	8.96e-28	Escherichia coli	tetratricopeptide repeat protein	81	23	156	163	Bacteria; Proteobacteria; Gammaproteobacteria; Enterobacterales; Enterobacteriaceae; Escherichia
EFL6374383	37.313	1.11e-27	Escherichia coli	tetratricopeptide repeat protein	81	23	156	163	Bacteria; Proteobacteria; Gammaproteobacteria; Enterobacterales; Enterobacteriaceae; Escherichia
EFH7255504	37.313	1.11e-27	Escherichia coli	tetratricopeptide repeat protein	81	23	156	163	Bacteria; Proteobacteria; Gammaproteobacteria; Enterobacterales; Enterobacteriaceae; Escherichia
WP_107198622	37.313	1.27e-27	Escherichia coli	tetratricopeptide repeat protein	81	23	156	163	Bacteria; Proteobacteria; Gammaproteobacteria; Enterobacterales; Enterobacteriaceae; Escherichia
EHD3134803	37.313	1.44e-27	Escherichia coli	tetratricopeptide repeat protein	81	23	156	163	Bacteria; Proteobacteria; Gammaproteobacteria; Enterobacterales; Enterobacteriaceae; Escherichia
HAW1632076	37.313	1.44e-27	Escherichia coli	tetratricopeptide repeat protein	81	23	156	163	Bacteria; Proteobacteria; Gammaproteobacteria; Enterobacterales; Enterobacteriaceae; Escherichia
EET4980879	37.313	1.51e-27	Escherichia coli	tetratricopeptide repeat protein	81	23	156	163	Bacteria; Proteobacteria; Gammaproteobacteria; Enterobacterales; Enterobacteriaceae; Escherichia
EET8273392	37.313	1.51e-27	Escherichia coli	tetratricopeptide repeat protein	81	23	156	163	Bacteria; Proteobacteria; Gammaproteobacteria; Enterobacterales; Enterobacteriaceae; Escherichia
EHC1605021	37.313	1.54e-27	Escherichia coli	tetratricopeptide repeat protein	81	23	156	163	Bacteria; Proteobacteria; Gammaproteobacteria; Enterobacterales; Enterobacteriaceae; Escherichia
EEY2487255	37.313	1.66e-27	Escherichia coli	tetratricopeptide repeat protein	81	23	156	163	Bacteria; Proteobacteria; Gammaproteobacteria; Enterobacterales; Enterobacteriaceae; Escherichia
EFM0116168	37.313	1.66e-27	Escherichia coli	tetratricopeptide repeat protein	81	23	156	163	Bacteria; Proteobacteria; Gammaproteobacteria; Enterobacterales; Enterobacteriaceae; Escherichia
WP_078209731	37.313	1.7e-27	Escherichia coli	tetratricopeptide repeat protein	81	23	156	163	Bacteria; Proteobacteria; Gammaproteobacteria; Enterobacterales; Enterobacteriaceae; Escherichia
EEV9093366	37.313	1.97e-27	Escherichia coli	tetratricopeptide repeat protein	81	17	150	157	Bacteria; Proteobacteria; Gammaproteobacteria; Enterobacterales; Enterobacteriaceae; Escherichia
WP_097410686	37.313	1.98e-27	Escherichia coli	tetratricopeptide repeat protein	81	23	156	163	Bacteria; Proteobacteria; Gammaproteobacteria; Enterobacterales; Enterobacteriaceae; Escherichia
WP_096127587	37.313	2.13e-27	Escherichia coli	tetratricopeptide repeat protein	81	23	156	163	Bacteria; Proteobacteria; Gammaproteobacteria; Enterobacterales; Enterobacteriaceae; Escherichia
WP_032197131	37.313	2.15e-27	Escherichia coli	tetratricopeptide repeat protein	81	23	156	163	Bacteria; Proteobacteria; Gammaproteobacteria; Enterobacterales; Enterobacteriaceae; Escherichia
WP_000102793	37.313	2.59e-27	Escherichia coli	tetratricopeptide repeat protein	81	23	156	163	Bacteria; Proteobacteria; Gammaproteobacteria; Enterobacterales; Enterobacteriaceae; Escherichia
WP_054473680	37.313	2.65e-27	Escherichia coli	tetratricopeptide repeat protein	81	23	156	163	Bacteria; Proteobacteria; Gammaproteobacteria; Enterobacterales; Enterobacteriaceae; Escherichia
EEX7130640	37.313	2.73e-27	Escherichia coli	tetratricopeptide repeat protein	81	23	156	163	Bacteria; Proteobacteria; Gammaproteobacteria; Enterobacterales; Enterobacteriaceae; Escherichia
WP_057728316	37.313	3.72e-27	Escherichia coli	tetratricopeptide repeat protein, partial	81	1	134	141	Bacteria; Proteobacteria; Gammaproteobacteria; Enterobacterales; Enterobacteriaceae; Escherichia
HAX4030901	37.313	3.74e-27	Escherichia coli	tetratricopeptide repeat protein	81	23	156	163	Bacteria; Proteobacteria; Gammaproteobacteria; Enterobacterales; Enterobacteriaceae; Escherichia
EFH7592604	37.313	4.65e-27	Escherichia coli	tetratricopeptide repeat protein	81	23	156	163	Bacteria; Proteobacteria; Gammaproteobacteria; Enterobacterales; Enterobacteriaceae; Escherichia
EEQ4526368	37.313	4.93e-27	Escherichia coli	tetratricopeptide repeat protein	81	3	136	144	Bacteria; Proteobacteria; Gammaproteobacteria; Enterobacterales; Enterobacteriaceae; Escherichia
EGD0187380	37.313	5.23e-27	Escherichia coli	tetratricopeptide repeat protein	81	23	156	163	Bacteria; Proteobacteria; Gammaproteobacteria; Enterobacterales; Enterobacteriaceae; Escherichia
EGE4071925	37.313	5.58e-27	Escherichia coli	CesD/SycD/LcrH family type III secretion system chaperone	81	4	137	145	Bacteria; Proteobacteria; Gammaproteobacteria; Enterobacterales; Enterobacteriaceae; Escherichia
WP_136760274	37.313	6.71e-27	Escherichia coli	tetratricopeptide repeat protein	81	23	156	163	Bacteria; Proteobacteria; Gammaproteobacteria; Enterobacterales; Enterobacteriaceae; Escherichia
WP_155430281	37.313	6.71e-27	Escherichia coli	tetratricopeptide repeat protein	81	23	156	163	Bacteria; Proteobacteria; Gammaproteobacteria; Enterobacterales; Enterobacteriaceae; Escherichia
EGT7528294	37.313	6.76e-27	Escherichia coli	tetratricopeptide repeat protein	81	1	134	141	Bacteria; Proteobacteria; Gammaproteobacteria; Enterobacterales; Enterobacteriaceae; Escherichia
EFN7982511	37.313	7e-27	Escherichia coli	CesD/SycD/LcrH family type III secretion system chaperone	81	19	152	159	Bacteria; Proteobacteria; Gammaproteobacteria; Enterobacterales; Enterobacteriaceae; Escherichia
WP_069914939	37.313	8.07e-27	Escherichia coli	tetratricopeptide repeat protein	81	23	156	163	Bacteria; Proteobacteria; Gammaproteobacteria; Enterobacterales; Enterobacteriaceae; Escherichia
WP_137555357	37.313	9.92e-27	Escherichia coli	tetratricopeptide repeat protein, partial	81	4	137	145	Bacteria; Proteobacteria; Gammaproteobacteria; Enterobacterales; Enterobacteriaceae; Escherichia
WP_198800310	37.313	7.91e-26	Escherichia coli	tetratricopeptide repeat protein	81	23	154	161	Bacteria; Proteobacteria; Gammaproteobacteria; Enterobacterales; Enterobacteriaceae; Escherichia
HAN4686119	37.313	3.96e-25	Escherichia coli	tetratricopeptide repeat protein	81	10	142	142	Bacteria; Proteobacteria; Gammaproteobacteria; Enterobacterales; Enterobacteriaceae; Escherichia
EEZ5312127	37.288	9.45e-23	Escherichia coli	tetratricopeptide repeat protein	71	1	118	125	Bacteria; Proteobacteria; Gammaproteobacteria; Enterobacterales; Enterobacteriaceae; Escherichia
EEV1674932	37.273	2.2e-19	Escherichia coli	tetratricopeptide repeat protein	66	1	110	117	Bacteria; Proteobacteria; Gammaproteobacteria; Enterobacterales; Enterobacteriaceae; Escherichia
EFJ8048960	37.255	2.91e-15	Escherichia coli	tetratricopeptide repeat protein	61	1	102	109	Bacteria; Proteobacteria; Gammaproteobacteria; Enterobacterales; Enterobacteriaceae; Escherichia
MBB7038686	37.241	6.4e-30	Escherichia coli	tetratricopeptide repeat protein	87	11	155	163	Bacteria; Proteobacteria; Gammaproteobacteria; Enterobacterales; Enterobacteriaceae; Escherichia
WP_095526317	37.241	9.36e-30	Escherichia coli	tetratricopeptide repeat protein	87	11	155	163	Bacteria; Proteobacteria; Gammaproteobacteria; Enterobacterales; Enterobacteriaceae; Escherichia
WP_096220438	37.241	3.55e-29	Escherichia coli	tetratricopeptide repeat protein	87	11	155	163	Bacteria; Proteobacteria; Gammaproteobacteria; Enterobacterales; Enterobacteriaceae; Escherichia
WP_097487825	37.241	4.49e-29	Escherichia coli	tetratricopeptide repeat protein	87	11	155	159	Bacteria; Proteobacteria; Gammaproteobacteria; Enterobacterales; Enterobacteriaceae; Escherichia
WP_137429991	37.168	1.26e-20	Escherichia coli	tetratricopeptide repeat protein, partial	68	1	113	121	Bacteria; Proteobacteria; Gammaproteobacteria; Enterobacterales; Enterobacteriaceae; Escherichia
WP_087893350	37.162	5.13e-29	Escherichia coli	tetratricopeptide repeat protein	89	10	156	163	Bacteria; Proteobacteria; Gammaproteobacteria; Enterobacterales; Enterobacteriaceae; Escherichia
EEZ8423793	37.162	1.06e-28	Escherichia coli	tetratricopeptide repeat protein	89	10	156	163	Bacteria; Proteobacteria; Gammaproteobacteria; Enterobacterales; Enterobacteriaceae; Escherichia
EFO2074712	37.162	1.12e-28	Escherichia coli	CesD/SycD/LcrH family type III secretion system chaperone	89	10	156	163	Bacteria; Proteobacteria; Gammaproteobacteria; Enterobacterales; Enterobacteriaceae; Escherichia
EFW9075432	37.162	2.84e-28	Shigella sonnei	tetratricopeptide repeat protein	89	10	156	163	Bacteria; Proteobacteria; Gammaproteobacteria; Enterobacterales; Enterobacteriaceae; Shigella
WP_167737201	37.162	4.78e-28	Escherichia coli	tetratricopeptide repeat protein	89	10	156	163	Bacteria; Proteobacteria; Gammaproteobacteria; Enterobacterales; Enterobacteriaceae; Escherichia
EER7625486	37.143	2.94e-28	Escherichia coli	tetratricopeptide repeat protein	84	16	155	163	Bacteria; Proteobacteria; Gammaproteobacteria; Enterobacterales; Enterobacteriaceae; Escherichia
EFB3615490	37.143	3.77e-28	Escherichia coli	tetratricopeptide repeat protein	84	16	155	163	Bacteria; Proteobacteria; Gammaproteobacteria; Enterobacterales; Enterobacteriaceae; Escherichia
WP_032252997	37.143	4.15e-28	Escherichia coli	tetratricopeptide repeat protein	84	16	155	163	Bacteria; Proteobacteria; Gammaproteobacteria; Enterobacterales; Enterobacteriaceae; Escherichia
HAW0071210	37.143	5.22e-28	Escherichia coli	tetratricopeptide repeat protein	84	16	155	163	Bacteria; Proteobacteria; Gammaproteobacteria; Enterobacterales; Enterobacteriaceae; Escherichia
WP_161402393	37.143	5.26e-28	Escherichia coli	tetratricopeptide repeat protein	84	16	155	159	Bacteria; Proteobacteria; Gammaproteobacteria; Enterobacterales; Enterobacteriaceae; Escherichia
EES7153000	37.143	6.14e-28	Escherichia coli	tetratricopeptide repeat protein	84	16	155	163	Bacteria; Proteobacteria; Gammaproteobacteria; Enterobacterales; Enterobacteriaceae; Escherichia
HAW6885474	37.143	6.55e-28	Escherichia coli	tetratricopeptide repeat protein	84	16	155	163	Bacteria; Proteobacteria; Gammaproteobacteria; Enterobacterales; Enterobacteriaceae; Escherichia
EED0829525	37.143	7.1e-28	Escherichia coli	tetratricopeptide repeat protein	84	1	140	148	Bacteria; Proteobacteria; Gammaproteobacteria; Enterobacterales; Enterobacteriaceae; Escherichia
EEQ6372677	37.143	7.81e-28	Escherichia coli	tetratricopeptide repeat protein	84	4	143	151	Bacteria; Proteobacteria; Gammaproteobacteria; Enterobacterales; Enterobacteriaceae; Escherichia
HAH3286934	37.143	7.85e-28	Escherichia coli	CesD/SycD/LcrH family type III secretion system chaperone	84	16	155	159	Bacteria; Proteobacteria; Gammaproteobacteria; Enterobacterales; Enterobacteriaceae; Escherichia
EFL5985424	37.143	8.22e-28	Escherichia coli	tetratricopeptide repeat protein	84	16	155	163	Bacteria; Proteobacteria; Gammaproteobacteria; Enterobacterales; Enterobacteriaceae; Escherichia
EEQ3996367	37.143	8.31e-28	Escherichia coli	tetratricopeptide repeat protein	84	16	155	163	Bacteria; Proteobacteria; Gammaproteobacteria; Enterobacterales; Enterobacteriaceae; Escherichia
EEC8129889	37.143	8.48e-28	Escherichia coli	tetratricopeptide repeat protein	84	14	153	161	Bacteria; Proteobacteria; Gammaproteobacteria; Enterobacterales; Enterobacteriaceae; Escherichia
EEC8168552	37.143	8.77e-28	Escherichia coli	tetratricopeptide repeat protein	84	16	155	163	Bacteria; Proteobacteria; Gammaproteobacteria; Enterobacterales; Enterobacteriaceae; Escherichia
EES4557352	37.143	8.94e-28	Escherichia coli	tetratricopeptide repeat protein	84	16	155	159	Bacteria; Proteobacteria; Gammaproteobacteria; Enterobacterales; Enterobacteriaceae; Escherichia
EEC9095820	37.143	8.95e-28	Escherichia coli	tetratricopeptide repeat protein	84	5	144	152	Bacteria; Proteobacteria; Gammaproteobacteria; Enterobacterales; Enterobacteriaceae; Escherichia
EEC9162518	37.143	9.3e-28	Escherichia coli	tetratricopeptide repeat protein	84	13	152	160	Bacteria; Proteobacteria; Gammaproteobacteria; Enterobacterales; Enterobacteriaceae; Escherichia
EGH5376175	37.143	9.43e-28	Escherichia coli	tetratricopeptide repeat protein	84	14	153	157	Bacteria; Proteobacteria; Gammaproteobacteria; Enterobacterales; Enterobacteriaceae; Escherichia
EEW3475702	37.143	9.74e-28	Escherichia coli	tetratricopeptide repeat protein	84	3	142	150	Bacteria; Proteobacteria; Gammaproteobacteria; Enterobacterales; Enterobacteriaceae; Escherichia
WP_000379288	37.143	9.88e-28	Escherichia coli O157:H7 str. EDL933	tetratricopeptide repeat protein	84	16	155	163	Bacteria; Proteobacteria; Gammaproteobacteria; Enterobacterales; Enterobacteriaceae; Escherichia
EEC9270794	37.143	9.89e-28	Escherichia coli	tetratricopeptide repeat protein	84	2	141	149	Bacteria; Proteobacteria; Gammaproteobacteria; Enterobacterales; Enterobacteriaceae; Escherichia
EEU0375892	37.143	1.01e-27	Escherichia coli	tetratricopeptide repeat protein	84	16	155	163	Bacteria; Proteobacteria; Gammaproteobacteria; Enterobacterales; Enterobacteriaceae; Escherichia
EET7745234	37.143	1.14e-27	Escherichia coli	tetratricopeptide repeat protein	84	16	155	163	Bacteria; Proteobacteria; Gammaproteobacteria; Enterobacterales; Enterobacteriaceae; Escherichia
EFO1909281	37.143	1.81e-27	Escherichia coli O157	CesD/SycD/LcrH family type III secretion system chaperone	84	16	155	163	Bacteria; Proteobacteria; Gammaproteobacteria; Enterobacterales; Enterobacteriaceae; Escherichia
HAL6260436	37.143	1.81e-16	Escherichia coli	tetratricopeptide repeat protein	63	10	113	113	Bacteria; Proteobacteria; Gammaproteobacteria; Enterobacterales; Enterobacteriaceae; Escherichia
MBB9484388	37.121	1.51e-27	Escherichia coli	tetratricopeptide repeat protein	79	23	154	154	Bacteria; Proteobacteria; Gammaproteobacteria; Enterobacterales; Enterobacteriaceae; Escherichia
WP_052971076	37.121	2.53e-26	Shigella sonnei	tetratricopeptide repeat protein, partial	79	1	132	139	Bacteria; Proteobacteria; Gammaproteobacteria; Enterobacterales; Enterobacteriaceae; Escherichia
WP_160446474	37.097	2.6e-25	Escherichia coli	tetratricopeptide repeat protein, partial	75	23	146	146	Bacteria; Proteobacteria; Gammaproteobacteria; Enterobacterales; Enterobacteriaceae; Escherichia
EES3781853	37.097	9.24e-25	Escherichia coli	tetratricopeptide repeat protein	75	6	129	137	Bacteria; Proteobacteria; Gammaproteobacteria; Enterobacterales; Enterobacteriaceae; Escherichia
HAX9045990	37.097	1.22e-22	Escherichia coli	tetratricopeptide repeat protein	75	10	132	134	Bacteria; Proteobacteria; Gammaproteobacteria; Enterobacterales; Enterobacteriaceae; Escherichia
OWE65213	37.069	1.15e-21	Escherichia coli	CesD/SycD/LcrH family type III secretion system chaperone, partial	70	10	124	127	Bacteria; Proteobacteria; Gammaproteobacteria; Enterobacterales; Enterobacteriaceae; Escherichia
EKW25461	37.069	1.38e-21	Escherichia coli 95.0183	tetratricopeptide repeat family protein	70	16	131	156	Bacteria; Proteobacteria; Gammaproteobacteria; Enterobacterales; Enterobacteriaceae; Escherichia
EFK5078688	37.037	1.61e-27	Escherichia coli	tetratricopeptide repeat protein	81	22	156	163	Bacteria; Proteobacteria; Gammaproteobacteria; Enterobacterales; Enterobacteriaceae; Escherichia
EFC3122140	37.037	2.25e-27	Escherichia coli	tetratricopeptide repeat protein	81	22	156	163	Bacteria; Proteobacteria; Gammaproteobacteria; Enterobacterales; Enterobacteriaceae; Escherichia
WP_112043396	37.037	2.3e-27	Escherichia coli	tetratricopeptide repeat protein	81	4	138	145	Bacteria; Proteobacteria; Gammaproteobacteria; Enterobacterales; Enterobacteriaceae; Escherichia
EEQ5961800	37.037	2.7e-27	Escherichia coli	tetratricopeptide repeat protein	81	22	156	163	Bacteria; Proteobacteria; Gammaproteobacteria; Enterobacterales; Enterobacteriaceae; Escherichia
EGG2858995	37.037	3.32e-27	Escherichia coli	tetratricopeptide repeat protein	81	22	156	163	Bacteria; Proteobacteria; Gammaproteobacteria; Enterobacterales; Enterobacteriaceae; Escherichia
WP_089663183	37.037	5.57e-27	Escherichia coli	tetratricopeptide repeat protein	81	16	150	157	Bacteria; Proteobacteria; Gammaproteobacteria; Enterobacterales; Enterobacteriaceae; Escherichia
WP_194872264	37.037	5.77e-27	Escherichia coli	tetratricopeptide repeat protein	81	22	156	163	Bacteria; Proteobacteria; Gammaproteobacteria; Enterobacterales; Enterobacteriaceae; Escherichia
EFI7423317	37.037	8.34e-27	Escherichia coli	tetratricopeptide repeat protein	81	22	156	163	Bacteria; Proteobacteria; Gammaproteobacteria; Enterobacterales; Enterobacteriaceae; Escherichia
EFN4117524	37.037	8.52e-27	Escherichia coli	tetratricopeptide repeat protein	81	22	156	163	Bacteria; Proteobacteria; Gammaproteobacteria; Enterobacterales; Enterobacteriaceae; Escherichia
EFC8771873	37.037	1.39e-26	Escherichia coli	tetratricopeptide repeat protein	81	22	156	163	Bacteria; Proteobacteria; Gammaproteobacteria; Enterobacterales; Enterobacteriaceae; Escherichia
WP_103893442	37.037	1.94e-26	Escherichia coli	tetratricopeptide repeat protein	81	22	156	163	Bacteria; Proteobacteria; Gammaproteobacteria; Enterobacterales; Enterobacteriaceae; Escherichia
EGF0167830	37.037	3.44e-26	Escherichia coli	tetratricopeptide repeat protein	81	22	156	163	Bacteria; Proteobacteria; Gammaproteobacteria; Enterobacterales; Enterobacteriaceae; Escherichia
EFB8618364	37.037	3.67e-25	Escherichia coli	tetratricopeptide repeat protein	81	22	154	161	Bacteria; Proteobacteria; Gammaproteobacteria; Enterobacterales; Enterobacteriaceae; Escherichia
EFX5861882	37.037	9.31e-19	Shigella sonnei	tetratricopeptide repeat protein	65	1	108	116	Bacteria; Proteobacteria; Gammaproteobacteria; Enterobacterales; Enterobacteriaceae; Escherichia
WP_149060422	37.037	5.23e-18	Escherichia coli	tetratricopeptide repeat protein, partial	65	10	116	116	Bacteria; Proteobacteria; Gammaproteobacteria; Enterobacterales; Enterobacteriaceae; Escherichia
HAW0820064	36.986	4.73e-30	Escherichia coli	tetratricopeptide repeat protein	88	11	156	163	Bacteria; Proteobacteria; Gammaproteobacteria; Enterobacterales; Enterobacteriaceae; Escherichia
EEV3688069	36.957	2.62e-27	Escherichia coli	tetratricopeptide repeat protein	83	16	153	154	Bacteria; Proteobacteria; Gammaproteobacteria; Enterobacterales; Enterobacteriaceae; Escherichia
WP_112863959	36.913	6.8e-29	Escherichia coli	tetratricopeptide repeat protein	90	10	156	163	Bacteria; Proteobacteria; Gammaproteobacteria; Enterobacterales; Enterobacteriaceae; Escherichia
WP_048266492	36.913	2.52e-28	Escherichia coli	tetratricopeptide repeat protein	90	10	156	163	Bacteria; Proteobacteria; Gammaproteobacteria; Enterobacterales; Enterobacteriaceae; Escherichia
EFH5516446	36.913	5.07e-28	Escherichia coli	tetratricopeptide repeat protein	90	7	153	160	Bacteria; Proteobacteria; Gammaproteobacteria; Enterobacterales; Enterobacteriaceae; Escherichia
WP_063105004	36.913	5.51e-28	Escherichia coli	tetratricopeptide repeat protein	90	10	156	163	Bacteria; Proteobacteria; Gammaproteobacteria; Enterobacterales; Enterobacteriaceae; Escherichia
EFI7968906	36.913	5.95e-28	Escherichia coli	tetratricopeptide repeat protein	90	3	149	156	Bacteria; Proteobacteria; Gammaproteobacteria; Enterobacterales; Enterobacteriaceae; Escherichia
EES3719464	36.913	1.56e-27	Escherichia coli	tetratricopeptide repeat protein	90	10	156	163	Bacteria; Proteobacteria; Gammaproteobacteria; Enterobacterales; Enterobacteriaceae; Escherichia
EFI3643540	36.893	6.35e-16	Escherichia coli	tetratricopeptide repeat protein	62	1	103	110	Bacteria; Proteobacteria; Gammaproteobacteria; Enterobacterales; Enterobacteriaceae; Escherichia
MXH42466	36.885	1.33e-23	Escherichia coli	tetratricopeptide repeat protein	73	11	132	138	Bacteria; Proteobacteria; Gammaproteobacteria; Enterobacterales; Enterobacteriaceae; Escherichia
WP_169760119	36.885	1.62e-23	Escherichia coli	tetratricopeptide repeat protein, partial	73	11	132	132	Bacteria; Proteobacteria; Gammaproteobacteria; Enterobacterales; Enterobacteriaceae; Escherichia
WP_147699725	36.879	1.36e-28	Escherichia coli	tetratricopeptide repeat protein	85	16	156	159	Bacteria; Proteobacteria; Gammaproteobacteria; Enterobacterales; Enterobacteriaceae; Escherichia
WP_170981775	36.879	2.18e-28	Escherichia coli	tetratricopeptide repeat protein, partial	85	1	141	148	Bacteria; Proteobacteria; Gammaproteobacteria; Enterobacterales; Enterobacteriaceae; Escherichia
WP_077070080	36.879	2.62e-28	Escherichia coli	tetratricopeptide repeat protein, partial	85	6	146	153	Bacteria; Proteobacteria; Gammaproteobacteria; Enterobacterales; Enterobacteriaceae; Escherichia
WP_106489757	36.879	2.87e-28	Escherichia coli	tetratricopeptide repeat protein	85	12	152	159	Bacteria; Proteobacteria; Gammaproteobacteria; Enterobacterales; Enterobacteriaceae; Escherichia
EGO4394494	36.879	2.98e-28	Escherichia coli	tetratricopeptide repeat protein	85	1	141	148	Bacteria; Proteobacteria; Gammaproteobacteria; Enterobacterales; Enterobacteriaceae; Escherichia
EIG69700	36.879	3.16e-28	Escherichia sp. 4_1_40B	hypothetical protein ESBG_03120	85	27	167	174	Bacteria; Proteobacteria; Gammaproteobacteria; Enterobacterales; Enterobacteriaceae; Escherichia
WP_073546572	36.879	3.22e-28	Escherichia coli	tetratricopeptide repeat protein	85	8	148	155	Bacteria; Proteobacteria; Gammaproteobacteria; Enterobacterales; Enterobacteriaceae; Escherichia
WP_157703921	36.879	3.27e-28	Escherichia coli	tetratricopeptide repeat protein	85	27	167	174	Bacteria; Proteobacteria; Gammaproteobacteria; Enterobacterales; Enterobacteriaceae; Escherichia
WP_112909937	36.879	3.3e-28	Escherichia coli	tetratricopeptide repeat protein, partial	85	5	145	152	Bacteria; Proteobacteria; Gammaproteobacteria; Enterobacterales; Enterobacteriaceae; Escherichia
WP_187767288	36.879	3.36e-28	Escherichia coli	tetratricopeptide repeat protein, partial	85	8	148	155	Bacteria; Proteobacteria; Gammaproteobacteria; Enterobacterales; Enterobacteriaceae; Escherichia
KZA61923	36.879	3.39e-28	Acinetobacter baumannii strain AB4795	Chaperone protein SicA	85	27	167	169	Bacteria; Proteobacteria; Gammaproteobacteria; Pseudomonadales; Moraxellaceae; Acinetobacter
EEZ1128247	36.879	3.57e-28	Escherichia coli	tetratricopeptide repeat protein	85	2	142	149	Bacteria; Proteobacteria; Gammaproteobacteria; Enterobacterales; Enterobacteriaceae; Escherichia
EFJ2393778	36.879	3.67e-28	Escherichia coli	tetratricopeptide repeat protein	85	3	143	150	Bacteria; Proteobacteria; Gammaproteobacteria; Enterobacterales; Enterobacteriaceae; Escherichia
EFC1953792	36.879	3.9e-28	Escherichia coli	tetratricopeptide repeat protein	85	4	144	151	Bacteria; Proteobacteria; Gammaproteobacteria; Enterobacterales; Enterobacteriaceae; Escherichia
EED0742360	36.879	5.53e-28	Escherichia coli	tetratricopeptide repeat protein	85	1	141	148	Bacteria; Proteobacteria; Gammaproteobacteria; Enterobacterales; Enterobacteriaceae; Escherichia
WP_105907512	36.879	5.59e-28	Escherichia coli	tetratricopeptide repeat protein	85	6	146	153	Bacteria; Proteobacteria; Gammaproteobacteria; Enterobacterales; Enterobacteriaceae; Escherichia
EEQ7809365	36.879	5.84e-28	Escherichia coli	tetratricopeptide repeat protein	85	6	146	153	Bacteria; Proteobacteria; Gammaproteobacteria; Enterobacterales; Enterobacteriaceae; Escherichia
HAX9937501	36.879	6.42e-28	Escherichia coli	tetratricopeptide repeat protein	85	4	144	151	Bacteria; Proteobacteria; Gammaproteobacteria; Enterobacterales; Enterobacteriaceae; Escherichia
EFH3876442	36.879	6.91e-28	Escherichia coli	tetratricopeptide repeat protein	85	16	156	163	Bacteria; Proteobacteria; Gammaproteobacteria; Enterobacterales; Enterobacteriaceae; Escherichia
WP_065552486	36.879	7.31e-28	Enterobacteriaceae	MULTISPECIES: tetratricopeptide repeat protein, partial	85	4	144	151	Bacteria; Proteobacteria; Gammaproteobacteria; Enterobacterales; Enterobacteriaceae
EEV2639569	36.879	7.51e-28	Escherichia coli	tetratricopeptide repeat protein	85	3	143	150	Bacteria; Proteobacteria; Gammaproteobacteria; Enterobacterales; Enterobacteriaceae; Escherichia
WP_073481985	36.879	7.6e-28	Escherichia coli	tetratricopeptide repeat protein, partial	85	5	145	152	Bacteria; Proteobacteria; Gammaproteobacteria; Enterobacterales; Enterobacteriaceae; Escherichia
EFM0366901	36.879	7.96e-28	Escherichia coli	tetratricopeptide repeat protein	85	16	156	163	Bacteria; Proteobacteria; Gammaproteobacteria; Enterobacterales; Enterobacteriaceae; Escherichia
EFB5775932	36.879	8.78e-28	Escherichia coli	tetratricopeptide repeat protein	85	2	142	149	Bacteria; Proteobacteria; Gammaproteobacteria; Enterobacterales; Enterobacteriaceae; Escherichia
WP_077123435	36.879	1.42e-27	Shigella sonnei	tetratricopeptide repeat protein	85	6	146	153	Bacteria; Proteobacteria; Gammaproteobacteria; Enterobacterales; Enterobacteriaceae; Shigella
EGO9570702	36.842	1.55e-27	Escherichia coli	tetratricopeptide repeat protein	88	10	160	168	Bacteria; Proteobacteria; Gammaproteobacteria; Enterobacterales; Enterobacteriaceae; Escherichia
HAM0203137	36.842	3.1e-26	Escherichia coli	tetratricopeptide repeat protein	80	1	133	140	Bacteria; Proteobacteria; Gammaproteobacteria; Enterobacterales; Enterobacteriaceae; Escherichia
WP_112018908	36.842	8.17e-26	Escherichia coli	tetratricopeptide repeat protein	80	16	148	163	Bacteria; Proteobacteria; Gammaproteobacteria; Enterobacterales; Enterobacteriaceae; Escherichia
EFH7207720	36.842	1.89e-24	Escherichia coli	tetratricopeptide repeat protein	80	10	141	141	Bacteria; Proteobacteria; Gammaproteobacteria; Enterobacterales; Enterobacteriaceae; Escherichia
EGT7549050	36.8	7.1e-25	Escherichia coli	tetratricopeptide repeat protein	75	2	126	133	Bacteria; Proteobacteria; Gammaproteobacteria; Enterobacterales; Enterobacteriaceae; Escherichia
WP_158117505	36.8	9.94e-25	Escherichia coli	tetratricopeptide repeat protein, partial	75	2	126	133	Bacteria; Proteobacteria; Gammaproteobacteria; Enterobacterales; Enterobacteriaceae; Escherichia
EFD6304066	36.735	7.14e-28	Escherichia coli	tetratricopeptide repeat protein	88	10	155	163	Bacteria; Proteobacteria; Gammaproteobacteria; Enterobacterales; Enterobacteriaceae; Escherichia
SQD01909	36.667	1.54e-22	Escherichia coli	type III secretion-associated chaperone	72	23	142	142	Bacteria; Proteobacteria; Gammaproteobacteria; Enterobacterales; Enterobacteriaceae; Escherichia
WP_123567900	36.607	6.51e-16	Morganella morganii	tetratricopeptide repeat protein	68	40	151	154	Bacteria; Proteobacteria; Gammaproteobacteria; Enterobacterales; Morganellaceae; Morganella
WP_097370500	36.607	2.15e-19	Escherichia coli	tetratricopeptide repeat protein, partial	67	1	112	119	Bacteria; Proteobacteria; Gammaproteobacteria; Enterobacterales; Enterobacteriaceae; Escherichia
HAW0695583	36.601	2.58e-28	Escherichia coli	tetratricopeptide repeat protein	92	6	156	163	Bacteria; Proteobacteria; Gammaproteobacteria; Enterobacterales; Enterobacteriaceae; Escherichia
EFA8037415	36.585	1.65e-23	Escherichia coli	tetratricopeptide repeat protein	74	1	123	130	Bacteria; Proteobacteria; Gammaproteobacteria; Enterobacterales; Enterobacteriaceae; Escherichia
EGI6794412	36.567	1.51e-26	Escherichia coli	tetratricopeptide repeat protein	81	23	156	163	Bacteria; Proteobacteria; Gammaproteobacteria; Enterobacterales; Enterobacteriaceae; Escherichia
WP_097474181	36.552	9.99e-30	Escherichia coli	tetratricopeptide repeat protein	87	11	155	163	Bacteria; Proteobacteria; Gammaproteobacteria; Enterobacterales; Enterobacteriaceae; Escherichia
HAV0046009	36.552	1.63e-29	Escherichia coli	tetratricopeptide repeat protein	87	11	155	163	Bacteria; Proteobacteria; Gammaproteobacteria; Enterobacterales; Enterobacteriaceae; Escherichia
HAM0625475	36.552	1.77e-29	Escherichia coli	tetratricopeptide repeat protein	87	2	146	154	Bacteria; Proteobacteria; Gammaproteobacteria; Enterobacterales; Enterobacteriaceae; Escherichia
WP_001625829	36.552	2.3e-29	Escherichia coli	tetratricopeptide repeat protein	87	11	155	163	Bacteria; Proteobacteria; Gammaproteobacteria; Enterobacterales; Enterobacteriaceae; Escherichia
HAM0645596	36.552	2.31e-29	Escherichia coli	tetratricopeptide repeat protein	87	3	147	155	Bacteria; Proteobacteria; Gammaproteobacteria; Enterobacterales; Enterobacteriaceae; Escherichia
HAN4204472	36.552	2.36e-29	Escherichia coli	tetratricopeptide repeat protein	87	3	147	155	Bacteria; Proteobacteria; Gammaproteobacteria; Enterobacterales; Enterobacteriaceae; Escherichia
WP_000379285	36.552	2.38e-29	Escherichia coli	tetratricopeptide repeat protein	87	11	155	163	Bacteria; Proteobacteria; Gammaproteobacteria; Enterobacterales; Enterobacteriaceae; Escherichia
HAH6293097	36.552	2.39e-29	Escherichia coli	tetratricopeptide repeat protein	87	11	155	162	Bacteria; Proteobacteria; Gammaproteobacteria; Enterobacterales; Enterobacteriaceae; Escherichia
EGJ5988095	36.552	2.45e-29	Escherichia coli	tetratricopeptide repeat protein	87	4	148	156	Bacteria; Proteobacteria; Gammaproteobacteria; Enterobacterales; Enterobacteriaceae; Escherichia
HAN4059534	36.552	2.51e-29	Escherichia coli	tetratricopeptide repeat protein	87	11	155	163	Bacteria; Proteobacteria; Gammaproteobacteria; Enterobacterales; Enterobacteriaceae; Escherichia
WP_104774889	36.552	3.05e-29	Escherichia coli	tetratricopeptide repeat protein	87	11	155	163	Bacteria; Proteobacteria; Gammaproteobacteria; Enterobacterales; Enterobacteriaceae; Escherichia
WP_097680154	36.552	4.76e-29	Escherichia coli	tetratricopeptide repeat protein	87	11	155	163	Bacteria; Proteobacteria; Gammaproteobacteria; Enterobacterales; Enterobacteriaceae; Escherichia
WP_105478279	36.552	5.6e-29	Escherichia coli	tetratricopeptide repeat protein	87	11	155	163	Bacteria; Proteobacteria; Gammaproteobacteria; Enterobacterales; Enterobacteriaceae; Escherichia
MBC1085069	36.552	6.73e-29	Escherichia coli	tetratricopeptide repeat protein	87	11	155	163	Bacteria; Proteobacteria; Gammaproteobacteria; Enterobacterales; Enterobacteriaceae; Escherichia
EHA4953035	36.552	7.02e-29	Escherichia coli	tetratricopeptide repeat protein	87	4	148	156	Bacteria; Proteobacteria; Gammaproteobacteria; Enterobacterales; Enterobacteriaceae; Escherichia
WP_001031495	36.552	7.1e-29	Escherichia coli	tetratricopeptide repeat protein	87	11	155	163	Bacteria; Proteobacteria; Gammaproteobacteria; Enterobacterales; Enterobacteriaceae; Escherichia
WP_044189834	36.552	7.42e-29	Escherichia coli	tetratricopeptide repeat protein	87	11	155	163	Bacteria; Proteobacteria; Gammaproteobacteria; Enterobacterales; Enterobacteriaceae; Escherichia
EGP4625933	36.552	7.51e-29	Escherichia coli	tetratricopeptide repeat protein	87	6	150	158	Bacteria; Proteobacteria; Gammaproteobacteria; Enterobacterales; Enterobacteriaceae; Escherichia
EEV7436891	36.552	7.55e-29	Escherichia coli	CesD/SycD/LcrH family type III secretion system chaperone	87	5	149	157	Bacteria; Proteobacteria; Gammaproteobacteria; Enterobacterales; Enterobacteriaceae; Escherichia
WP_171460428	36.552	7.58e-29	Escherichia coli	tetratricopeptide repeat protein	87	11	155	163	Bacteria; Proteobacteria; Gammaproteobacteria; Enterobacterales; Enterobacteriaceae; Escherichia
EES0675735	36.552	7.65e-29	Escherichia coli	tetratricopeptide repeat protein	87	9	153	161	Bacteria; Proteobacteria; Gammaproteobacteria; Enterobacterales; Enterobacteriaceae; Escherichia
EFH3859209	36.552	8.09e-29	Escherichia coli	tetratricopeptide repeat protein	87	11	155	163	Bacteria; Proteobacteria; Gammaproteobacteria; Enterobacterales; Enterobacteriaceae; Escherichia
HAH2176214	36.552	8.73e-29	Escherichia coli	tetratricopeptide repeat protein	87	11	155	163	Bacteria; Proteobacteria; Gammaproteobacteria; Enterobacterales; Enterobacteriaceae; Escherichia
EEY5704924	36.552	8.92e-29	Escherichia coli	tetratricopeptide repeat protein	87	11	155	163	Bacteria; Proteobacteria; Gammaproteobacteria; Enterobacterales; Enterobacteriaceae; Escherichia
WP_089618740	36.552	8.99e-29	Escherichia coli	tetratricopeptide repeat protein	87	11	155	159	Bacteria; Proteobacteria; Gammaproteobacteria; Enterobacterales; Enterobacteriaceae; Escherichia
WP_119458190	36.552	9.42e-29	Escherichia coli	tetratricopeptide repeat protein	87	11	155	163	Bacteria; Proteobacteria; Gammaproteobacteria; Enterobacterales; Enterobacteriaceae; Escherichia
EFN9665301	36.552	1e-28	Escherichia coli	CesD/SycD/LcrH family type III secretion system chaperone	87	11	155	159	Bacteria; Proteobacteria; Gammaproteobacteria; Enterobacterales; Enterobacteriaceae; Escherichia
WP_053884139	36.552	1.04e-28	Escherichia coli	tetratricopeptide repeat protein	87	11	155	163	Bacteria; Proteobacteria; Gammaproteobacteria; Enterobacterales; Enterobacteriaceae; Escherichia
EER1409953	36.552	1.13e-28	Escherichia coli	tetratricopeptide repeat protein	87	11	155	163	Bacteria; Proteobacteria; Gammaproteobacteria; Enterobacterales; Enterobacteriaceae; Escherichia
HAM3319111	36.552	1.17e-28	Escherichia coli	tetratricopeptide repeat protein	87	9	153	161	Bacteria; Proteobacteria; Gammaproteobacteria; Enterobacterales; Enterobacteriaceae; Escherichia
WP_089621041	36.552	1.41e-28	Escherichia coli	tetratricopeptide repeat protein	87	11	155	163	Bacteria; Proteobacteria; Gammaproteobacteria; Enterobacterales; Enterobacteriaceae; Escherichia
WP_075842811	36.552	1.45e-28	Escherichia coli	tetratricopeptide repeat protein	87	11	155	163	Bacteria; Proteobacteria; Gammaproteobacteria; Enterobacterales; Enterobacteriaceae; Escherichia
EFI6399730	36.552	1.79e-28	Escherichia coli	tetratricopeptide repeat protein	87	10	154	162	Bacteria; Proteobacteria; Gammaproteobacteria; Enterobacterales; Enterobacteriaceae; Escherichia
EEV5864042	36.552	1.99e-28	Escherichia coli	tetratricopeptide repeat protein	87	11	155	163	Bacteria; Proteobacteria; Gammaproteobacteria; Enterobacterales; Enterobacteriaceae; Escherichia
EEQ4810292	36.552	2.01e-28	Escherichia coli	tetratricopeptide repeat protein	87	11	155	163	Bacteria; Proteobacteria; Gammaproteobacteria; Enterobacterales; Enterobacteriaceae; Escherichia
WP_201481454	36.552	2.64e-28	Escherichia coli	tetratricopeptide repeat protein	87	11	155	163	Bacteria; Proteobacteria; Gammaproteobacteria; Enterobacterales; Enterobacteriaceae; Escherichia
WP_097422484	36.552	4.98e-28	Escherichia coli	tetratricopeptide repeat protein	87	11	155	159	Bacteria; Proteobacteria; Gammaproteobacteria; Enterobacterales; Enterobacteriaceae; Escherichia
WP_159141473	36.538	1.43e-17	Escherichia coli	tetratricopeptide repeat protein, partial	62	1	104	104	Bacteria; Proteobacteria; Gammaproteobacteria; Enterobacterales; Enterobacteriaceae; Escherichia
HAU6095291	36.522	3.65e-17	Morganella morganii	hypothetical protein	70	40	154	161	Bacteria; Proteobacteria; Gammaproteobacteria; Enterobacterales; Morganellaceae; Morganella
WP_124537493	36.522	5.73e-17	Morganella morganii	tetratricopeptide repeat protein	70	40	154	154	Bacteria; Proteobacteria; Gammaproteobacteria; Enterobacterales; Morganellaceae; Morganella
WP_115983350	36.522	7.65e-17	Morganella morganii	tetratricopeptide repeat protein	70	40	154	154	Bacteria; Proteobacteria; Gammaproteobacteria; Enterobacterales; Morganellaceae; Morganella
WP_194857212	36.522	8.08e-17	Morganella morganii	tetratricopeptide repeat protein	70	40	154	154	Bacteria; Proteobacteria; Gammaproteobacteria; Enterobacterales; Morganellaceae; Morganella
WP_004241213	36.522	8.25e-17	Morganella morganii	tetratricopeptide repeat protein	70	40	154	154	Bacteria; Proteobacteria; Gammaproteobacteria; Enterobacterales; Morganellaceae; Morganella
WP_132274435	36.522	9.55e-17	Morganella morganii	tetratricopeptide repeat protein	70	40	154	161	Bacteria; Proteobacteria; Gammaproteobacteria; Enterobacterales; Morganellaceae; Morganella
WP_036418103	36.522	9.66e-17	Morganella	MULTISPECIES: tetratricopeptide repeat protein	70	40	154	161	Bacteria; Proteobacteria; Gammaproteobacteria; Enterobacterales; Enterobacteriaceae; Escherichia
WP_004234825	36.522	9.66e-17	Morganella morganii	tetratricopeptide repeat protein	70	40	154	161	Bacteria; Proteobacteria; Gammaproteobacteria; Enterobacterales; Morganellaceae; Morganella
STI88144	36.508	4.51e-24	Escherichia coli	type III secretion-associated chaperone	76	23	148	153	Bacteria; Proteobacteria; Gammaproteobacteria; Enterobacterales; Enterobacteriaceae; Escherichia
WP_051790157	36.508	7.11e-24	Endozoicomonas montiporae CL-33	SycD/LcrH family type III secretion system chaperone	76	3	128	151	Bacteria; Proteobacteria; Gammaproteobacteria; Oceanospirillales; Endozoicomonadaceae; Endozoicomonas
HAN0930262	36.496	1.1e-26	Escherichia coli	tetratricopeptide repeat protein	82	14	150	150	Bacteria; Proteobacteria; Gammaproteobacteria; Enterobacterales; Enterobacteriaceae; Escherichia
HAM4932269	36.486	2.03e-28	Escherichia coli	tetratricopeptide repeat protein	89	10	156	163	Bacteria; Proteobacteria; Gammaproteobacteria; Enterobacterales; Enterobacteriaceae; Escherichia
MBA0921438	36.486	2.42e-28	Escherichia coli	tetratricopeptide repeat protein	89	10	156	163	Bacteria; Proteobacteria; Gammaproteobacteria; Enterobacterales; Enterobacteriaceae; Escherichia
EEZ1865924	36.486	2.81e-28	Escherichia coli	tetratricopeptide repeat protein	89	10	156	163	Bacteria; Proteobacteria; Gammaproteobacteria; Enterobacterales; Enterobacteriaceae; Escherichia
EFN0584774	36.486	6.41e-28	Escherichia coli	tetratricopeptide repeat protein	89	10	156	163	Bacteria; Proteobacteria; Gammaproteobacteria; Enterobacterales; Enterobacteriaceae; Escherichia
WP_100756516	36.486	2.89e-27	Escherichia coli	tetratricopeptide repeat protein	89	10	156	163	Bacteria; Proteobacteria; Gammaproteobacteria; Enterobacterales; Enterobacteriaceae; Escherichia
WP_044502320	36.486	1.14e-26	Escherichia coli	tetratricopeptide repeat protein	88	11	158	165	Bacteria; Proteobacteria; Gammaproteobacteria; Enterobacterales; Enterobacteriaceae; Escherichia
EFG8941287	36.441	1.24e-21	Escherichia coli	tetratricopeptide repeat protein	71	1	118	125	Bacteria; Proteobacteria; Gammaproteobacteria; Enterobacterales; Enterobacteriaceae; Escherichia
WP_127377894	36.441	9.62e-15	Morganella morganii	tetratricopeptide repeat protein	69	39	152	155	Bacteria; Proteobacteria; Gammaproteobacteria; Enterobacterales; Morganellaceae; Morganella
EFM6724370	36.429	1.97e-27	Escherichia coli	tetratricopeptide repeat protein	84	16	155	159	Bacteria; Proteobacteria; Gammaproteobacteria; Enterobacterales; Enterobacteriaceae; Escherichia
EEY7219537	36.429	2.09e-27	Escherichia coli	tetratricopeptide repeat protein	84	16	155	163	Bacteria; Proteobacteria; Gammaproteobacteria; Enterobacterales; Enterobacteriaceae; Escherichia
EED1435663	36.429	4.04e-27	Escherichia coli	tetratricopeptide repeat protein	84	16	155	163	Bacteria; Proteobacteria; Gammaproteobacteria; Enterobacterales; Enterobacteriaceae; Escherichia
HAV8671902	36.429	8.7e-27	Escherichia coli	tetratricopeptide repeat protein	84	16	155	159	Bacteria; Proteobacteria; Gammaproteobacteria; Enterobacterales; Enterobacteriaceae; Escherichia
EFJ6192257	36.429	8.9e-27	Escherichia coli	tetratricopeptide repeat protein	84	16	155	163	Bacteria; Proteobacteria; Gammaproteobacteria; Enterobacterales; Enterobacteriaceae; Escherichia
EEZ4351881	36.429	1.05e-26	Escherichia coli O157	tetratricopeptide repeat protein	84	16	155	163	Bacteria; Proteobacteria; Gammaproteobacteria; Enterobacterales; Enterobacteriaceae; Escherichia
WP_086259383	36.429	1.51e-26	Escherichia coli	tetratricopeptide repeat protein	84	16	155	163	Bacteria; Proteobacteria; Gammaproteobacteria; Enterobacterales; Enterobacteriaceae; Escherichia
WP_109554395	36.429	2.65e-26	Escherichia coli	tetratricopeptide repeat protein	84	16	155	159	Bacteria; Proteobacteria; Gammaproteobacteria; Enterobacterales; Enterobacteriaceae; Escherichia
MBC6444825	36.429	1.41e-17	Alphaproteobacteria bacterium GM202ARS2	SycD/LcrH family type III secretion system chaperone	82	21	160	167	Bacteria; Proteobacteria; Alphaproteobacteria
WP_203397457	36.364	3.01e-23	Escherichia coli	tetratricopeptide repeat protein, partial	73	11	131	131	Bacteria; Proteobacteria; Gammaproteobacteria; Enterobacterales; Enterobacteriaceae; Escherichia
HAO8239642	36.364	5.83e-20	Escherichia coli	tetratricopeptide repeat protein	66	11	120	127	Bacteria; Proteobacteria; Gammaproteobacteria; Enterobacterales; Enterobacteriaceae; Escherichia
EEW0512198	36.364	6.46e-20	Escherichia coli	tetratricopeptide repeat protein	66	11	120	128	Bacteria; Proteobacteria; Gammaproteobacteria; Enterobacterales; Enterobacteriaceae; Escherichia
HAW3003178	36.364	1.22e-19	Escherichia coli	tetratricopeptide repeat protein	66	11	120	128	Bacteria; Proteobacteria; Gammaproteobacteria; Enterobacterales; Enterobacteriaceae; Escherichia
WP_160538637	36.301	1.55e-29	Escherichia coli	tetratricopeptide repeat protein, partial	88	7	152	159	Bacteria; Proteobacteria; Gammaproteobacteria; Enterobacterales; Enterobacteriaceae; Escherichia
EFI3425826	36.301	1.68e-29	Escherichia coli	tetratricopeptide repeat protein	88	11	156	163	Bacteria; Proteobacteria; Gammaproteobacteria; Enterobacterales; Enterobacteriaceae; Escherichia
HAL9681528	36.301	1.91e-29	Escherichia coli	tetratricopeptide repeat protein	88	11	156	163	Bacteria; Proteobacteria; Gammaproteobacteria; Enterobacterales; Enterobacteriaceae; Escherichia
EFU7169920	36.301	1.92e-29	Escherichia coli	tetratricopeptide repeat protein	88	3	148	155	Bacteria; Proteobacteria; Gammaproteobacteria; Enterobacterales; Enterobacteriaceae; Escherichia
WP_038995239	36.301	2.2e-29	Escherichia coli	tetratricopeptide repeat protein	88	11	156	163	Bacteria; Proteobacteria; Gammaproteobacteria; Enterobacterales; Enterobacteriaceae; Escherichia
EFB3342752	36.301	2.22e-29	Escherichia coli	tetratricopeptide repeat protein	88	5	150	157	Bacteria; Proteobacteria; Gammaproteobacteria; Enterobacterales; Enterobacteriaceae; Escherichia
WP_137477408	36.301	2.35e-29	Escherichia coli	tetratricopeptide repeat protein	88	11	156	163	Bacteria; Proteobacteria; Gammaproteobacteria; Enterobacterales; Enterobacteriaceae; Escherichia
EFA4177984	36.301	3.08e-29	Escherichia coli O43:H14	tetratricopeptide repeat protein	88	11	156	163	Bacteria; Proteobacteria; Gammaproteobacteria; Enterobacterales; Enterobacteriaceae; Escherichia
MXG74902	36.301	4e-29	Escherichia coli	tetratricopeptide repeat protein	88	11	156	163	Bacteria; Proteobacteria; Gammaproteobacteria; Enterobacterales; Enterobacteriaceae; Escherichia
EFO3373901	36.301	5.36e-29	Escherichia coli	CesD/SycD/LcrH family type III secretion system chaperone	88	11	156	163	Bacteria; Proteobacteria; Gammaproteobacteria; Enterobacterales; Enterobacteriaceae; Escherichia
WP_073503443	36.301	5.48e-29	Escherichia coli	tetratricopeptide repeat protein	88	11	156	163	Bacteria; Proteobacteria; Gammaproteobacteria; Enterobacterales; Enterobacteriaceae; Escherichia
WP_113417510	36.301	6.8e-29	Escherichia coli	tetratricopeptide repeat protein	88	11	156	163	Bacteria; Proteobacteria; Gammaproteobacteria; Enterobacterales; Enterobacteriaceae; Escherichia
WP_137572036	36.301	6.95e-29	Escherichia coli	tetratricopeptide repeat protein	88	11	156	163	Bacteria; Proteobacteria; Gammaproteobacteria; Enterobacterales; Enterobacteriaceae; Escherichia
EFN7232395	36.301	8.09e-29	Escherichia coli O26:H32	tetratricopeptide repeat protein	88	11	156	163	Bacteria; Proteobacteria; Gammaproteobacteria; Enterobacterales; Enterobacteriaceae; Escherichia
HAX2313564	36.301	8.45e-29	Escherichia coli	tetratricopeptide repeat protein	88	11	156	163	Bacteria; Proteobacteria; Gammaproteobacteria; Enterobacterales; Enterobacteriaceae; Escherichia
EEQ6359830	36.301	9.62e-29	Escherichia coli	tetratricopeptide repeat protein	88	11	156	163	Bacteria; Proteobacteria; Gammaproteobacteria; Enterobacterales; Enterobacteriaceae; Escherichia
WP_137557615	36.301	1.12e-28	Escherichia coli	tetratricopeptide repeat protein	88	11	156	163	Bacteria; Proteobacteria; Gammaproteobacteria; Enterobacterales; Enterobacteriaceae; Escherichia
EFE3324817	36.301	1.39e-28	Escherichia coli	tetratricopeptide repeat protein	88	11	156	163	Bacteria; Proteobacteria; Gammaproteobacteria; Enterobacterales; Enterobacteriaceae; Escherichia
WP_104716399	36.301	1.41e-28	Escherichia coli	tetratricopeptide repeat protein	88	11	156	163	Bacteria; Proteobacteria; Gammaproteobacteria; Enterobacterales; Enterobacteriaceae; Escherichia
EFH3862654	36.301	1.42e-28	Escherichia coli	tetratricopeptide repeat protein	88	11	156	163	Bacteria; Proteobacteria; Gammaproteobacteria; Enterobacterales; Enterobacteriaceae; Escherichia
EFO0741105	36.301	1.45e-28	Escherichia coli	CesD/SycD/LcrH family type III secretion system chaperone	88	11	156	163	Bacteria; Proteobacteria; Gammaproteobacteria; Enterobacterales; Enterobacteriaceae; Escherichia
EFM2162904	36.301	1.97e-28	Escherichia coli	tetratricopeptide repeat protein	88	11	156	163	Bacteria; Proteobacteria; Gammaproteobacteria; Enterobacterales; Enterobacteriaceae; Escherichia
WP_126133745	36.301	2.17e-28	Escherichia coli	tetratricopeptide repeat protein	88	11	156	163	Bacteria; Proteobacteria; Gammaproteobacteria; Enterobacterales; Enterobacteriaceae; Escherichia
WP_089640384	36.301	2.22e-28	Escherichia coli	tetratricopeptide repeat protein	88	11	156	163	Bacteria; Proteobacteria; Gammaproteobacteria; Enterobacterales; Enterobacteriaceae; Escherichia
MBC6497309	36.296	1.49e-15	Alphaproteobacteria bacterium GM7ARS4	SycD/LcrH family type III secretion system chaperone	81	17	151	169	Bacteria; Proteobacteria; Alphaproteobacteria
WP_197509340	36.283	2.74e-10	Bordetella bronchialis	SycD/LcrH family type III secretion system chaperone	68	8	120	146	Bacteria; Proteobacteria; Betaproteobacteria; Burkholderiales; Alcaligenaceae; Bordetella
MGU51720	36.242	2.56e-27	Escherichia coli	CesD/SycD/LcrH family type III secretion system chaperone	90	10	156	163	Bacteria; Proteobacteria; Gammaproteobacteria; Enterobacterales; Enterobacteriaceae; Escherichia
RUQ37219	36.184	4.2e-21	Candidatus Competibacteraceae bacterium isolate CPB_M38	CesD/SycD/LcrH family type III secretion system chaperone	90	16	167	173	Bacteria; Proteobacteria; Gammaproteobacteria; Candidatus Competibacteraceae
EGQ7459223	36.17	2.65e-27	Escherichia coli	tetratricopeptide repeat protein	85	16	156	163	Bacteria; Proteobacteria; Gammaproteobacteria; Enterobacterales; Enterobacteriaceae; Escherichia
EFH0441395	36.17	2.73e-27	Escherichia coli	tetratricopeptide repeat protein	85	16	156	163	Bacteria; Proteobacteria; Gammaproteobacteria; Enterobacterales; Enterobacteriaceae; Escherichia
WP_096853621	36.17	3.22e-27	Escherichia coli	tetratricopeptide repeat protein	85	16	156	163	Bacteria; Proteobacteria; Gammaproteobacteria; Enterobacterales; Enterobacteriaceae; Escherichia
EHD5840163	36.17	3.44e-27	Escherichia coli	tetratricopeptide repeat protein	85	2	142	149	Bacteria; Proteobacteria; Gammaproteobacteria; Enterobacterales; Enterobacteriaceae; Escherichia
WP_097738953	36.17	1.13e-26	Escherichia coli	tetratricopeptide repeat protein	85	16	156	163	Bacteria; Proteobacteria; Gammaproteobacteria; Enterobacterales; Enterobacteriaceae; Escherichia
EER6880829	36.17	1.18e-26	Escherichia coli	tetratricopeptide repeat protein	85	14	154	161	Bacteria; Proteobacteria; Gammaproteobacteria; Enterobacterales; Enterobacteriaceae; Escherichia
HAJ5340192	36.17	1.37e-26	Escherichia coli	tetratricopeptide repeat protein	85	16	156	161	Bacteria; Proteobacteria; Gammaproteobacteria; Enterobacterales; Enterobacteriaceae; Escherichia
WP_096956919	36.17	1.56e-26	Escherichia coli	tetratricopeptide repeat protein	85	16	156	163	Bacteria; Proteobacteria; Gammaproteobacteria; Enterobacterales; Enterobacteriaceae; Escherichia
EFK7829166	36.17	2.11e-26	Escherichia coli	tetratricopeptide repeat protein	85	16	156	163	Bacteria; Proteobacteria; Gammaproteobacteria; Enterobacterales; Enterobacteriaceae; Escherichia
HAW2419441	36.17	2.3e-26	Escherichia coli	tetratricopeptide repeat protein	85	16	156	163	Bacteria; Proteobacteria; Gammaproteobacteria; Enterobacterales; Enterobacteriaceae; Escherichia
WP_172712774	36.17	3.03e-26	Escherichia coli	tetratricopeptide repeat protein, partial	85	5	145	152	Bacteria; Proteobacteria; Gammaproteobacteria; Enterobacterales; Enterobacteriaceae; Escherichia
WP_024474373	36.129	1.91e-20	Morganella morganii	tetratricopeptide repeat protein	93	1	153	155	Bacteria; Proteobacteria; Gammaproteobacteria; Enterobacterales; Morganellaceae; Morganella
HAV7023723	36.066	1.59e-22	Escherichia coli	tetratricopeptide repeat protein	73	11	132	140	Bacteria; Proteobacteria; Gammaproteobacteria; Enterobacterales; Enterobacteriaceae; Escherichia
WP_100003920	36.066	2.17e-22	Escherichia coli	tetratricopeptide repeat protein	73	11	132	140	Bacteria; Proteobacteria; Gammaproteobacteria; Enterobacterales; Enterobacteriaceae; Escherichia
WP_137595581	36.066	2.96e-22	Escherichia coli	tetratricopeptide repeat protein, partial	73	11	132	133	Bacteria; Proteobacteria; Gammaproteobacteria; Enterobacterales; Enterobacteriaceae; Escherichia
HAV8085027	36.066	2.97e-22	Escherichia coli	tetratricopeptide repeat protein	73	11	132	134	Bacteria; Proteobacteria; Gammaproteobacteria; Enterobacterales; Enterobacteriaceae; Escherichia
HAY4500887	36.066	3.04e-22	Escherichia coli	tetratricopeptide repeat protein	73	11	132	140	Bacteria; Proteobacteria; Gammaproteobacteria; Enterobacterales; Enterobacteriaceae; Escherichia
WP_166495075	36.066	3.12e-22	Escherichia coli	tetratricopeptide repeat protein, partial	73	11	132	135	Bacteria; Proteobacteria; Gammaproteobacteria; Enterobacterales; Enterobacteriaceae; Escherichia
EFB3298970	36.066	3.84e-22	Escherichia coli	tetratricopeptide repeat protein	73	11	132	139	Bacteria; Proteobacteria; Gammaproteobacteria; Enterobacterales; Enterobacteriaceae; Escherichia
WP_187766599	35.948	3.34e-28	Escherichia coli	tetratricopeptide repeat protein	92	1	152	159	Bacteria; Proteobacteria; Gammaproteobacteria; Enterobacterales; Enterobacteriaceae; Escherichia
QGY32188	35.915	9.28e-27	Pantoea cypripedii	CesD/SycD/LcrH family type III secretion system chaperone	86	10	150	150	Bacteria; Proteobacteria; Gammaproteobacteria; Enterobacterales; Erwiniaceae; Pantoea
EFE3180253	35.862	3.46e-28	Escherichia coli	tetratricopeptide repeat protein	87	11	155	163	Bacteria; Proteobacteria; Gammaproteobacteria; Enterobacterales; Enterobacteriaceae; Escherichia
WP_167434940	35.862	3.73e-28	Escherichia coli	tetratricopeptide repeat protein	87	11	155	163	Bacteria; Proteobacteria; Gammaproteobacteria; Enterobacterales; Enterobacteriaceae; Escherichia
EEY3529738	35.862	4.88e-28	Escherichia coli	tetratricopeptide repeat protein	87	2	146	154	Bacteria; Proteobacteria; Gammaproteobacteria; Enterobacterales; Enterobacteriaceae; Escherichia
WP_069913200	35.862	6.34e-28	Escherichia coli	tetratricopeptide repeat protein	87	11	155	163	Bacteria; Proteobacteria; Gammaproteobacteria; Enterobacterales; Enterobacteriaceae; Escherichia
EGU0957716	35.862	6.82e-28	Escherichia coli	tetratricopeptide repeat protein	87	7	151	159	Bacteria; Proteobacteria; Gammaproteobacteria; Enterobacterales; Enterobacteriaceae; Escherichia
WP_112022651	35.862	6.91e-28	Escherichia coli	tetratricopeptide repeat protein	87	11	155	163	Bacteria; Proteobacteria; Gammaproteobacteria; Enterobacterales; Enterobacteriaceae; Escherichia
WP_126852193	35.862	6.96e-28	Escherichia coli	tetratricopeptide repeat protein, partial	87	2	146	150	Bacteria; Proteobacteria; Gammaproteobacteria; Enterobacterales; Enterobacteriaceae; Escherichia
EER1085975	35.862	7.62e-28	Escherichia coli	tetratricopeptide repeat protein	87	2	146	154	Bacteria; Proteobacteria; Gammaproteobacteria; Enterobacterales; Enterobacteriaceae; Escherichia
EET9352939	35.862	7.74e-28	Escherichia coli	tetratricopeptide repeat protein	87	1	145	153	Bacteria; Proteobacteria; Gammaproteobacteria; Enterobacterales; Enterobacteriaceae; Escherichia
EEQ7431370	35.862	7.75e-28	Escherichia coli	tetratricopeptide repeat protein	87	3	147	155	Bacteria; Proteobacteria; Gammaproteobacteria; Enterobacterales; Enterobacteriaceae; Escherichia
EEZ3896768	35.862	8.22e-28	Escherichia coli	tetratricopeptide repeat protein	87	1	145	149	Bacteria; Proteobacteria; Gammaproteobacteria; Enterobacterales; Enterobacteriaceae; Escherichia
EEC7377190	35.862	8.23e-28	Escherichia coli	tetratricopeptide repeat protein	87	4	148	156	Bacteria; Proteobacteria; Gammaproteobacteria; Enterobacterales; Enterobacteriaceae; Escherichia
WP_115204423	35.862	8.4e-28	Escherichia coli	tetratricopeptide repeat protein	87	11	155	163	Bacteria; Proteobacteria; Gammaproteobacteria; Enterobacterales; Enterobacteriaceae; Escherichia
EER1314282	35.862	8.47e-28	Escherichia coli	tetratricopeptide repeat protein	87	7	151	159	Bacteria; Proteobacteria; Gammaproteobacteria; Enterobacterales; Enterobacteriaceae; Escherichia
WP_096266334	35.862	8.58e-28	Escherichia coli	tetratricopeptide repeat protein	87	11	155	163	Bacteria; Proteobacteria; Gammaproteobacteria; Enterobacterales; Enterobacteriaceae; Escherichia
EES3734918	35.862	8.63e-28	Escherichia coli	tetratricopeptide repeat protein	87	10	154	162	Bacteria; Proteobacteria; Gammaproteobacteria; Enterobacterales; Enterobacteriaceae; Escherichia
EEC7448909	35.862	8.65e-28	Escherichia coli	tetratricopeptide repeat protein	87	5	149	157	Bacteria; Proteobacteria; Gammaproteobacteria; Enterobacterales; Enterobacteriaceae; Escherichia
EEC7856882	35.862	8.8e-28	Escherichia coli	tetratricopeptide repeat protein	87	6	150	158	Bacteria; Proteobacteria; Gammaproteobacteria; Enterobacterales; Enterobacteriaceae; Escherichia
HAX2347260	35.862	9.16e-28	Escherichia coli	tetratricopeptide repeat protein	87	11	155	163	Bacteria; Proteobacteria; Gammaproteobacteria; Enterobacterales; Enterobacteriaceae; Escherichia
EEZ3699431	35.862	9.55e-28	Escherichia coli	tetratricopeptide repeat protein	87	4	148	152	Bacteria; Proteobacteria; Gammaproteobacteria; Enterobacterales; Enterobacteriaceae; Escherichia
EFE6582188	35.862	9.7e-28	Escherichia coli	tetratricopeptide repeat protein	87	6	150	158	Bacteria; Proteobacteria; Gammaproteobacteria; Enterobacterales; Enterobacteriaceae; Escherichia
EEW4276499	35.862	9.88e-28	Escherichia coli	CesD/SycD/LcrH family type III secretion system chaperone	87	6	150	154	Bacteria; Proteobacteria; Gammaproteobacteria; Enterobacterales; Enterobacteriaceae; Escherichia
HAX2053390	35.862	9.99e-28	Escherichia coli	tetratricopeptide repeat protein	87	11	155	163	Bacteria; Proteobacteria; Gammaproteobacteria; Enterobacterales; Enterobacteriaceae; Escherichia
WP_024213021	35.862	1.04e-27	Escherichia coli	tetratricopeptide repeat protein	87	11	155	163	Bacteria; Proteobacteria; Gammaproteobacteria; Enterobacterales; Enterobacteriaceae; Escherichia
EEC8374962	35.862	1.04e-27	Escherichia coli	tetratricopeptide repeat protein	87	11	155	163	Bacteria; Proteobacteria; Gammaproteobacteria; Enterobacterales; Enterobacteriaceae; Escherichia
WP_000379287	35.862	1.06e-27	Escherichia coli	tetratricopeptide repeat protein	87	11	155	159	Bacteria; Proteobacteria; Gammaproteobacteria; Enterobacterales; Enterobacteriaceae; Escherichia
EFD8100532	35.862	1.08e-27	Escherichia coli	tetratricopeptide repeat protein	87	11	155	163	Bacteria; Proteobacteria; Gammaproteobacteria; Enterobacterales; Enterobacteriaceae; Escherichia
EFO0442817	35.862	1.19e-27	Escherichia coli	CesD/SycD/LcrH family type III secretion system chaperone	87	11	155	163	Bacteria; Proteobacteria; Gammaproteobacteria; Enterobacterales; Enterobacteriaceae; Escherichia
WP_158114892	35.862	1.24e-27	Escherichia coli	tetratricopeptide repeat protein	87	11	155	163	Bacteria; Proteobacteria; Gammaproteobacteria; Enterobacterales; Enterobacteriaceae; Escherichia
EEQ1550130	35.862	1.71e-27	Escherichia coli	tetratricopeptide repeat protein	87	1	145	153	Bacteria; Proteobacteria; Gammaproteobacteria; Enterobacterales; Enterobacteriaceae; Escherichia
EES1114235	35.862	1.87e-27	Escherichia coli	tetratricopeptide repeat protein	87	11	155	163	Bacteria; Proteobacteria; Gammaproteobacteria; Enterobacterales; Enterobacteriaceae; Escherichia
HAX5565074	35.862	2.48e-27	Escherichia coli O157	tetratricopeptide repeat protein	87	11	155	163	Bacteria; Proteobacteria; Gammaproteobacteria; Enterobacterales; Enterobacteriaceae; Escherichia
EEX9237108	35.862	2.51e-27	Escherichia coli	tetratricopeptide repeat protein	87	11	155	163	Bacteria; Proteobacteria; Gammaproteobacteria; Enterobacterales; Enterobacteriaceae; Escherichia
WP_089630410	35.862	1.12e-26	Escherichia coli	tetratricopeptide repeat protein	87	11	153	161	Bacteria; Proteobacteria; Gammaproteobacteria; Enterobacterales; Enterobacteriaceae; Escherichia
WP_067401031	35.862	2.57e-16	Morganella psychrotolerans	tetratricopeptide repeat protein	84	1	142	154	Bacteria; Proteobacteria; Gammaproteobacteria; Enterobacterales; Morganellaceae; Morganella
WP_106643087	35.849	7.19e-17	Escherichia coli	tetratricopeptide repeat protein, partial	64	1	106	123	Bacteria; Proteobacteria; Gammaproteobacteria; Enterobacterales; Enterobacteriaceae; Escherichia
WP_083687789	35.833	2.32e-11	Lawsonia intracellularis E40504	SycD/LcrH family type III secretion system chaperone	72	25	143	177	Bacteria; Proteobacteria; Deltaproteobacteria; Desulfovibrionales; Desulfovibrionaceae; Lawsonia
OMQ02257	35.833	2.65e-11	Lawsonia intracellularis	CesD/SycD/LcrH family type III secretion system chaperone	72	8	126	160	Bacteria; Proteobacteria; Deltaproteobacteria; Desulfovibrionales; Desulfovibrionaceae; Lawsonia
WP_015353832	35.833	4.5e-11	Lawsonia intracellularis	SycD/LcrH family type III secretion system chaperone	72	25	143	177	Bacteria; Proteobacteria; Deltaproteobacteria; Desulfovibrionales; Desulfovibrionaceae; Lawsonia
KAA0204885	35.833	4.82e-11	Lawsonia intracellularis	CesD/SycD/LcrH family type III secretion system chaperone	72	27	145	179	Bacteria; Proteobacteria; Deltaproteobacteria; Desulfovibrionales; Desulfovibrionaceae; Lawsonia
GDM05570	35.811	1.62e-26	Escherichia coli	SycD-like chaperone family TPR-repeat-containing protein	89	10	156	190	Bacteria; Proteobacteria; Gammaproteobacteria; Enterobacterales; Enterobacteriaceae; Escherichia
[truncated: 1,397 more rows]
