# Supplementary material for: Autoinducer-2 and bile salts induce c-di-GMP synthesis to repress the T3SS via a T3SS chaperone
Source: Nat Commun. 2022 Nov 5;13:6684. doi: 10.1038/s41467-022-34607-9 (PMC9637222; doi:10.1038/s41467-022-34607-9)
Supplement: Supplementary file 6 — Supplementary Data 3 [file 41467_2022_34607_MOESM6_ESM.xlsx]

## Sheet: Sheet1
Supplementary Data 3. Bacterial strains and plasmids used in this study.
Strains and plasmids	Relevant characteristics*	Source
Strains
S. Typhimurium
SL1344	Wild-type	Laboratory stock
ΔluxS	luxS deletion mutant in SL1344	This study
ΔlsrB	lsrB deletion mutant in SL1344	This study
ΔyeaJ	yeaJ deletion mutant in SL1344	This study
ΔsicA	sicA deletion mutant in SL1344	This study
sicA(N70A)	SL1344 Wild-type strain with the N70A mutation of SicA	This study
sicA(N70A)ΔluxS	ΔluxS strain with the N70A mutation of SicA	This study
sicA(N70A)ΔyeaJ	ΔyeaJ strain with the N70A mutation of SicA	This study
ΔluxSΔyeaJ	luxS/yeaJ double deletion mutant in SL1344	This study
ΔlsrBΔluxS	lsrB/luxS double deletion mutant in SL1344	This study
ΔinvC	invC deletion mutant in SL1344	This study
ΔinvCΔluxS	invC/luxS double deletion mutant in SL1344	This study
ΔinvCΔyeaJ	invC/yeaJ double deletion mutant in SL1344	This study
ΔSTM0343	STM0343 deletion mutant in SL1344	This study
ΔadrA	adrA deletion mutant in SL1344	This study
ΔSTM0468	STM0468 deletion mutant in SL1344	This study
ΔSTM1703	STM1703 deletion mutant in SL1344	This study
ΔSTM1827	STM1827 deletion mutant in SL1344	This study
ΔyedQ	yedQ deletion mutant in SL1344	This study
ΔSTM2123	STM2123 deletion mutant in SL1344	This study
ΔSTM2215	STM2215 deletion mutant in SL1344	This study
ΔSTM2410	STM2410 deletion mutant in SL1344	This study
ΔSTM2503	STM2503 deletion mutant in SL1344	This study
ΔSTM2672	STM2672 deletion mutant in SL1344	This study
ΔSTM3388	STM3388 deletion mutant in SL1344	This study
ΔSTM3611	STM3611 deletion mutant in SL1344	This study
ΔSTM3615	STM3615 deletion mutant in SL1344	This study
ΔSTM4264	STM4264 deletion mutant in SL1344	This study
ΔSTM4551	STM4551 deletion mutant in SL1344	This study
SL1344::PinvF	SL1344 Wild-type strain with the promoter of the sicAsipBCDA operon replaced by the invF promoter	This study
ΔluxS::PinvF	ΔluxS strain with the promoter of the sicAsipBCDA operon replaced by the invF promoter	This study
ΔyeaJ::PinvF	ΔyeaJ strain with the promoter of the sicAsipBCDA operon replaced by the invF promoter	This study
ΔsicA::PinvF	ΔyeaJ strain with the promoter of the sicAsipBCDA operon replaced by the invF promoter	This study
E. coli
BL21(DE3)	Host for expression vector pET-28a	Novagen
LuxS- BL21(DE3)	ΔluxS deletion mutant in E. coli BL21(DE3)	This study
TG1	Host for cloning	Stratagene
S17-1λpir	λ-pir lysogen of S17-1, F- thi pro hsdR [RP4-2 Tc::Mu Km::Tn7 (Tp Sm)]	1
EHEC O157:H7 strain EDL933	Multilocus Sequence Type (MLST): ST-32	Laboratory stock
V. harveyi
V. harveyi MM32	luxN::cat luxS::Tn5kan	2
V. parahaemolyticus
V. parahaemolyticus RIMD 2210633	Wild-type	Laboratory stock
Plasmids
pCas	Crispr-Cas9 system plasmid used for in-frame deletion, Kmr	3
pTargetF1	pTargetF with the spectinomycin resistance gene replaced by a chloramphenicol resistance gene, Cmr	4
pTargetF1-ΔluxS	pTargetF1 derivative for luxS deletion in SL1344	This study
pTargetF1-ΔlsrB	pTargetF1 derivative for lsrB deletion in SL1344	This study
pTargetF1-ΔyeaJ	pTargetF1 derivative for yeaJ deletion in SL1344	This study
pTargetF1-ΔsicA	pTargetF1 derivative for sicA deletion in SL1344	This study
pTargetF1-ΔinvC	pTargetF1 derivative for invC deletion in SL1344	This study
pTargetF1-ΔSTM0343	pTargetF1 derivative for STM0343 deletion in SL1344	This study
pTargetF1-ΔadrA	pTargetF1 derivative for adrA deletion in SL1344	This study
pTargetF1-ΔSTM0468	pTargetF1 derivative for STM0468 deletion in SL1344	This study
pTargetF1-ΔSTM1703	pTargetF1 derivative for STM1703 deletion in SL1344	This study
pTargetF1-ΔSTM1827	pTargetF1 derivative for STM1827 deletion in SL1344	This study
pTargetF1-ΔyedQ	pTargetF1 derivative for yedQ deletion in SL1344	This study
pTargetF1-ΔSTM2123	pTargetF1 derivative for STM2123 deletion in SL1344	This study
pTargetF1-ΔSTM2215	pTargetF1 derivative for STM2215 deletion in SL1344	This study
pTargetF1-ΔSTM2410	pTargetF1 derivative for STM2410 deletion in SL1344	This study
pTargetF1-ΔSTM2503	pTargetF1 derivative for STM2503 deletion in SL1344	This study
pTargetF1-ΔSTM2672	pTargetF1 derivative for STM2672 deletion in SL1344	This study
pTargetF1-ΔSTM3388	pTargetF1 derivative for STM3388 deletion in SL1344	This study
pTargetF1-ΔSTM3611	pTargetF1 derivative for STM3611 deletion in SL1344	This study
pTargetF1-ΔSTM3615	pTargetF1 derivative for STM3615 deletion in SL1344	This study
pTargetF1-ΔSTM4264	pTargetF1 derivative for STM4264 deletion in SL1344	This study
pTargetF1-ΔSTM4551	pTargetF1 derivative for STM4551 deletion in SL1344	This study
pTargetF1-PinvF	pTargetF1 derivative for promoter replacement in SL1344 Wild-type, ΔluxS, ΔyeaJ strain	This study
pTargetF1-ΔsicA::PinvF	pTargetF1 derivative for promoter replacement in ΔsicA strain	This study
pTargetF1-sicA(N70A)	pTargetF1 derivative for the N70A mutation of SicA in SL1344 Wild-type, ΔluxS, and ΔyeaJ strain	This study
pKT100	Cloning vector, p15A replicon, Kmr	5
pKT100-luxS	luxS cloned into pKT100 for complementation	This study
pKT100-yeaJ	yeaJ cloned into pKT100 for complementation	This study
pKT100-yedQ	yedQ cloned into pKT100 for complementation	This study
pKT100-sicA	sicA cloned into pKT100 for complementation	This study
pKT100-sicA-HA	pKT100 expressing sicA with a C-terminal HA tag	This study
pKT100-sicA(N70A)-HA	pKT100 expressing sicA(N70A) with a C-terminal HA tag	This study
pET-28a	Expression vector with N-terminal hexahistidine affinity tag, Kmr	Novagen
pET28a-dpiB-LBD	pET-28a expressing dpiB-LBD	This study
pET28a-yeaJ-LBD	pET-28a expressing yeaJ-LBD	This study
pET28a-yedQ-LBD	pET-28a expressing yedQ-LBD	This study
pET28a-dcuS-LBD	pET-28a expressing dcuS-LBD	This study
pET28a-creC-LBD	pET-28a expressing creC-LBD	This study
pET28a-lsrB	pET-28a expressing lsrB	This study
pET28a-WP_000766134-LBD	pET-28a expressing WP_000766134-LBD	This study
pET28a-WP_110273591-LBD	pET-28a expressing WP_110273591-LBD	This study
pET28a-EFY5422248-LBD	pET-28a expressing EFY5422248-LBD	This study
pET28a-WP_096754085-LBD	pET-28a expressing WP_096754085-LBD	This study
pET28a-WP_065356351-LBD	pET-28a expressing WP_065356351-LBD	This study
pET28a-WP_002441331-LBD	pET-28a expressing WP_002441331-LBD	This study
pET28a-WP_167810108-LBD	pET-28a expressing WP_167810108-LBD	This study
pET28a-WP_113858630-LBD	pET-28a expressing WP_113858630-LBD	This study
pET28a-WP_012132675-LBD	pET-28a expressing WP_012132675-LBD	This study
pET28a-ASV54904-LBD	pET-28a expressing ASV54904-LBD	This study
pET28a-TDN64219-LBD	pET-28a expressing TDN64219-LBD	This study
pET28a-HAT1647429-LBD	pET-28a expressing HAT1647429-LBD	This study
pET28a-KHT28552-LBD	pET-28a expressing KHT28552-LBD	This study
pET28a-WP_187042677-LBD	pET-28a expressing WP_187042677-LBD	This study
pET28a-KMK13526-LBD	pET-28a expressing KMK13526-LBD	This study
pET28a-WP_034494714-LBD	pET-28a expressing WP_034494714-LBD	This study
pET28a-WP_131019823-LBD	pET-28a expressing WP_131019823-LBD	This study
pET28a-WP_025800510-LBD	pET-28a expressing WP_025800510-LBD	This study
pET28a-yeaJ-LBDY210A	pET-28a expressing yeaJ-LBDY210A	This study
pET28a-yeaJ-LBDD239A	pET-28a expressing yeaJ-LBDD239A	This study
pET28a-KMK13526-LBDH126Y/Q245D	pET-28a expressing KMK13526-LBDH126Y/Q245D	This study
pET28a-WP_034494714-LBDQ208A/E237D	pET-28a expressing WP_034494714-LBD Q208A/E237D	This study
pET28a-sipB	pET-28a expressing sipB	This study
pET28a-sopB	pET-28a expressing sopB	This study
pET28a-invF	pET-28a expressing invF	This study
pET28a-sicA	pET-28a expressing sicA	This study
pET28a-sicAK27A	pET-28a expressing sicAK27A	This study
pET28a-sicAD28A	pET-28a expressing sicAD28A	This study
pET28a-sicAQ34A	pET-28a expressing sicAQ34A	This study
pET28a-sicAD67A	pET-28a expressing sicAD67A	This study
pET28a-sicAN70A	pET-28a expressing sicAN70A	This study
pET28a-yedQ-LBDD233A	pET-28a expressing yedQ-LBDD233A	This study
pET28a-yedQ-LBDK236A	pET-28a expressing yedQ-LBDK236A	This study
pET28a-yedQ-LBDQ264A	pET-28a expressing yedQ-LBDQ264A	This study
pET28a-yedQ-LBDL288A	pET-28a expressing yedQ-LBDL288A	This study
pET28a-yedQ-LBDL289A	pET-28a expressing yedQ-LBDL289A	This study
pET28a-sipC	pET-28a expressing sipC	This study
pET28a-pcrH	pET-28a expressing pcrH	This study
pET28a-ipgC	pET-28a expressing ipgC	This study
pET28a-sycD	pET-28a expressing sycD	This study
pET28a-cesD	pET-28a expressing cesD	This study
pET28a-bicA	pET-28a expressing bicA	This study
pET28a-vcrH	pET-28a expressing vcrH	This study
pET28a-invC	pET-28a expressing invC	This study
pET28a-PA1697	pET-28a expressing PA1697	This study
pDM4	Suicide vector, mobRK2, oriR6K, pir, sacB, Cmr	6
pDM4-PsicAsipBCDA::lacZ	pDM4 derivative for sicAsipBCDA promoter fusion	This study
pDM4-PsopB::lacZ	pDM4 derivative for sopB promoter fusion	This study
pDM4-PsopE2::lacZ	pDM4 derivative for sopE2 promoter fusion	This study
pDM4-PinvF::lacZ	pDM4 derivative for invF promoter fusion	This study
pBBR1MCS1	Cloning vector containing REP, Cmr	7
pBBR1MCS1-invF-his6	pBBR1MCS1 expressing invF with a C-terminal His6 tag	This study
pBBR1MCS1-sipB-his6	pBBR1MCS1 expressing sipB with a C-terminal His6 tag	This study
pBBR1MCS1-sipC-his6	pBBR1MCS1 expressing sipC with a C-terminal His6 tag	This study
pHSe5	the E. coli expression plasmid pHSe5, Apr	8
pHSe5-yeaJ-His6	pHSe5 expressing yeaJ with a C-terminal His6 tag	This study
pHSe5-yedQ-His6	pHSe5 expressing yedQ with a C-terminal His6 tag	This study
*Kmr, Cmr and Apr represent resistance to kanamycin, chloramphenicol and ampicillin, respectively.
