# Supplementary material for: Autoinducer-2 and bile salts induce c-di-GMP synthesis to repress the T3SS via a T3SS chaperone
Source: Nat Commun. 2022 Nov 5;13:6684. doi: 10.1038/s41467-022-34607-9 (PMC9637222; doi:10.1038/s41467-022-34607-9)
Supplement: Supplementary file 7 — Supplementary Data 4 [file 41467_2022_34607_MOESM7_ESM.xlsx]

## Sheet: Sheet1
Supplementary Data 4. Primers used in this study.
Primiers	5’-3’ sequence*
ΔluxS-sg20-F	AGCTAGCTCAGTCCTAGGTATAATACTAGTACGCTTGAGCATCTGTTTGCGTTTTAGAGCTAGAAATAGC	To generate pTargetF1-ΔluxS
ΔluxS-sg20-R	TTCAAAAAAAGCACCGACTCGG
ΔluxS-up-F	CCGAGTCGGTGCTTTTTTTGAAAAAGGTGTGTGACGAGTTGG
ΔluxS-up-R	GCACATCACGCTCCAGAATCTGCGAAGCTATCTAATAATGG
ΔluxS-down-F	CCATTATTAGATAGCTTCGCAGATTCTGGAGCGTGATGTGC
ΔluxS-down-R	GGTAATAGATCTAAGCTTCTGCAGGTCGACATGAGAAAAGCAAGCACCG
ΔlsrB-sg20-F	AGCTAGCTCAGTCCTAGGTATAATACTAGTTTGAAGCGGGCAATGCAAAGGTTTTAGAGCTAGAAATAGC	To generate pTargetF1-ΔlsrB
ΔlsrB-sg20-R	TTCAAAAAAAGCACCGACTCGG
ΔlsrB-up-F	CCGAGTCGGTGCTTTTTTTGAAATTACTGGTTTCTTACTTTGGCTC
ΔlsrB-up-R	CACCGACATTCATTGGCATAGACCAAACGCAGTGAGTAAGG
ΔlsrB-down-F	CCTTACTCACTGCGTTTGGTCTATGCCAATGAATGTCGGTG
ΔlsrB-down-R	GGTAATAGATCTAAGCTTCTGCAGGTCGACAAGACATCAGCATATTCAAAGAGC
ΔyeaJ-sg20-F	AGCTAGCTCAGTCCTAGGTATAATACTAGTTTATACCCAGGACCGTCCGCGTTTTAGAGCTAGAAATAGC	To generate pTargetF1-ΔyeaJ
ΔyeaJ-sg20-R	TTCAAAAAAAGCACCGACTCGG
ΔyeaJ-up-F	CCGAGTCGGTGCTTTTTTTGAAATCCCACGGACTATCACTACC
ΔyeaJ-up-R	GCAGGTTACGAATAATACGCTATGACGCTTGCCGAGATAA
ΔyeaJ-down-F	TTATCTCGGCAAGCGTCATAGCGTATTATTCGTAACCTGC
ΔyeaJ-down-R	GGTAATAGATCTAAGCTTCTGCAGGTCGACAGAGAGGTCGGCTTGCTG
ΔsicA-sg20-F	AGCTAGCTCAGTCCTAGGTATAATACTAGTTCCCGATTACACCATGGGACGTTTTAGAGCTAGAAATAGC	To generate pTargetF1-ΔsicA
ΔsicA-sg20-R	TTCAAAAAAAGCACCGACTCGG
ΔsicA-up-F	CCGAGTCGGTGCTTTTTTTGAATTGAAAACTCACGCCTGATTGT
ΔsicA-up-R	AGATAGACCAACGCTTTTGCCCATTACTTACTCCTGTTATCTGTCACC
ΔsicA-down-F	GGTGACAGATAACAGGAGTAAGTAATGGGCAAAAGCGTTGGTCTATCT
ΔsicA-down-R	GGTAATAGATCTAAGCTTCTGCAGGTCGACTCAATCATCGCCTGCCATAC
ΔSTM0343-sg20-F	AGCTAGCTCAGTCCTAGGTATAATACTAGTCGCTGCGAAGTTGCGCGGTAGTTTTAGAGCTAGAAATAGC	To generate pTargetF1-ΔSTM0343
ΔSTM0343-sg20-R	TTCAAAAAAAGCACCGACTCGG
ΔSTM0343-up-F	CCGAGTCGGTGCTTTTTTTGAAAGTTGTAGCCAATAATCCCTGT
ΔSTM0343-up-R	ACAGTTCTTTCAGCGTGTCAG
ΔSTM0343-down-F	CTGACACGCTGAAAGAACTGTAGGATTCGTTCAGGGATTTC
ΔSTM0343-down-R	GGTAATAGATCTAAGCTTCTGCAGGTCGACAGGGCGAGTCACAACAGAC
ΔadrA-sg20-F	AGCTAGCTCAGTCCTAGGTATAATACTAGTTGTATCCGCTTCTGTTCGCCGTTTTAGAGCTAGAAATAGC	To generate pTargetF1-ΔadrA
ΔadrA-sg20-R	GCCAAAAAGTAAAGTCACCAGTTCAAAAAAAGCACCGACTCGG
ΔadrA-up-F	CCGAGTCGGTGCTTTTTTTGAACTGGTGACTTTACTTTTTGGC
ΔadrA-up-R	TATCCGCAGACTTTAGCCATCGCCTGTTCAACCGCT
ΔadrA-down-F	AGCGGTTGAACAGGCGATGGCTAAAGTCTGCGGATA
ΔadrA-down-R	GGTAATAGATCTAAGCTTCTGCAGGTCGACAAGTGATTGCTGAGCCGAT
ΔSTM0468-sg20-F	AGCTAGCTCAGTCCTAGGTATAATACTAGTCGTAACGGGTCTGCTGGCCGGTTTTAGAGCTAGAAATAGC	To generate pTargetF1-ΔSTM0468
ΔSTM0468-sg20-R	TTCAAAAAAAGCACCGACTCGG
ΔSTM0468-up-F	CCGAGTCGGTGCTTTTTTTGAATTCATTTGCGCTGGTGTC
ΔSTM0468-up-R	ATCCAGCTCTTCATTAAACCTC
ΔSTM0468-down-F	GAGGTTTAATGAAGAGCTGGATTAAGATGGTCGCAGAAGGC
ΔSTM0468-down-R	GGTAATAGATCTAAGCTTCTGCAGGTCGACGACATCGCCGTAGGTCGT
ΔSTM1703-sg20-F	AGCTAGCTCAGTCCTAGGTATAATACTAGTCACGAATCCTTACCCGTCTGGTTTTAGAGCTAGAAATAGC	To generate pTargetF1-ΔSTM1703
ΔSTM1703-sg20-R	TTCAAAAAAAGCACCGACTCGG
ΔSTM1703-up-F	CCGAGTCGGTGCTTTTTTTGAACTTCTTCTCCCTTCCGTCAT
ΔSTM1703-up-R	AGCGGTAACCTGTTTTTCTATC
ΔSTM1703-down-F	GATAGAAAAACAGGTTACCGCTAGTGATTGCCGAAGGTGTAG
ΔSTM1703-down-R	GGTAATAGATCTAAGCTTCTGCAGGTCGACCCGTCTTTAACCTGATCTAACAG
ΔSTM1827-sg20-F	AGCTAGCTCAGTCCTAGGTATAATACTAGTACAGACCAATCGTTACTCAAGTTTTAGAGCTAGAAATAGC	To generate pTargetF1-ΔyeaJ
ΔSTM1827-sg20-R	TTCAAAAAAAGCACCGACTCGG
ΔSTM1827-up-F	CCGAGTCGGTGCTTTTTTTGAAACACCCGCTACTTCCTGG
ΔSTM1827-up-R	CGGATGCTCAGCGTAAGA
ΔSTM1827-down-F	TCTTACGCTGAGCATCCGATTGAACTGGTGGCGGA
ΔSTM1827-down-R	GGTAATAGATCTAAGCTTCTGCAGGTCGACGGGCTGGATAGTGAAGGG
ΔyedQ-sg20-F	AGCTAGCTCAGTCCTAGGTATAATACTAGTTAACCATCTCCGTTTGTTGAGTTTTAGAGCTAGAAATAGC	To generate pTargetF1-ΔyedQ
ΔyedQ-sg20-R	AAAGACCATACCTGCCTCCTTTCAAAAAAAGCACCGACTCGG
ΔyedQ-up-F	CCGAGTCGGTGCTTTTTTTGAAAGGAGGCAGGTATGGTCTTT
ΔyedQ-up-R	CTATTTCTTTTCCCGCTCCTTAAACCAGCCTTGATTGTCTAA
ΔyedQ-down-F	TTAGACAATCAAGGCTGGTTTAAGGAGCGGGAAAAGAAATAG
ΔyedQ-down-R	GGTAATAGATCTAAGCTTCTGCAGGTCGACCAGTCTGCCCTAACCCGT
ΔSTM2123-sg20-F	AGCTAGCTCAGTCCTAGGTATAATACTAGTAGGATATTTATCGCGCCGACGTTTTAGAGCTAGAAATAGC	To generate pTargetF1-ΔSTM2123
ΔSTM2123-sg20-R	CAGTCTCATCAGTGCGTCATTTTCAAAAAAAGCACCGACTCGG
ΔSTM2123-up-F	CCGAGTCGGTGCTTTTTTTGAAAATGACGCACTGATGAGACTG
ΔSTM2123-up-R	GAGGTCAGCATTTCATCCATTAACTGACCAGACGCAATAGC
ΔSTM2123-down-F	GCTATTGCGTCTGGTCAGTTAATGGATGAAATGCTGACCTC
ΔSTM2123-down-R	GGTAATAGATCTAAGCTTCTGCAGGTCGACTCTTTTTGCCCGATGATTAC
ΔSTM2215-sg20-F	AGCTAGCTCAGTCCTAGGTATAATACTAGTTTCGCGTCTACTGACCGTCGGTTTTAGAGCTAGAAATAGC	To generate pTargetF1-ΔSTM2215
ΔSTM2215-sg20-R	TTCAAAAAAAGCACCGACTCGG
ΔSTM2215-up-F	CCGAGTCGGTGCTTTTTTTGAAAGCGGCGTCATTATCTCC
ΔSTM2215-up-R	CCGTTTATGCCACGACAG
ΔSTM2215-down-F	CTGTCGTGGCATAAACGGCGATCACGGTGTTAATTACTTG
ΔSTM2215-down-R	GGTAATAGATCTAAGCTTCTGCAGGTCGACGCAGCGAATAGCGATTGA
ΔSTM2410-sg20-F	AGCTAGCTCAGTCCTAGGTATAATACTAGTGCGCGTGCATTGCGAACGCGGTTTTAGAGCTAGAAATAGC	To generate pTargetF1-ΔSTM2410
ΔSTM2410-sg20-R	TTCAAAAAAAGCACCGACTCGG
ΔSTM2410-up-F	CCGAGTCGGTGCTTTTTTTGAACCACCAACATTCAAACCCT
ΔSTM2410-up-R	AGTCAACATCATTCCGCCTA
ΔSTM2410-down-F	TAGGCGGAATGATGTTGACTCGAAAGCGAAATCGTTGA
ΔSTM2410-down-R	GGTAATAGATCTAAGCTTCTGCAGGTCGACAAGTATCATGGCGACCAAAC
ΔSTM2503-sg20-F	AGCTAGCTCAGTCCTAGGTATAATACTAGTGCGTAGTGAGTGGTCGCGCAGTTTTAGAGCTAGAAATAGC	To generate pTargetF1-ΔSTM2503
ΔSTM2503-sg20-R	TTCAAAAAAAGCACCGACTCGG
ΔSTM2503-up-F	CCGAGTCGGTGCTTTTTTTGAAAACAAGCCTGCGTTCACTC
ΔSTM2503-up-R	CCCTGTCTGCGGGTATCT
ΔSTM2503-down-F	AGATACCCGCAGACAGGGCAGATTGTGGCTTCTATTTGTC
ΔSTM2503-down-R	GGTAATAGATCTAAGCTTCTGCAGGTCGACTGCCGTTAATTCAGCTACTTC
ΔSTM2672-sg20-F	AGCTAGCTCAGTCCTAGGTATAATACTAGTCAATAGCCTTCTGGATGAGAGTTTTAGAGCTAGAAATAGC	To generate pTargetF1-ΔSTM2672
ΔSTM2672-sg20-R	CAGTCAGCCTCTTCGCTAAGTTCAAAAAAAGCACCGACTCGG
ΔSTM2672-up-F	CCGAGTCGGTGCTTTTTTTGAACTTAGCGAAGAGGCTGACTG
ΔSTM2672-up-R	TCATCGTTATTCGCTGGCCGCCGTAGTGTGCGTTTA
ΔSTM2672-down-F	TAAACGCACACTACGGCGGCCAGCGAATAACGATGA
ΔSTM2672-down-R	GGTAATAGATCTAAGCTTCTGCAGGTCGACTGGTAAAGCGGCTCGTATC
ΔSTM3388-sg20-F	AGCTAGCTCAGTCCTAGGTATAATACTAGTTACAATAGATCCGTACGAACGTTTTAGAGCTAGAAATAGC	To generate pTargetF1-ΔSTM3388
ΔSTM3388-sg20-R	CATCGTCAAATCCTGTGTATTCTTCAAAAAAAGCACCGACTCGG
ΔSTM3388-up-F	CCGAGTCGGTGCTTTTTTTGAAGAATACACAGGATTTGACGATG
ΔSTM3388-up-R	GGCATCCTAACTGGGTCAAAATAGCGACAGCAAATGAAAC
ΔSTM3388-down-F	GTTTCATTTGCTGTCGCTATTTTGACCCAGTTAGGATGCC
ΔSTM3388-down-R	GGTAATAGATCTAAGCTTCTGCAGGTCGACGGTTTCCATCATCAGTCGC
ΔSTM3611-sg20-F	AGCTAGCTCAGTCCTAGGTATAATACTAGTTCGCCATCACTTATTGGCATGTTTTAGAGCTAGAAATAGC	To generate pTargetF1-ΔSTM3611
ΔSTM3611-sg20-R	TTCAAAAAAAGCACCGACTCGG
ΔSTM3611-up-F	CCGAGTCGGTGCTTTTTTTGAAGAGCGGCAGAATCGACC
ΔSTM3611-up-R	CGGCTGGTAAGTATAGGCAC
ΔSTM3611-down-F	GTGCCTATACTTACCAGCCGCGCTCGAAGAGGTGATTCT
ΔSTM3611-down-R	GGTAATAGATCTAAGCTTCTGCAGGTCGACATGCACCATCGTGACTTCC
ΔSTM3615-sg20-F	AGCTAGCTCAGTCCTAGGTATAATACTAGTGTGCGAAACGTTGCGTGACAGTTTTAGAGCTAGAAATAGC	To generate pTargetF1-ΔSTM3615
ΔSTM3615-sg20-R	TTCAAAAAAAGCACCGACTCGG
ΔSTM3615-up-F	CCGAGTCGGTGCTTTTTTTGAACGATATTCAGCAGGCGAA
ΔSTM3615-up-R	TTCGGCAATACCACATCG
ΔSTM3615-down-F	CGATGTGGTATTGCCGAAGGTGACGGCGATTATCCT
ΔSTM3615-down-R	GGTAATAGATCTAAGCTTCTGCAGGTCGACACCGCTTTCATGCTTTCC
ΔSTM4264-sg20-F	AGCTAGCTCAGTCCTAGGTATAATACTAGTCCGATCATTGATATCCGAAAGTTTTAGAGCTAGAAATAGC	To generate pTargetF1-ΔSTM4264
ΔSTM4264-sg20-R	TTCAAAAAAAGCACCGACTCGG
ΔSTM4264-up-F	CCGAGTCGGTGCTTTTTTTGAACGCCAGATCGGCAATGTAT
ΔSTM4264-up-R	TTCCGAGAAATCTCAACACCTT
ΔSTM4264-down-F	AAGGTGTTGAGATTTCTCGGAAAGTATTGTCAGGGATGGCACTT
ΔSTM4264-down-R	GGTAATAGATCTAAGCTTCTGCAGGTCGACGTCGCATCAGCAGATAATTCAG
ΔSTM4551-sg20-F	AGCTAGCTCAGTCCTAGGTATAATACTAGTACAGCTCATGTTTAAGCTGCGTTTTAGAGCTAGAAATAGC	To generate pTargetF1-ΔSTM4551
ΔSTM4551-sg20-R	TCGTTGGACTGGCGTTTATTTCAAAAAAAGCACCGACTCGG
ΔSTM4551-up-F	CCGAGTCGGTGCTTTTTTTGAAATAAACGCCAGTCCAACGA
ΔSTM4551-up-R	AGCGTCTCCGATATTGCGGCGTTGAGAAACAAGAAAAGAC
ΔSTM4551-down-F	GTCTTTTCTTGTTTCTCAACGCCGCAATATCGGAGACGCT
ΔSTM4551-down-R	GGTAATAGATCTAAGCTTCTGCAGGTCGACCACTGGGCAAGAGTCATCG
ΔinvC-sg20-F	AGCTAGCTCAGTCCTAGGTATAATACTAGTATCGGTCTTATCGGTGAACGGTTTTAGAGCTAGAAATAGC	To generate pTargetF1-ΔinvC
ΔinvC-sg20-R	ATCGCAACCACTTACTTCCATTCAAAAAAAGCACCGACTCGG
ΔinvC-up-F	CCGAGTCGGTGCTTTTTTTGAATGGAAGTAAGTGGTTGCGAT
ΔinvC-up-R	AACCAGGCTTTCAGGCTATCCGGTTATTTTTTGTGGGTAGG
ΔinvC-down-F	CCTACCCACAAAAAATAACCGGATAGCCTGAAAGCCTGGTT
ΔinvC-down-R	GGTAATAGATCTAAGCTTCTGCAGGTCGACTGATAGTTCCCTTCTTTGCG
sicA(N70A)-sg20-F	AGCTAGCTCAGTCCTAGGTATAATACTAGTCAAAGTCGGTGACAGATAACGTTTTAGAGCTAGAAATAGC	To generate pTargetF1-sicA(N70A)
sicA(N70A)-sg20-R	CGCCAACCTTCTCCGCATAGTTCAAAAAAAGCACCGACTCGG
sicA(N70A)-up-F	CCGAGTCGGTGCTTTTTTTGAACTATGCGGAGAAGGTTGGCG
sicA(N70A)-up-R	CAGTCCCATGGTGTAATCGGGAGCGTAAAAATCATAAATGCATAAGAAA
sicA(N70A)-down-F	TTTCTTATGCATTTATGATTTTTACGCTCCCGATTACACCATGGGACTG
sicA(N70A)-down-R	GGTAATAGATCTAAGCTTCTGCAGGTCGACGCTACGGCTAATGCTACTTGCG
PinvF-sg20-F	AGCTAGCTCAGTCCTAGGTATAATACTAGTGTACGGCATTGAGCCGCGTAGTTTTAGAGCTAGAAATAGC	To generate pTargetF1-PinvF
PinvF-sg20-R	AAGTTCACGCCAAATGACGGTTCAAAAAAAGCACCGACTCGG
PinvF-up-F	CCGAGTCGGTGCTTTTTTTGAACCGTCATTTGGCGTGAACTT
PinvF-up-R	GAAACGCATTCGCCCCCATCATAACGGCGATGGGTTTT
PinvF-middle-F	AAAACCCATCGCCGTTATGATGGGGGCGAATGCGTTTC
PinvF-middle-R	TCGCTGACATTATTTTGATAATCCATATGCAGCTTTTGCGCGG
PinvF-down-F	CCGCGCAAAAGCTGCATATGGATTATCAAAATAATGTCAGCGA
PinvF-down-R	GGTAATAGATCTAAGCTTCTGCAGGTCGACTCTTGTTCACTGTGCTGCTCTGTC
ΔsicA::PinvF-sg20-F	AGCTAGCTCAGTCCTAGGTATAATACTAGTGTACGGCATTGAGCCGCGTAGTTTTAGAGCTAGAAATAGC	To generate pTargetF1-ΔsicA::PinvF
ΔsicA::PinvF-sg20-R	AAGTTCACGCCAAATGACGGTTCAAAAAAAGCACCGACTCGG
ΔsicA::PinvF-up-F	CCGAGTCGGTGCTTTTTTTGAACCGTCATTTGGCGTGAACTT
ΔsicA::PinvF-up-R	GAAACGCATTCGCCCCCATCATAACGGCGATGGGTTTT
ΔsicA::PinvF-middle-F	AAAACCCATCGCCGTTATGATGGGGGCGAATGCGTTTC
ΔsicA::PinvF-middle-R	AGACCAACGCTTTTGCCCATATGCAGCTTTTGCGCGG
ΔsicA::PinvF-down-F	CCGCGCAAAAGCTGCATATGGGCAAAAGCGTTGGTCT
ΔsicA::PinvF-down-R	GGTAATAGATCTAAGCTTCTGCAGGTCGACCGATACCTGAATCCCCATCTCTT
CluxS-F	GACGACAAGCTTACTAGTCTGCAGGGATCCATGCCATTATTAGATAGCTTCG	To generate pKT100-luxS
CluxS-R	ATCTTAGTTACTTAGGTACCCGGGGTCGACCTAAATATGCAGTTCCTGCAGT
CyeaJ-F	GACGACAAGCTTACTAGTCTGCAGGGATCCATGAATTTGCATCATAAAGCG	To generate pKT100-yeaJ
CyeaJ-R	ATCTTAGTTACTTAGGTACCCGGGGTCGACCTATGATGAACGATGTTGTTTTTG
CyedQ-F	GACGACAAGCTTACTAGTCTGCAGGGATCCGTGCCGCACGAAACACTGT	To generate pKT100-yedQ
CyedQ-R	ATCTTAGTTACTTAGGTACCCGGGGTCGACCTATTTCTTTTCCCGCTCCTGA
sicA-F	GACGACAAGCTTACTAGTCTGCAGGGATCCATGGATTATCAAAATAATGTCAGC	To generate pKT100-sicA-HA and pKT100-sicA(N70A)-HA
sicA-R	ATCTTAGTTACTTAGGTACCCGGGGTCGACTTATTCCTTTTCTTGTTCACTGTG
sicA-HA-R	ATCTTAGTTACTTAGGTACCCGGGGTCGACTTAAGCGTAGTCTGGGACGTCGTATGGGTATTCCTTTTCTTGTTCACTGTG
dpiB-LBD-F	ACTGGTGGACAGCAAATGGGTCGCGGATCCGCCAGTTTCGAAGATTAT	To generate pET28a-dpiB-LBD
dpiB-LBD-R	GTGGTGGTGCTCGAGTGCGGCCGCAAGCTTTCAGAAGTCCAGCCGCC
yeaJ-LBD-F	ACTGGTGGACAGCAAATGGGTCGCGGATCCGCCAGCGACAGGGCAAT	To generate pET28a-yeaJ-LBD
yeaJ-LBD-R	GTGGTGGTGCTCGAGTGCGGCCGCAAGCTTTTAATCAAGGGACAACGAAACGC
yedQ-LBD-F	ACTGGTGGACAGCAAATGGGTCGCGGATCCAGGGAAGTGATGATACTGAAAGAC	To generate pET28a-yedQ-LBD
yedQ-LBD-R	GTGGTGGTGCTCGAGTGCGGCCGCAAGCTTTCAGCTGCCAAAATTCCCTTG
dcuS-LBD-F	ACTGGTGGACAGCAAATGGGTCGCGGATCCCAAATCAGCAGCATGACGC	To generate pET28a-dcuS-LBD
dcuS-LBD-R	GTGGTGGTGCTCGAGTGCGGCCGCAAGCTTTCAACTGCCGCGGCTATTGTT
creC-LBD-F	ACTGGTGGACAGCAAATGGGTCGCGGATCCTTGGCGAAGGCATTCGCC	To generate pET28a-creC-LBD
creC-LBD-R	GTGGTGGTGCTCGAGTGCGGCCGCAAGCTTTCAGCGCCGTTCGCTGCG
lsrB-F	ACTGGTGGACAGCAAATGGGTCGCGGATCCATGGCAAGACACAGCATTAAA	To generate pET28a-lsrB
lsrB-R	GTGGTGGTGCTCGAGTGCGGCCGCAAGCTTTCAGAAATCATATTTGTCGATATTG
000766134-LBD-F	ACTGGTGGACAGCAAATGGGTCGCGGATCCATGAGCGACAGAGCAATGAGTG	To generate pET28a-WP_000766134-LBD
000766134-LBD-R	GTGGTGGTGCTCGAGTGCGGCCGCAAGCTTTCAATCAATGGATAACGAGACACG
yeaJ-LBDY210A-up-F	ACTGGTGGACAGCAAATGGGTCGCGGATCCGCCAGCGACAGGGCAAT	To generate pET28a-yeaJ-LBDY210A
yeaJ-LBDY210A-up-R	CGTTTTCCTGAGTAATATCATCCATGGCGATACTTGAAATAACCGTAC
yeaJ-LBDY210A-down-F	ATGGATGATATTACTCAGGAAAACG
yeaJ-LBDY210A- down-R	GTGGTGGTGCTCGAGTGCGGCCGCAAGCTTTTAATCAAGGGACAACGAAACGC
yeaJ-LBDD239A-up-F	ACTGGTGGACAGCAAATGGGTCGCGGATCCGCCAGCGACAGGGCAAT	To generate pET28a-yeaJ-LBDD239A
yeaJ-LBDD239A-up-R	TATTTTTTAAATTATCCTGGTTAACAGCCACCATCACGATGCCT
yeaJ-LBDD239A-down-F	GTTAACCAGGATAATTTAAAAAATA
yeaJ-LBDD239A-down-R	GTGGTGGTGCTCGAGTGCGGCCGCAAGCTTTTAATCAAGGGACAACGAAACGC
KMK13526-LBDH126Y	ACTGGTGGACAGCAAATGGGTCGCGGATCCGCTCTCCAAAGCTATATGGC	To generate pET28a-KMK13526-LBDH126Y/Q245D
-up-F
KMK13526-LBDH126Y	GCCGAGGATCTGATCGATATAAATGTGCGAAGTTATACTGTTG
-up-R
KMK13526-LBDH126Y	CAACAGTATAACTTCGCACATTTATATCGATCAGATCCTCGGC
-down-F
KMK13526-LBDH126Y	GTGGTGGTGCTCGAGTGCGGCCGCAAGCTTCTAATCGACGGAAATGTGCAG
-down-R
KMK13526-LBDQ245D	ACTGGTGGACAGCAAATGGGTCGCGGATCCGCTCTCCAAAGCTATATGGC
-up-F
KMK13526-LBDQ245D	GGATAAATCATCGGCATTAATATCGGTAACTATCATTCCCTTAA
-up-R
KMK13526-LBDQ245D	TTAAGGGAATGATAGTTACCGATATTAATGCCGATGATTTATCC
-down-F
KMK13526-LBDQ245D	GTGGTGGTGCTCGAGTGCGGCCGCAAGCTTCTAATCGACGGAAATGTGCAG
-down-R
WP_034494714-LBDQ208A	ACTGGTGGACAGCAAATGGGTCGCGGATCCTACCGCTCAATGAATGCC	To generate pET28a-WP_034494714-LBDQ208A/E237D
-up-F
WP_034494714-LBDQ208A	TGTTTTTATTATTGAAGGTATCATGGTAAATCTCAGATGTGGTTTTTTT
-up-R
WP_034494714-LBDQ208A	AAAAAAACCACATCTGAGATTTACCATGATACCTTCAATAATAAAAACA
-down-F
WP_034494714-LBDQ208A	GTGGTGGTGCTCGAGTGCGGCCGCAAGCTTCTAATCGAGGGAAAGCAGAATT
-down-R
WP_034494714-LBDE237D	ACTGGTGGACAGCAAATGGGTCGCGGATCCTACCGCTCAATGAATGCCT
-up-F
WP_034494714-LBDE237D	TATCTTTTAGATTGCTAAGGGTGTAATCAGTTACGACAATCCCTTTTA
-up-R
WP_034494714-LBDE237D	TAAAAGGGATTGTCGTAACTGATTACACCCTTAGCAATCTAAAAGATA
-down-F
WP_034494714-LBDE237D	GTGGTGGTGCTCGAGTGCGGCCGCAAGCTTCTAATCGAGGGAAAGCAGAATTT
-down-R
sipB-F	ACTGGTGGACAGCAAATGGGTCGCGGATCCATGGTAAATGACGCAAGTAGC	To generate pET28a-sipB
sipB-R	GTGGTGGTGCTCGAGTGCGGCCGCAAGCTTTTATGCGCGACTCTGGC
sopB-F	ACTGGTGGACAGCAAATGGGTCGCGGATCCATGCAAATACAGAGCTTCTATC	To generate pET28a-sopB
sopB-R	GTGGTGGTGCTCGAGTGCGGCCGCAAGCTTTCAAGATGTGATTAATGAAGAAA
invF-F	ACTGGTGGACAGCAAATGGGTCGCGGATCCATGTCATTTTCTGAAAGCCGA	To generate pET28a-invF
invF-R	GTGGTGGTGCTCGAGTGCGGCCGCAAGCTTTCATTTGTCTGCCAATTGAATAA
sicA-pET28a-F	ACTGGTGGACAGCAAATGGGTCGCGGATCCATGGATTATCAAAATAATGTCAGC	To generate pET28a-sicA
sicA-pET28a-R	GTGGTGGTGCTCGAGTGCGGCCGCAAGCTTTTATTCCTTTTCTTGTTCACTGTG
sicAK27A-up-F	AATGAAGGAGCAGGAAGGGAAC	To generate pET28a-sicAK27A
sicAK27A-up-R	TGAGGGATCCCATGAACGTCTGCTAGCGTGGCGCCTT
sicAK27A-down-F	AAGGCGCCACGCTAGCAGACGTTCATGGGATCCCTCA
sicAK27A-down-R	TCTTGTTCACTGTGCTGCTCTGT
sicAD28A-up-F	GCAGTCTTTTCAAAACCCATC	To generate pET28a-sicAD28A
sicAD28A-up-R	TCTTGAGGGATCCCATGAACAGCTTTTAGCGTGGCGC
sicAD28A-down-F	GCGCCACGCTAAAAGCTGTTCATGGGATCCCTCAAGA
sicAD28A-down-R	TTATTCCTTTTCTTGTTCACTGTG
sicAQ34A-up-F	TATGCGGAGAAGGTTGGCG	To generate pET28a-sicAQ34A
sicAQ34A-up-R	GAGCATATAAACCGTCCATCATATCTGCAGGGATCCCATGAACG
sicAQ34A-down-F	CGTTCATGGGATCCCTGCAGATATGATGGACGGTTTATATGCTC
sicAQ34A-down-R	ATCCGCTACGGCTAATGCTACTT
sicAD67A-up-F	TATGCGGAGAAGGTTGGCG	To generate pET28a-sicAD67A
sicAD67A-up-R	CATGGTGTAATCGGGATTGTAAAATGCATAAATGCATAAGAAACGAAAG
sicAD67A-down-F	CTTTCGTTTCTTATGCATTTATGCATTTTACAATCCCGATTACACCATG
sicAD67A-down-R	TGCCCTTCGCTGGAGAGTT
sicAN70A-up-F	ATGGATTATCAAAATAATGTCAGC	To generate pET28a-sicAN70A
sicAN70A-up-R	TCCCATGGTGTAATCGGGAGCGTAAAAATCATAAATGCATA
sicAN70A-down-F	TATGCATTTATGATTTTTACGCTCCCGATTACACCATGGGA
sicAN70A-down-R	TTATTCCTTTTCTTGTTCACTGTG
yedQ-LBDD233A-up-F	GAAACACTGTTAGACAATCAAGGCT	To generate pET28a-yedQ-LBDD233A
yedQ-LBDD233A-up-R	TGGCTGTCACTTTTTTCTGCTCGGCAGTAACATAGGGCTGTGC
yedQ-LBDD233A-down-F	GCACAGCCCTATGTTACTGCCGAGCAGAAAAAAGTGACAGCCA
yedQ-LBDD233A-down-R	ACAGCATCGCCGTAAAAAGC
yedQ-LBDk236A-up-F	AGGGAAGTGATGATACTGAAAGA	To generate pET28a-yedQ-LBDK236A
yedQ-LBDK236A-up-R	CGGTAGACTGGCTGTCACTTTTGCCTGCTCGTCAGTAACA
yedQ-LBDK236A-down-F	TGTTACTGACGAGCAGGCAAAAGTGACAGCCAGTCTACCG
yedQ-LBDK236A-down-R	GCCTGATGACCAAAGCGA
yedQ-LBDQ264A-up-F	TTACCTGGAGGGAAGTGATGATAC	To generate pET28a-yedQ-LBDQ264A
yedQ-LBDQ264A-up-R	CATCGCGCAGGAACCGCGCTAATGACGCGACGG
yedQ-LBDQ264A-down-F	CCGTCGCGTCATTAGCGCGGTTCCTGCGCGATG
yedQ-LBDQ264A-down-R	CGCCTGCCTGATGACCAA
yedQ-LBDL288A-up-F	CCTGGAGGGAAGTGATGAT	To generate pET28a-yedQ-LBDL288A
yedQ-LBDL288A-up-R	CGCGGAGTCCGTCAACGCACGGAGATGGTTATC
yedQ-LBDL288A-down-F	GATAACCATCTCCGTGCGTTGACGGACTCCGCG
yedQ-LBDL288A-down-R	GCAGCACGATACAAAACTCT
yedQ-LBDL289A-up-F	TTACCTGGAGGGAAGTGATGATAC	To generate pET28a-yedQ-LBDL289A
yedQ-LBDL289A-up-R	CGGCGCGGAGTCCGTCGCCAAACGGAGATGGTTAT
yedQ-LBDL289A-down-F	ATAACCATCTCCGTTTGGCGACGGACTCCGCGCCG
yedQ-LBDL289A-down-R	TACAAAACTCTTCGCCCCCTAC
sipC-F	ACTGGTGGACAGCAAATGGGTCGCGGATCCATGTTAATTAGTAATGTGGGAAT	To generate pET28a-sipC
sipC-R	GTGGTGGTGCTCGAGTGCGGCCGCAAGCTTTTAAGCGCGAATATTGC
pcrH-F	ACTGGTGGACAGCAAATGGGTCGCGGATCCATGAACCAGCCGACCCCTT	To generate pET28a-pcrH
pcrH-R	GTGGTGGTGCTCGAGTGCGGCCGCAAGCTTTCAAGCGTTATCGGATTCATATGC
cesD-F	ACTGGTGGACAGCAAATGGGTCGCGGATCCATGGACACAGAAACAATTGAA	To generate pET28a-cesD
cesD-R	GTGGTGGTGCTCGAGTGCGGCCGCAAGCTTTTAGCCATTATCTTCTGAATTATC
bicA-F	ACTGGTGGACAGCAAATGGGTCGCGGATCCATGACGCAACGCGACGTGAAC	To generate pET28a-bicA
bicA-R	GTGGTGGTGCTCGAGTGCGGCCGCAAGCTTCTAGTGGTCGTTCTCGACGGATGC
vcrH-F	ACTGGTGGACAGCAAATGGGTCGCGGATCCATGACTAAAACAAACGCGACC	To generate pET28a-vcrH
vcrH-R	GTGGTGGTGCTCGAGTGCGGCCGCAAGCTTCTAATTACTCCTTTTGTTTCTCACC
invC-F	ACTGGTGGACAGCAAATGGGTCGCGGATCCATGAAAACACCTCGTTTACTGCA	To generate pET28a-invC
invC-R	GTGGTGGTGCTCGAGTGCGGCCGCAAGCTTTTAATTCTGGTCAGCGAATGC
PA1697-F	ACTGGTGGACAGCAAATGGGTCGCGGATCCATGCCCGCGCCTCTCTCT	To generate pET28a-PA1697
PA1697-R	GTGGTGGTGCTCGAGTGCGGCCGCAAGCTTTCATGCGCAGAGGCTCCG
PsicAsipBCDA::lacZ-F	ACGCGTCGACGAAGGAGCAGGAAGGGAA	To generate pDM4-PsicAsipBCDA::lacZ
PsicAsipBCDA::lacZ-R	CTAGTCTAGATTGATAATCCATTACTTACTCCTGT
PsopB::lacZ-F	ACGCGTCGACTACATAACTTTTCCCGACAGG	To generate pDM4-PsopB::lacZ
PsopB::lacZ-R	CTAGTCTAGACTGTATTTGCATAGCGTTTTTAA
PsopE2::lacZ-F	ACGCGTCGACATCCATTTCATTTGTAGTTTTTCT	To generate pDM4-PsopE2::lacZ
PsopE2::lacZ-R	CTAGTCTAGATATGTTAGTCACGGTAGTTCTCCT
PinvF::lacZ-F	ACGCGTCGACAAGAGACTGACACTCATCAATACTAT	To generate pDM4-PinvF::lacZ
PinvF::lacZ-R	CTAGTCTAGAAGAAAATGACATATGCAGCTTT
invF-pBBR1-F	GAGCTCCACCGCGGTGGCGGCCGCTCTAGAATGTCATTTTCTGAAAGCCG	To generate pBBR1MCS1-invF-his6
invF-pBBR1-his6-R	CAAAAGCTGGGTACCGGGCCCCCCCTCGAGTCAATGGTGATGGTGATGATGTTTGTCTGCCAATTGAAT
sipB-pBBR1-F	GAGCTCCACCGCGGTGGCGGCCGCTCTAGAATGGTAAATGACGCAAGTAGC	To generate pBBR1MCS1-sipB-his6
sipB-pBBR1-his6-R	CAAAAGCTGGGTACCGGGCCCCCCCTCGAGTTAATGGTGATGGTGATGATGTGCGCGACTCTGGC
sipC-pBBR1-F	GAGCTCCACCGCGGTGGCGGCCGCTCTAGAATGTTAATTAGTAATGTGGGAAT	To generate pBBR1MCS1-sipC-his6
sipC-pBBR1-his6-R	CAAAAGCTGGGTACCGGGCCCCCCCTCGAGTTAATGGTGATGGTGATGATGAGCGCGAATATTGC
yeaJ-F	CGCGGATCCATGAATTTGCATCATAAAGCG	To generate pHSe5-yeaJ-His6
yeaJ-His6-R	CCCAAGCTTCTAATGGTGATGGTGATGATGTGATGAACGATGTTGTTTTTGT
yedQ-F	CGCGGATCCGTGCCGCACGAAACACTG	To generate pHSe5-yedQ-His6
yedQ-His6-R	CCCAAGCTTCTAATGGTGATGGTGATGATGTTTCTTTTCCCGCTCCTGA
16S-F	GAAGGTGTTGTGGTTAATA	qRT-PCR
16S-R	AGTAATTCCGATTAACGCTT
sipB-RT-F	GACCCTACTGGGCGATGT	qRT-PCR
sipB-RT-R	GTCGCAGCGTCATAAACAC
sopB-RT-F	AGAAGGCGTCTAACCACTCG	qRT-PCR
sopB-RT-R	GTGCTGCAATAAGTTCGATAAGA
sopE2-RT-F	CATAACACTATCCACCCAGC	qRT-PCR
sopE2-RT-R	TACCGCCCTACCCTCAG
invF-RT-F	CAGGATTAGTGGACACGACAT	qRT-PCR
invF-RT-R	ACTGAGCGAGTAAATAGCCAA
sipC-RT-F	GCTCTGGCAAATAATGTCAC	qRT-PCR
sipC-RT-R	CAACGCATTCATCCCTTC
PsicAsipBCDA-EMSA-F	CTGGTGAGTCTGGAAGAAAT	EMSA
PsicAsipBCDA-EMSA-R	ATAATCCATTACTTACTCCTGTTAT
PsicAsipBCDA-EMSA-CK-F	TAACCAGGGACGACTGGAT	To generate fragment of negative control for EMSA
PsicAsipBCDA-EMSA-CK-R	TACGTTCATTGACAAGTTCAAA
PsopB-EMSA-F	CCCATGATCGCCACTACG	EMSA
PsopB-EMSA-R	GCTCTGTATTTGCATAGCGTTT
PsopB-EMSA-CK-F	GAGTTGCTTAACAAAGCCTTAG	To generate fragment of negative control for EMSA
PsopB-EMSA-CK-R	TGTAGATCGCCATCTTTATTG
PsopE2-EMSA-F	AAAAGTCGATCACCTTGCG	EMSA
PsopE2-EMSA-R	TATGTTAGTCACGGTAGTTCTCCT
PsopE2-EMSA-CK-F	GCCGTGTACAGTAATAATAAAGATC	To generate fragment of negative control for EMSA
PsopE2-EMSA-CK-R	ACTCGCGGAAGCAATGAG
*Underlined sites indicate restriction enzyme cutting sites added for cloning.
