# Supplementary material for: Autoinducer-2 and bile salts induce c-di-GMP synthesis to repress the T3SS via a T3SS chaperone
Source: Nat Commun. 2022 Nov 5;13:6684. doi: 10.1038/s41467-022-34607-9 (PMC9637222; doi:10.1038/s41467-022-34607-9)
Supplement: Supplementary file 9 — Source Data [file 41467_2022_34607_MOESM9_ESM.xlsx]

## Sheet: Fig. 1a
Figure 1a
Strain	OD590
WT(Vector)	2.296
WT(Vector)	1.914
WT(Vector)	2.145
WT(Vector)	1.947
WT(Vector)	2.497
ΔlsrB(Vector)	2.253
ΔlsrB(Vector)	2.072
ΔlsrB(Vector)	1.963
ΔlsrB(Vector)	2.168
ΔlsrB(Vector)	2.228
ΔlsrBΔluxS(Vector)	0.821
ΔlsrBΔluxS(Vector)	0.736
ΔlsrBΔluxS(Vector)	0.639
ΔlsrBΔluxS(Vector)	0.472
ΔlsrBΔluxS(Vector)	0.613
ΔlsrBΔluxS(luxS)	1.875
ΔlsrBΔluxS(luxS)	2.287
ΔlsrBΔluxS(luxS)	1.828
ΔlsrBΔluxS(luxS)	2.059
ΔlsrBΔluxS(luxS)	1.963

## Sheet: Fig. 1b
Figure 1b
Strain	Diameter (mm)
WT(Vector)	24.5
WT(Vector)	23
WT(Vector)	21.5
ΔlsrB(Vector)	23
ΔlsrB(Vector)	24
ΔlsrB(Vector)	20.5
ΔlsrBΔluxS(Vector)	32
ΔlsrBΔluxS(Vector)	31.5
ΔlsrBΔluxS(Vector)	31
ΔlsrBΔluxS(luxS)	22
ΔlsrBΔluxS(luxS)	23.5
ΔlsrBΔluxS(luxS)	24

## Sheet: Fig. 1c
Figure 1c
Sample	AI-2 activity (fold induction)
DpiB-LBD (LuxS+)	1.25	0.875	0.75
DpiB-LBD (LuxS-)	1	0.625	1.375
YeaJ-LBD (LuxS+)	1765	1407.75	2111.25
YeaJ-LBD (LuxS-)	0.875	1.125	1
YedQ-LBD (LuxS+)	1.125	1.375	0.75
YedQ-LBD (LuxS-)	1.125	0.75	0.625
DcuS-LBD (LuxS+)	1.25	1.125	1.1
DcuS-LBD (LuxS-)	0.875	1.125	1.05
CreC-LBD (LuxS+)	1	1.25	1.25
CreC-LBD (LuxS-)	1.125	1.25	0.875
LsrB (LuxS+)	1035.88	1066.25	1265.12
LsrB (LuxS-)	0.75	1	0.75

## Sheet: Fig. 1d
Figure 1d
DPD/AI-2 binding to YeaJ-LBD
Kd (μM)	n
0.1547	1.203
0.1633	1.191
0.1275	1.039

## Sheet: Fig. 1e
Figure 1e
	Concentration of c-di-GMP (μM)
Sample	30 min	60 min
No DPD/AI-2	10.5027	18.648
No DPD/AI-2	11.4537	17.9728
No DPD/AI-2	9.99285	18.2749
100 μM DPD/AI-2	20.0233	32.493
100 μM DPD/AI-2	21.7027	31.6933
100 μM DPD/AI-2	19.6798	32.499
200 μM DPD/AI-2	39.2253	44.1017
200 μM DPD/AI-2	36.0314	43.3873
200 μM DPD/AI-2	36.7044	41.578

## Sheet: Fig. 1f
Figure 1f
Strain	c-di-GMP (fmol/107 cells)
WT(Vector)	21.5696
WT(Vector)	18.8498
WT(Vector)	19.9385
ΔluxS(Vector)	6.83276
ΔluxS(Vector)	7.55666
ΔluxS(Vector)	8.38644
ΔluxS(luxS)	16.4138
ΔluxS(luxS)	16.7017
ΔluxS(luxS)	19.3812

## Sheet: Fig. 1g
Figure 1g
Strain	c-di-GMP (fmol/107 cells)
ΔluxS(No DPD/AI-2)	7.55154
ΔluxS(No DPD/AI-2)	8.46096
ΔluxS(No DPD/AI-2)	8.8305
ΔluxS(10 μM DPD/AI-2)	31.0559
ΔluxS(10 μM DPD/AI-2)	29.9857
ΔluxS(10 μM DPD/AI-2)	27.5613
ΔyeaJΔluxS(No DPD/AI-2)	3.00971
ΔyeaJΔluxS(No DPD/AI-2)	4.42565
ΔyeaJΔluxS(No DPD/AI-2)	5.30011
ΔyeaJΔluxS(10 μM DPD/AI-2)	4.17886
ΔyeaJΔluxS(10 μM DPD/AI-2)	4.81331
ΔyeaJΔluxS(10 μM DPD/AI-2)	3.62252

## Sheet: Fig. 2b
Figure 2b
Sample		AI-2 activity (fold induction)
WP_025800510-LBD (Hafnia alvei)	LuxS+	723.58	778.27	923.55
	LuxS-	0.95	0.87	1.07
WP_131019823-LBD (Obesumbacterium proteus)	LuxS+	953.42	1073.85	1135.65
	LuxS-	1.23	1.07	1.23
WP_034494714-LBD (Buttiauxella agrestis)	LuxS+	1.31	1.15	1.45
	LuxS-	1.12	1.17	1.28
KMK13526-LBD (Pluralibacter gergoviae)	LuxS+	1.33	1.2	1.12
	LuxS-	1.27	1.23	1.1
WP_187042677-LBD (Enterobacter sp.)	LuxS+	1578.25	1581.77	1764.42
	LuxS-	0.93	0.77	0.87
KHT28552-LBD (Pectobacterium carotovorum subsp.)	LuxS+	2251.02	2329.62	2025.74
	LuxS-	1.21	1.35	1.24
HAT1647429-LBD (Raoultella planticola)	LuxS+	519.6	453.93	714.7
	LuxS-	1.19	1.03	1.08
TDN64219-LBD (Scandinavium goeteborgense)	LuxS+	2090.25	2248.2	2519.45
	LuxS-	0.87	1.08	1.16
ASV54904-LBD (Lelliottia jeotgali)	LuxS+	1208.19	1341.3	1470.55
	LuxS-	0.93	1.12	0.83
WP_012132675-LBD (Citrobacter koseri)	LuxS+	1750.63	1838.84	2182.76
	LuxS-	1.13	0.92	1.17
WP_113858630-LBD (Pseudocitrobacter faecalis)	LuxS+	1351.08	1435.32	1544.83
	LuxS-	1.01	1.13	1.16
WP_167810108-LBD (Yokenella regensburgei)	LuxS+	1367.1	1678.59	1421.74
	LuxS-	0.95	1.05	1.11
WP_002441331-LBD (Shimwellia blattae)	LuxS+	1681.98	1580.38	1107.82
	LuxS-	1.07	1.18	1.11
WP_065356351-LBD (Kluyvera georgiana)	LuxS+	2105.21	2100.96	2464.88
	LuxS-	0.95	0.98	0.89
WP_096754085-LBD (Cedecea neteri)	LuxS+	1687.69	1382.27	1499.83
	LuxS-	0.84	0.98	0.8
EFY5422248-LBD (Shigella flexneri)	LuxS+	1179.46	1322.15	1380.29
	LuxS-	1.09	1.18	1.01
WP_110273591-LBD (Klebsiella oxytoca)	LuxS+	1523.92	1404.22	1195.95
	LuxS-	0.91	1.07	1.06
WP_000766134-LBD (Escherichia coli)	LuxS+	1543.83	1554.95	1827.12
	LuxS-	0.96	1.17	0.94
YeaJ-LBD (Salmonella Typhimurium)	LuxS+	1791.29	1705.69	1386.5
	LuxS-	1.05	1.13	0.97

## Sheet: Fig. 2d
Figure 2d
DPD/AI-2 binding to YeaJ-LBDY210A			DPD/AI-2 binding to YeaJ-LBDY239A
Kd (μM)	n		Kd (μM)	n
23.31	1.015		21.33	0.971
29.43	0.932		17.33	0.93
25.52	1.036		15.33	0.932

## Sheet: Fig. 3a
Figure 3a
Strain	Relative density
	SipB-Cell			SipB-Sup			SopB-Cell			SopB-Sup
WT(Vector)	1	1	1	1	1	1	1	1	1	1	1	1
ΔluxS(Vector)	1.96982	1.72065	1.6105	1.5016	1.38461	1.40744	2.72687	2.74467	2.45656	2.42534	2.37706	2.14841
ΔluxS(luxS)	1.0536	0.90796	0.951451	0.917018	0.974384	1.03359	0.904051	1.03142	0.994684	1.08226	1.02477	0.957071
ΔyeaJ(Vector)	2.49948	2.26137	2.06915	1.88324	1.58142	1.65111	3.48757	3.33771	2.99667	2.83117	2.81669	2.47159
ΔyeaJ(yeaJ)	1.14451	1.20052	0.990757	0.878866	1.07959	0.85498	0.968988	1.0518	0.980263	1.14267	0.90977	1.06424
ΔyeaJΔluxS(Vector)	2.53512	2.34521	2.0498	1.84277	1.50473	1.57709	3.39098	3.48871	2.99757	2.93802	2.78233	2.55491

[truncated: 53 more sheets: Fig. 3b, Fig. 3c, Fig. 3d, Fig. 3e, Fig. 3f, Fig. 3g, Fig. 4a, Fig. 4b, Fig. 4c, Fig. 4d, Fig. 4e, Fig. 4f, Fig. 4i, Fig. 4j, Fig. 4k, Fig. 5a, Fig. 5b, Fig. 5c, Fig. 5d, Fig. 5e …]
